# Supplementary material for: In silico activity and ADMET profiling of phytochemicals from Ethiopian indigenous aloes using pharmacophore models
Source: Sci Rep. 2022 Dec 23;12:22221. doi: 10.1038/s41598-022-26446-x (PMC9789083; doi:10.1038/s41598-022-26446-x)
Supplement: Supplementary file 3 — Supplementary Information 3. [file 41598_2022_26446_MOESM3_ESM.xlsx]

## Sheet: Table S1
In silico activity and ADMET profiling of phytochemicals from Ethiopian indigenous aloes using Pharmacophore models Lemessa Etana Bultum1,2,3, Gemechu Bekele Tolossa2,4, Gwangmin Kim1,2, Ohhyeon Kwon1,2 and Doheon Lee1,2* 1Department of Bio and Brain Engineering, Korea Advanced Institute of Science and Technology (KAIST), 291 Daehak-ro, Daejeon 34141, South Korea. 2Bio-Synergy Research Center, 29…
Table S1. Pharmacophore results. A complete list of the 1,885 phytochemical-target pairs with FitValue and ShapeSimilarity
ID	Compound	Pharmacophore (hit targets)	Target short name	Gene	Uniprot-AC	FitValue	ShapeSimilarity
1	Aloe-emodin	4ft3	CHEK1	CHK1_HUMAN	O14757	0.84936	0.610354
1	Aloe-emodin	4iq7	cyp121	CP121_MYCTU	P9WPP7	0.816524	0.539823
1	Aloe-emodin	3jvh	ispF	ISPF_BURP1	Q3JRA0	0.798797	0.539157
1	Aloe-emodin	1gii	CDK2	CDK2_HUMAN	P24941	0.791799	0.649077
1	Aloe-emodin	4eon	CDK2	CDK2_HUMAN	P24941	0.790764	0.6
1	Aloe-emodin	1fm7	CHI1	CFI1_MEDSA	P28012	0.786953	0.548747
1	Aloe-emodin	2ydx	MAT2B	MAT2B_HUMAN	Q9NZL9	0.778527	0.563798
1	Aloe-emodin	4rel	Ct3GT-A	A4F1R4_CLITE	A4F1R4	0.749333	0.657233
1	Aloe-emodin	2vgp	aurkb-a	AUKBA_XENLA	Q6DE08	0.743074	0.516667
1	Aloe-emodin	3u8l	N/A	ACHP_LYMST	P58154	0.737502	0.594901
1	Aloe-emodin	3qih	gag-pol	POL_HV1BR	P03367	0.708665	0.583051
1	Aloe-emodin	4r3c	MAPK14	MK14_HUMAN	Q16539	0.699547	0.557522
1	Aloe-emodin	2yjw	HSP90AA1	HS90A_HUMAN	P07900	0.695404	0.545213
1	Aloe-emodin	3pxk	PTK2	FAK1_HUMAN	Q05397	0.69217	0.628319
1	Aloe-emodin	4fsw	CHEK1	CHK1_HUMAN	O14757	0.683295	0.611285
1	Aloe-emodin	2vtj	CDK2	CDK2_HUMAN	P24941	0.681963	0.532738
1	Aloe-emodin	4f9y	MAPK14	MK14_HUMAN	Q16539	0.679004	0.577039
1	Aloe-emodin	4zth	MAPK14	MK14_HUMAN	Q16539	0.677781	0.539589
1	Aloe-emodin	4a87	BETVIA	BEV1A_BETPN	P15494	0.672879	0.580645
1	Aloe-emodin	4dgo	ACK2	CSK2A_MAIZE	P28523	0.67245	0.562701
1	Aloe-emodin	3roc	MAPK14	MK14_HUMAN	Q16539	0.637098	0.594118
1	Aloe-emodin	4ftc	CHEK1	CHK1_HUMAN	O14757	0.633784	0.525199
1	Aloe-emodin	3ftx	LTA4H	LKHA4_HUMAN	P09960	0.616056	0.563798
1	Aloe-emodin	3zls	MAP2K1	MP2K1_HUMAN	Q02750	0.60593	0.528846
1	Aloe-emodin	2ye4	HSP90AA1	HS90A_HUMAN	P07900	0.601681	0.584775
1	Aloe-emodin	1h48	ispF	ISPF_ECOLI	P62617	0.584004	0.518717
1	Aloe-emodin	4dea	AURKA	AURKA_HUMAN	O14965	0.575493	0.536471
1	Aloe-emodin	3vr8	N/A	Q33862_ASCSU	Q33862	0.568979	0.5199
1	Aloe-emodin	4qna	STK24	STK24_HUMAN	Q9Y6E0	0.564623	0.559603
1	Aloe-emodin	4g17	CSNK1G3	KC1G3_HUMAN	Q9Y6M4	0.562657	0.507143
1	Aloe-emodin	4afj	GSK3B	GSK3B_HUMAN	P49841	0.560972	0.530864
1	Aloe-emodin	2toh	Th	TY3H_RAT	P04177	0.56015	0.628571
1	Aloe-emodin	5ikq	PTGS2	PGH2_HUMAN	P35354	0.558278	0.554054
1	Aloe-emodin	2qe5	N/A	Q99AU2_9HEPC	Q99AU2	0.558259	0.529563
1	Aloe-emodin	2zi5	DCK	DCK_HUMAN	P27707	0.550385	0.629969
1	Aloe-emodin	4um1	N/A	ACHP_LYMST	P58154	0.544937	0.645768
1	Aloe-emodin	2yeg	HSP90AA1	HS90A_HUMAN	P07900	0.539399	0.536232
1	Aloe-emodin	4kb8	CSNK1D	KC1D_HUMAN	P48730	0.535923	0.530387
1	Aloe-emodin	3qwh	17HSDcl	O93874_COCLU	O93874	0.529674	0.699346
1	Aloe-emodin	2c5y	CDK2	CDK2_HUMAN	P24941	0.526639	0.561321
1	Aloe-emodin	4eh3	MAPK14	MK14_HUMAN	Q16539	0.522279	0.57478
1	Aloe-emodin	3veh	mbtI	MBTI_MYCTU	P9WFX1	0.513116	0.535714
1	Aloe-emodin	3wtj	N/A	ACHP_LYMST	P58154	0.51279	0.504425
1	Aloe-emodin	2vqs	dnk	DNK_DROME	Q9XZT6	0.511279	0.52459
1	Aloe-emodin	2zi6	DCK	DCK_HUMAN	P27707	0.510415	0.586826
1	Aloe-emodin	3dpd	PIK3CG	PK3CG_HUMAN	P48736	0.50549	0.574586
1	Aloe-emodin	3dne	PRKACA	KAPCA_BOVIN	P00517	0.503734	0.617834
2	Homonataloin	1vru	gag-pol	POL_HV1H2	P04585	0.840985	0.517958
2	Homonataloin	1hni	gag-pol	POL_HV1B1	P03366	0.822452	0.531191
2	Homonataloin	3s2o	BACE1	BACE1_HUMAN	P56817	0.780465	0.512069
2	Homonataloin	1tsl	thyA	TYSY_LACCA	P00469	0.77526	0.506003
2	Homonataloin	1hpz	gag-pol	POL_HV1B1	P03366	0.765696	0.535238
2	Homonataloin	2x1h	ZADH2	PTGR3_HUMAN	Q8N4Q0	0.762559	0.522472
2	Homonataloin	4psb	CSBP	PHBP_VIGRR	A0A1S3THR8	0.75435	0.541426
2	Homonataloin	2ye9	HSP90AA1	HS90A_HUMAN	P07900	0.750372	0.544444
2	Homonataloin	2hu4	NA	Q6DPL2_9INFA	Q6DPL2	0.746206	0.575697
2	Homonataloin	2hai	N/A	Q99AU2_9HEPC	Q99AU2	0.746008	0.536937
2	Homonataloin	3bgq	PIM1	PIM1_HUMAN	P11309	0.742039	0.600382
2	Homonataloin	2xx2	HSP82	HSP82_YEAST	P02829	0.737505	0.508571
2	Homonataloin	5d9j	PA	C3W5S0_I09A0	C3W5S0	0.735584	0.555332
2	Homonataloin	2r3f	CDK2	CDK2_HUMAN	P24941	0.724348	0.572266
2	Homonataloin	2x7c	KIF11	KIF11_HUMAN	P52732	0.723725	0.564655
2	Homonataloin	3gxo	mmcR	MMCR_STRLA	Q9X5T6	0.723634	0.518727
2	Homonataloin	4rrw	Ptgs2	PGH2_MOUSE	Q05769	0.723234	0.503043
2	Homonataloin	4rrz	Ptgs2	PGH2_MOUSE	Q05769	0.723234	0.503043
2	Homonataloin	4b70	BACE1	BACE1_HUMAN	P56817	0.712228	0.520468
2	Homonataloin	1oo6	nfsB	NFSB_ECOLI	P38489	0.705549	0.527888
2	Homonataloin	4da8	deoD	DEOD_BACSU	O34925	0.692844	0.510417
2	Homonataloin	2v2q	ispE	ISPE_AQUAE	O67060	0.692239	0.561818
2	Homonataloin	2w0b	cyp51	CP51_MYCTU	P9WPP9	0.688402	0.517891
2	Homonataloin	4e8y	hldA	B4EB35_BURCJ	B4EB35	0.683827	0.504902
2	Homonataloin	3cgf	MAPK10	MK10_HUMAN	P53779	0.673408	0.564547
2	Homonataloin	3cl2	NA	Q6DPL2_9INFA	Q6DPL2	0.665282	0.588477
2	Homonataloin	2c5y	CDK2	CDK2_HUMAN	P24941	0.661305	0.550562
2	Homonataloin	4ja1	MMP3	MMP3_HUMAN	P08254	0.660001	0.52381
2	Homonataloin	3ie3	GSTP1	GSTP1_HUMAN	P09211	0.657421	0.500982
2	Homonataloin	4kb8	CSNK1D	KC1D_HUMAN	P48730	0.650695	0.50996
2	Homonataloin	2pvj	ACK2	CSK2A_MAIZE	P28523	0.650343	0.605416
2	Homonataloin	2z7l	Mapk1	MK01_MOUSE	P63086	0.649387	0.545946
2	Homonataloin	4lga	PYL2	PYL2_ARATH	O80992	0.639256	0.599617
2	Homonataloin	2dxd	ndk	NDK_PYRHO	O58429	0.616054	0.533742
2	Homonataloin	2g1y	REN	RENI_HUMAN	P00797	0.613591	0.564685
2	Homonataloin	3ac1	LCK	LCK_HUMAN	P06239	0.613014	0.501736
2	Homonataloin	4ehv	MAPK14	MK14_HUMAN	Q16539	0.606895	0.541176
2	Homonataloin	4dpe	MMP3	MMP3_HUMAN	P08254	0.601295	0.549603
2	Homonataloin	4ha5	BACE1	BACE1_HUMAN	P56817	0.594954	0.52552
2	Homonataloin	1esv	GSN	GELS_HUMAN	P06396	0.59255	0.506689
2	Homonataloin	4mr7	GABBR1	GABR1_HUMAN	Q9UBS5	0.592005	0.51049
2	Homonataloin	4dfl	SYK	KSYK_HUMAN	P43405	0.590548	0.507799
2	Homonataloin	3b28	HSP90AA1	HS90A_HUMAN	P07900	0.590239	0.558648
2	Homonataloin	3c0i	CASK	CSKP_HUMAN	O14936	0.586983	0.540486
2	Homonataloin	2jsd	MMP20	MMP20_HUMAN	O60882	0.5832	0.529183
2	Homonataloin	3n8y	PTGS1	PGH1_SHEEP	P05979	0.572524	0.521385
2	Homonataloin	4oma	megL	Q84AR1_CITFR	Q84AR1	0.57035	0.573529
2	Homonataloin	4q4e	pepN	AMPN_ECOLI	P04825	0.569581	0.578947
2	Homonataloin	3oom	ACVR1	ACVR1_HUMAN	Q04771	0.568321	0.52514
2	Homonataloin	3c0g	CASK	CSKP_HUMAN	O14936	0.567942	0.517312
2	Homonataloin	4isg	GCK	HXK4_HUMAN	P35557	0.56478	0.571949
2	Homonataloin	2x7d	KIF11	KIF11_HUMAN	P52732	0.561301	0.53831
2	Homonataloin	3p2h	tofI	Q4VSJ8_BURGB	Q4VSJ8	0.558778	0.539112
2	Homonataloin	4gy2	N/A	Q46220_CLOPF	Q46220	0.558197	0.532663
2	Homonataloin	3usn	MMP3	MMP3_HUMAN	P08254	0.554376	0.577075
2	Homonataloin	1cy7	topA	TOP1_ECOLI	P06612	0.55399	0.540254
2	Homonataloin	3zsy	gag-pol	POL_HV1N5	P12497	0.544499	0.515651
2	Homonataloin	4i0f	BACE1	BACE1_HUMAN	P56817	0.531568	0.518644
2	Homonataloin	2gnl	PRKACA	KAPCA_BOVIN	P00517	0.527259	0.523622
2	Homonataloin	2wms	CHEK1	CHK1_HUMAN	O14757	0.523193	0.50497
2	Homonataloin	3o0o	nrdJ	O33839_THEMT	O33839	0.51921	0.520646
2	Homonataloin	4cmf	NECHADRAFT_29730	C7YVL8_FUSV7	C7YVL8	0.513165	0.517958
2	Homonataloin	4hni	CSNK1E	KC1E_HUMAN	P49674	0.512795	0.504537
2	Homonataloin	4eon	CDK2	CDK2_HUMAN	P24941	0.511639	0.526214
2	Homonataloin	4uda	NR3C2	MCR_HUMAN	P08235	0.510457	0.558559
2	Homonataloin	4cgd	gag-pol	POL_HV1N5	P12497	0.509207	0.502066
2	Homonataloin	3dz7	AMD1	DCAM_HUMAN	P17707	0.507429	0.542969
2	Homonataloin	2xd6	HSP82	HSP82_YEAST	P02829	0.506987	0.585413
2	Homonataloin	1cnf	NNR1	NIA1_MAIZE	P17571	0.504433	0.505639
2	Homonataloin	1uy8	HSP90AA1	HS90A_HUMAN	P07900	0.503701	0.566075
2	Homonataloin	4ce3	HSP82	HSP82_YEAST	P02829	0.503698	0.557252
2	Homonataloin	4zas	calS13	Q8KND8_MICEC	Q8KND8	0.502395	0.50096
2	Homonataloin	2j9m	CDK2	CDK2_HUMAN	P24941	0.501807	0.544554
3	Microdontin A	2h6i	FNTA	FNTA_HUMAN	P49354	0.793726	0.543247
3	Microdontin A	3bhe	gag-pol	POL_HV1BR	P03367	0.726124	0.521168
3	Microdontin A	1uvs	F2	THRB_HUMAN	P00734	0.645564	0.56259
3	Microdontin A	3zsy	gag-pol	POL_HV1N5	P12497	0.632599	0.542647
3	Microdontin A	1ydt	PRKACA	KAPCA_BOVIN	P00517	0.618842	0.507645
3	Microdontin A	1ajx	gag-pol	POL_HV1B1	P03366	0.609174	0.550993
3	Microdontin A	4cjs	gag-pol	POL_HV1N5	P12497	0.600619	0.536903
3	Microdontin A	4rh1	GTNG_2348	A4IQU1_GEOTN	A4IQU1	0.529056	0.535608
3	Microdontin A	2v2q	ispE	ISPE_AQUAE	O67060	0.524206	0.578275
3	Microdontin A	4hla	gag-pol	POL_HV1BR	P03367	0.513106	0.599174
3	Microdontin A	4dfl	SYK	KSYK_HUMAN	P43405	0.500623	0.534161
4	Microdontin B	3bhe	gag-pol	POL_HV1BR	P03367	0.764967	0.510204
4	Microdontin B	4npt	pol	O38896_9HIV1	O38896	0.737225	0.532895
4	Microdontin B	3zsz	gag-pol	POL_HV1N5	P12497	0.706779	0.555382
4	Microdontin B	2vgo	aurkb-a	AUKBA_XENLA	Q6DE08	0.661376	0.538344
4	Microdontin B	2hrc	FECH	HEMH_HUMAN	P22830	0.64343	0.51173
4	Microdontin B	3eq7	PREP	PPCE_PIG	P23687	0.642003	0.502311
4	Microdontin B	2nnq	FABP4	FABP4_HUMAN	P15090	0.556546	0.551724
4	Microdontin B	1hwr	gag-pol	POL_HV1H2	P04585	0.542901	0.528443
4	Microdontin B	1fkh	FKBP1A	FKB1A_HUMAN	P62942	0.534503	0.505391
4	Microdontin B	2qi4	gag-pol	POL_HV1A2	P03369	0.524972	0.505762
4	Microdontin B	4hla	gag-pol	POL_HV1BR	P03367	0.522127	0.516383
4	Microdontin B	2f80	gag-pol	POL_HV1B5	P04587	0.507578	0.53211
4	Microdontin B	2ieo	pol	Q7SSI0_9HIV1	Q7SSI0	0.506407	0.53776
4	Microdontin B	5c1m	Oprm1	OPRM_MOUSE	P42866	0.504047	0.548048
5	Benzyl salicylate	1o6i	chiB	CHIB_SERMA	P11797	0.875301	0.60241
5	Benzyl salicylate	3k99	HSP90AA1	HS90A_HUMAN	P07900	0.864534	0.678344
5	Benzyl salicylate	3k98	HSP90AA1	HS90A_HUMAN	P07900	0.860515	0.523474
5	Benzyl salicylate	4iq7	cyp121	CP121_MYCTU	P9WPP7	0.832882	0.634304
5	Benzyl salicylate	2yjw	HSP90AA1	HS90A_HUMAN	P07900	0.787194	0.516393
5	Benzyl salicylate	4m10	Ptgs2	PGH2_MOUSE	Q05769	0.774577	0.556136
5	Benzyl salicylate	2gvv	N/A	DFPA_LOLVU	Q7SIG4	0.773668	0.571429
5	Benzyl salicylate	3qs8	trpD	TRPD_MYCTU	P9WFX5	0.760892	0.642384
5	Benzyl salicylate	3d76	N/A	Q9U9J6_APIME	Q9U9J6	0.746992	0.603279
5	Benzyl salicylate	3vr8	N/A	Q33862_ASCSU	Q33862	0.742313	0.501279
5	Benzyl salicylate	5ikq	PTGS2	PGH2_HUMAN	P35354	0.731278	0.55618
5	Benzyl salicylate	2r1n	opdA	Q93LD7_RHIRD	Q93LD7	0.723497	0.581461
5	Benzyl salicylate	3eko	HSP90AA1	HS90A_HUMAN	P07900	0.700425	0.604027
5	Benzyl salicylate	3anl	dxr	DXR_ECOLI	P45568	0.682137	0.579545
5	Benzyl salicylate	4m11	Ptgs2	PGH2_MOUSE	Q05769	0.675919	0.560209
5	Benzyl salicylate	3ojg	GK1506	Q5KZU5_GEOKA	Q5KZU5	0.672122	0.588235
5	Benzyl salicylate	3ekr	HSP90AA1	HS90A_HUMAN	P07900	0.669589	0.501241
5	Benzyl salicylate	4psb	CSBP	PHBP_VIGRR	A0A1S3THR8	0.659827	0.508642
5	Benzyl salicylate	4cju	gag-pol	POL_HV1N5	P12497	0.652051	0.568116
5	Benzyl salicylate	4btm	TTBK1	TTBK1_HUMAN	Q5TCY1	0.630475	0.536785
5	Benzyl salicylate	4fsw	CHEK1	CHK1_HUMAN	O14757	0.630311	0.579439
5	Benzyl salicylate	3b4p	Bcep18194_B1568	Q396C9_BURL3	Q396C9	0.627252	0.555901
5	Benzyl salicylate	3zdg	N/A	ACHP_LYMST	P58154	0.619745	0.542945
5	Benzyl salicylate	2xx2	HSP82	HSP82_YEAST	P02829	0.611509	0.506173
5	Benzyl salicylate	3n8y	PTGS1	PGH1_SHEEP	P05979	0.603571	0.555866
5	Benzyl salicylate	4a87	BETVIA	BEV1A_BETPN	P15494	0.598673	0.647619
5	Benzyl salicylate	4bdf	CHEK2	CHK2_HUMAN	O96017	0.5968	0.597902
5	Benzyl salicylate	3vqd	pol	Q72498_9HIV1	Q72498	0.595705	0.570957
5	Benzyl salicylate	2dxd	ndk	NDK_PYRHO	O58429	0.585353	0.58427
5	Benzyl salicylate	4rrw	Ptgs2	PGH2_MOUSE	Q05769	0.577827	0.529412
5	Benzyl salicylate	4rrz	Ptgs2	PGH2_MOUSE	Q05769	0.577827	0.529412
5	Benzyl salicylate	4lvb	NAMPT	NAMPT_HUMAN	P43490	0.57622	0.555556
5	Benzyl salicylate	3d75	Q9U9J6	Q9U9J6_APIME	Q9U9J6	0.565023	0.532508
5	Benzyl salicylate	2qe5	N/A	Q99AU2_9HEPC	Q99AU2	0.561644	0.561308
5	Benzyl salicylate	4oty	Ptgs2	PGH2_MOUSE	Q05769	0.560213	0.518717
5	Benzyl salicylate	4ce3	HSP82	HSP82_YEAST	P02829	0.559622	0.563415
5	Benzyl salicylate	4rrx	Ptgs2	PGH2_MOUSE	Q05769	0.548137	0.525469
5	Benzyl salicylate	1srf	N/A	SAV_STRAV	P22629	0.547284	0.597333
5	Benzyl salicylate	2zjf	MT1988	EPHB_MYCTO	P95276	0.547103	0.613419
5	Benzyl salicylate	4ce2	HSP82	HSP82_YEAST	P02829	0.546585	0.517241
5	Benzyl salicylate	4ft3	CHEK1	CHK1_HUMAN	O14757	0.545941	0.53125
5	Benzyl salicylate	3roc	MAPK14	MK14_HUMAN	Q16539	0.544219	0.601852
5	Benzyl salicylate	4kb8	CSNK1D	KC1D_HUMAN	P48730	0.543577	0.554318
5	Benzyl salicylate	3w8z	encM	Q9KHK2_9ACTN	Q9KHK2	0.539916	0.529577
5	Benzyl salicylate	4r3c	MAPK14	MK14_HUMAN	Q16539	0.539541	0.534535
5	Benzyl salicylate	2ay9	tyrB	TYRB_PARDE	P95468	0.532478	0.519108
5	Benzyl salicylate	4jin	rio1	RIO1_ARCFU	O28471	0.531289	0.501312
5	Benzyl salicylate	1gii	CDK2	CDK2_HUMAN	P24941	0.525947	0.524804
5	Benzyl salicylate	3il1	Gria2	GRIA2_RAT	P19491	0.524427	0.5625
5	Benzyl salicylate	4f9y	MAPK14	MK14_HUMAN	Q16539	0.518593	0.540299
5	Benzyl salicylate	4mpc	PDK2	PDK2_HUMAN	Q15119	0.508507	0.61194
6	Diisobutyl phthalate	3byz	HSD11B1	DHI1_HUMAN	P28845	0.900424	0.564103
6	Diisobutyl phthalate	3lz6	HSD11B1	DHI1_CAVPO	Q6QLL4	0.842031	0.57346
6	Diisobutyl phthalate	1o6i	chiB	CHIB_SERMA	P11797	0.758712	0.523342
6	Diisobutyl phthalate	2wp9	sdhA	SDHA_ECOLI	P0AC41	0.752754	0.502525
6	Diisobutyl phthalate	2wu2	sdhC	DHSC_ECOLI	P69054	0.745423	0.552699
6	Diisobutyl phthalate	2wu5	sdhD	DHSD_HUMAN	O14521	0.742428	0.53
6	Diisobutyl phthalate	2wdq	sdhB	SDHB_HUMAN	P21912	0.733438	0.51005
6	Diisobutyl phthalate	3t3q	CYP2A6	CP2A6_HUMAN	P11509	0.732107	0.541237
6	Diisobutyl phthalate	2r1n	opdA	Q93LD7_RHIRD	Q93LD7	0.667653	0.506977
6	Diisobutyl phthalate	3t3r	CYP2A6	CP2A6_HUMAN	P11509	0.660037	0.553806
6	Diisobutyl phthalate	2aqb	fabB	FABB_ECOLI	P0A953	0.639005	0.541899
6	Diisobutyl phthalate	4psb	CSBP	PHBP_VIGRR	A0A1S3THR8	0.595832	0.528761
6	Diisobutyl phthalate	4ajd	PDE10A	PDE10_HUMAN	Q9Y233	0.584393	0.541333
6	Diisobutyl phthalate	3vr8	N/A	Q33862_ASCSU	Q33862	0.556407	0.52
6	Diisobutyl phthalate	3ujl	PYL2	PYL2_ARATH	O80992	0.545968	0.502262
6	Diisobutyl phthalate	4u16	Chrm3	ACM3_RAT	P08483	0.518956	0.590498
6	Diisobutyl phthalate	3cj3	N/A	POLG_HCVBK	P26663	0.501732	0.534043
7	Ethyl salicylate	2gvv	N/A	DFPA_LOLVU	Q7SIG4	0.795378	0.584229
7	Ethyl salicylate	2yjw	HSP90AA1	HS90A_HUMAN	P07900	0.742354	0.545741
7	Ethyl salicylate	3ojg	GK1506	Q5KZU5_GEOKA	Q5KZU5	0.737139	0.622407
7	Ethyl salicylate	1o6i	chiB	CHIB_SERMA	P11797	0.684857	0.521036
7	Ethyl salicylate	4lvb	NAMPT	NAMPT_HUMAN	P43490	0.679043	0.560976
7	Ethyl salicylate	4a9e	BRD2	BRD2_HUMAN	P25440	0.628148	0.625
7	Ethyl salicylate	3reo	IEMT1	IEMT_CLABR	O04385	0.544861	0.636735
7	Ethyl salicylate	3kzo	argF'	AOTC_XANCP	Q8P8J2	0.530705	0.503846
7	Ethyl salicylate	3u8k	N/A	ACHP_LYMST	P58154	0.510157	0.539474
8	Thiophen-2-yl benzoate	3ojg	GK1506	Q5KZU5_GEOKA	Q5KZU5	0.808505	0.60687
8	Thiophen-2-yl benzoate	4a87	BETVIA	BEV1A_BETPN	P15494	0.665594	0.581699
8	Thiophen-2-yl benzoate	2q5o	ipdC	DCIP_AZOBR	P51852	0.649724	0.527344
8	Thiophen-2-yl benzoate	1lkd	bphC	BPHC_PARXL	P47228	0.645061	0.555556
8	Thiophen-2-yl benzoate	1kw9	bphC	BPHC_PSES1	P17297	0.631441	0.600746
8	Thiophen-2-yl benzoate	1lgt	bphC	BPHC_PARXL	P47228	0.621878	0.593525
8	Thiophen-2-yl benzoate	4cgd	gag-pol	POL_HV1N5	P12497	0.61048	0.586957
8	Thiophen-2-yl benzoate	3t3r	CYP2A6	CP2A6_HUMAN	P11509	0.610104	0.631944
8	Thiophen-2-yl benzoate	2iws	HSP82	HSP82_YEAST	P02829	0.559709	0.546742
8	Thiophen-2-yl benzoate	3fhx	PDXK	PDXK_HUMAN	O00764	0.550259	0.54717
8	Thiophen-2-yl benzoate	3vqd	pol	Q72498_9HIV1	Q72498	0.543751	0.570909
9	1-Hexadecanol	3gph	CYP2E1	CP2E1_HUMAN	P05181	0.965168	0.64191
9	1-Hexadecanol	4dsc	PYL3	PYL3_ARATH	Q9SSM7	0.873342	0.524027
9	1-Hexadecanol	1lhn	SHBG	SHBG_HUMAN	P04278	0.849501	0.588764
9	1-Hexadecanol	2hzq	APOD	APOD_HUMAN	P05090	0.838514	0.514583
9	1-Hexadecanol	3ujl	PYL2	PYL2_ARATH	O80992	0.837032	0.545882
9	1-Hexadecanol	2po7	FECH	HEMH_HUMAN	P22830	0.826921	0.526902
9	1-Hexadecanol	3lz6	HSD11B1	DHI1_CAVPO	Q6QLL4	0.800295	0.621951
9	1-Hexadecanol	3uzx	AKR1D1	AK1D1_HUMAN	P51857	0.798469	0.64554
9	1-Hexadecanol	3uzz	AKR1D1	AK1D1_HUMAN	P51857	0.797615	0.580499
9	1-Hexadecanol	3p2h	tofI	Q4VSJ8_BURGB	Q4VSJ8	0.776615	0.529002
9	1-Hexadecanol	1afs	Akr1c9	DIDH_RAT	P23457	0.770247	0.561644
9	1-Hexadecanol	1w6r	ache	ACES_TETCF	P04058	0.76387	0.513575
9	1-Hexadecanol	1q13	AKR1C5	PE2R_RABIT	P80508	0.762569	0.62645
9	1-Hexadecanol	4r21	cyp17a2	A7U483_DANRE	A7U483	0.741123	0.510331
9	1-Hexadecanol	1qyx	HSD17B1	DHB1_HUMAN	P14061	0.740651	0.582751
9	1-Hexadecanol	3cmf	AKR1D1	AK1D1_HUMAN	P51857	0.736686	0.543967
9	1-Hexadecanol	4xo7	AKR1C2	AK1C2_HUMAN	P52895	0.730795	0.576389
9	1-Hexadecanol	3uzz	AKR1D1	AK1D1_HUMAN	P51857	0.727427	0.528509
9	1-Hexadecanol	3byz	HSD11B1	DHI1_HUMAN	P28845	0.723039	0.523282
9	1-Hexadecanol	2a1n	camC	CPXA_PSEPU	P00183	0.720486	0.543662
9	1-Hexadecanol	1t87	camC	CPXA_PSEPU	P00183	0.716137	0.53168
9	1-Hexadecanol	1t85	camC	CPXA_PSEPU	P00183	0.714382	0.52459
9	1-Hexadecanol	2a1m	camC	CPXA_PSEPU	P00183	0.713886	0.537604
9	1-Hexadecanol	3nhx	ksi	SDIS_COMTE	P00947	0.710483	0.554023
9	1-Hexadecanol	2feu	camC	CPXA_PSEPU	P00183	0.691576	0.535014
9	1-Hexadecanol	4pxx	CA2	CAH2_HUMAN	P00918	0.686781	0.559454
9	1-Hexadecanol	4jda	PYL3	PYL3_ARATH	Q9SSM7	0.684522	0.559165
9	1-Hexadecanol	2qo6	fabp10a	FA10A_DANRE	Q9I8L5	0.683961	0.528651
9	1-Hexadecanol	4jbt	NFA_53110	Q5YNS8_NOCFA	Q5YNS8	0.67998	0.56092
9	1-Hexadecanol	2aa5	NR3C2	MCR_HUMAN	P08235	0.677801	0.582796
9	1-Hexadecanol	1dz8	camC	CPXA_PSEPU	P00183	0.67631	0.536517
9	1-Hexadecanol	1uyu	camC	CPXA_PSEPU	P00183	0.67483	0.530387
9	1-Hexadecanol	3wrj	camC	CPXA_PSEPU	P00183	0.672714	0.526761
9	1-Hexadecanol	4at2	RHA1_ro05698	Q0S4Q9_RHOJR	Q0S4Q9	0.669415	0.611111
9	1-Hexadecanol	3r6p	PYL10	PYL10_ARATH	Q8H1R0	0.668405	0.535797
9	1-Hexadecanol	3cav	AKR1D1	AK1D1_HUMAN	P51857	0.666931	0.553459
9	1-Hexadecanol	3wsb	Tc00.1047053508369.20	Q4CWB4_TRYCC	Q4CWB4	0.662389	0.505682
9	1-Hexadecanol	1eii	Rbp2	RET2_RAT	P06768	0.661126	0.659864
9	1-Hexadecanol	3stu	MKS1	E0YCS2_SOLHA	E0YCS2	0.659016	0.522831
9	1-Hexadecanol	4l1x	AKR1C2	AK1C2_HUMAN	P52895	0.658268	0.511727
9	1-Hexadecanol	3wrh	camC	CPXA_PSEPU	P00183	0.647283	0.519663
9	1-Hexadecanol	3iw1	cyp125	CP125_MYCTU	P9WPP1	0.637734	0.619159
9	1-Hexadecanol	1h60	onr	P71278_ENTCL	P71278	0.636775	0.565875
9	1-Hexadecanol	4j6c	NFA_53110	Q5YNS8_NOCFA	Q5YNS8	0.633074	0.548936
9	1-Hexadecanol	3uzx	AKR1D1	AK1D1_HUMAN	P51857	0.628062	0.651551
9	1-Hexadecanol	4y8w	CYP21A2	CP21A_HUMAN	P08686	0.624069	0.524896
9	1-Hexadecanol	1kt3	RBP4	RET4_BOVIN	P18902	0.613462	0.670379
9	1-Hexadecanol	1o76	camC	CPXA_PSEPU	P00183	0.597142	0.528409
9	1-Hexadecanol	3d90	PGR	PRGR_HUMAN	P06401	0.59157	0.57563
9	1-Hexadecanol	3wrl	camC	CPXA_PSEPU	P00183	0.586299	0.538244
9	1-Hexadecanol	3fwg	camC	CPXA_PSEPU	P00183	0.583292	0.523288
9	1-Hexadecanol	2aqb	fabB	FABB_ECOLI	P0A953	0.577997	0.501305
9	1-Hexadecanol	1dz4	camC	CPXA_PSEPU	P00183	0.575605	0.527933
9	1-Hexadecanol	2hrc	FECH	HEMH_HUMAN	P22830	0.574657	0.514925
9	1-Hexadecanol	1fbm	Comp	COMP_RAT	P35444	0.570169	0.601307
9	1-Hexadecanol	4dvq	CYP11B2	C11B2_HUMAN	P19099	0.566063	0.514644
9	1-Hexadecanol	1dz6	camC	CPXA_PSEPU	P00183	0.562695	0.524079
9	1-Hexadecanol	1t88	camC	CPXA_PSEPU	P00183	0.557129	0.543662
9	1-Hexadecanol	2zaw	camC	CPXA_PSEPU	P00183	0.557092	0.521978
9	1-Hexadecanol	1iwj	camC	CPXA_PSEPU	P00183	0.549956	0.55493
9	1-Hexadecanol	1geb	camC	CPXA_PSEPU	P00183	0.547839	0.550562
9	1-Hexadecanol	4l4c	camC	CPXA_PSEPU	P00183	0.54738	0.516575
9	1-Hexadecanol	1yrd	camC	CPXA_PSEPU	P00183	0.546012	0.554622
9	1-Hexadecanol	1iwi	camC	CPXA_PSEPU	P00183	0.545325	0.549296
9	1-Hexadecanol	1yrc	camC	CPXA_PSEPU	P00183	0.544044	0.552408
9	1-Hexadecanol	1e3r	ksi	SDIS_PSEPU	P07445	0.543829	0.539823
9	1-Hexadecanol	5xra	CNR1	CNR1_HUMAN	P21554	0.527541	0.518453
9	1-Hexadecanol	3wrm	camC	CPXA_PSEPU	P00183	0.527005	0.52514
9	1-Hexadecanol	1t86	camC	CPXA_PSEPU	P00183	0.525064	0.530387
9	1-Hexadecanol	3fwf	camC	CPXA_PSEPU	P00183	0.52255	0.527933
9	1-Hexadecanol	2a1o	camC	CPXA_PSEPU	P00183	0.520938	0.533708
9	1-Hexadecanol	2qo4	fabp10a	FA10A_DANRE	Q9I8L5	0.514886	0.547529
10	cis-Linoleic acid	3gph	CYP2E1	CP2E1_HUMAN	P05181	0.931563	0.511682
10	cis-Linoleic acid	2po7	FECH	HEMH_HUMAN	P22830	0.905243	0.521024
10	cis-Linoleic acid	3cav	AKR1D1	AK1D1_HUMAN	P51857	0.892792	0.564854
10	cis-Linoleic acid	2qo6	fabp10a	FA10A_DANRE	Q9I8L5	0.882251	0.519337
10	cis-Linoleic acid	3stu	MKS1	E0YCS2_SOLHA	E0YCS2	0.875761	0.579572
10	cis-Linoleic acid	3lz6	HSD11B1	DHI1_CAVPO	Q6QLL4	0.873063	0.537079
10	cis-Linoleic acid	3p2h	tofI	Q4VSJ8_BURGB	Q4VSJ8	0.864329	0.569412
10	cis-Linoleic acid	2hrc	FECH	HEMH_HUMAN	P22830	0.844901	0.585551
10	cis-Linoleic acid	4dsc	PYL3	PYL3_ARATH	Q9SSM7	0.836795	0.544622
10	cis-Linoleic acid	4dvq	CYP11B2	C11B2_HUMAN	P19099	0.831415	0.518219
10	cis-Linoleic acid	2qo4	fabp10a	FA10A_DANRE	Q9I8L5	0.809839	0.549719
10	cis-Linoleic acid	2fr3	CRABP2	RABP2_HUMAN	P29373	0.794472	0.5762
10	cis-Linoleic acid	4r21	cyp17a2	A7U483_DANRE	A7U483	0.787626	0.545842
10	cis-Linoleic acid	3r6p	PYL10	PYL10_ARATH	Q8H1R0	0.777858	0.633735
10	cis-Linoleic acid	3ujl	PYL2	PYL2_ARATH	O80992	0.770006	0.5962
10	cis-Linoleic acid	4jda	PYL3	PYL3_ARATH	Q9SSM7	0.767871	0.604762
10	cis-Linoleic acid	1cqp	ITGAL	ITAL_HUMAN	P20701	0.767768	0.513711
10	cis-Linoleic acid	1cbs	CRABP2	RABP2_HUMAN	P29373	0.764102	0.580913
10	cis-Linoleic acid	1h60	onr	P71278_ENTCL	P71278	0.750291	0.542857
10	cis-Linoleic acid	2hzq	APOD	APOD_HUMAN	P05090	0.749302	0.554622
10	cis-Linoleic acid	3kb0	PYL2	PYL2_ARATH	O80992	0.746957	0.603365
10	cis-Linoleic acid	1eii	Rbp2	RET2_RAT	P06768	0.735762	0.628009
10	cis-Linoleic acid	1kt3	RBP4	RET4_BOVIN	P18902	0.73252	0.56405
10	cis-Linoleic acid	4y8w	CYP21A2	CP21A_HUMAN	P08686	0.725803	0.582969
10	cis-Linoleic acid	1q13	AKR1C5	PE2R_RABIT	P80508	0.722654	0.570455
10	cis-Linoleic acid	1th6	N/A	PA2B8_DABRR	P59071	0.713759	0.53288
10	cis-Linoleic acid	1lhn	SHBG	SHBG_HUMAN	P04278	0.713624	0.519397
10	cis-Linoleic acid	3nhx	ksi	SDIS_COMTE	P00947	0.70516	0.543624
10	cis-Linoleic acid	3uzz	AKR1D1	AK1D1_HUMAN	P51857	0.698879	0.536585
10	cis-Linoleic acid	2g78	CRABP2	RABP2_HUMAN	P29373	0.686959	0.577406
10	cis-Linoleic acid	3byz	HSD11B1	DHI1_HUMAN	P28845	0.686835	0.546875
10	cis-Linoleic acid	1cbr	Crabp1	RABP1_MOUSE	P62965	0.685863	0.557613
10	cis-Linoleic acid	2aqb	fabB	FABB_ECOLI	P0A953	0.68337	0.516971
10	cis-Linoleic acid	2rqf	hJHBP	Q9U556_BOMMO	Q9U556	0.673544	0.547619
10	cis-Linoleic acid	3cmf	AKR1D1	AK1D1_HUMAN	P51857	0.670062	0.575
10	cis-Linoleic acid	4pxx	CA2	CAH2_HUMAN	P00918	0.66511	0.557439
10	cis-Linoleic acid	4xo7	AKR1C2	AK1C2_HUMAN	P52895	0.664348	0.570136
10	cis-Linoleic acid	4a81	BETVIA	BEV1A_BETPN	P15494	0.662841	0.55364
10	cis-Linoleic acid	1afs	Akr1c9	DIDH_RAT	P23457	0.661925	0.557562
10	cis-Linoleic acid	4n16	CA2	CAH2_HUMAN	P00918	0.658071	0.572549
10	cis-Linoleic acid	1w6r	ache	ACES_TETCF	P04058	0.654166	0.523077
10	cis-Linoleic acid	2gvv	N/A	DFPA_LOLVU	Q7SIG4	0.646113	0.501247
10	cis-Linoleic acid	3buz	N/A	Q46220_CLOPF	Q46220	0.645869	0.515315
10	cis-Linoleic acid	4jbt	NFA_53110	Q5YNS8_NOCFA	Q5YNS8	0.636151	0.51634
10	cis-Linoleic acid	3uzx	AKR1D1	AK1D1_HUMAN	P51857	0.630593	0.554825
10	cis-Linoleic acid	4j6c	NFA_53110	Q5YNS8_NOCFA	Q5YNS8	0.628059	0.529412
10	cis-Linoleic acid	2lbd	RARG	RARG_HUMAN	P13631	0.626463	0.531568
10	cis-Linoleic acid	4epl	JAR1	JAR1_ARATH	Q9SKE2	0.619493	0.560825
10	cis-Linoleic acid	3uvv	THRA	THA_CHICK	P04625	0.616943	0.565844
10	cis-Linoleic acid	2cbo	ncsA	NCZS_STRCZ	P0A3R9	0.616637	0.521739
10	cis-Linoleic acid	3fo7	N/A	PA2B8_DABRR	P59071	0.612093	0.554852
10	cis-Linoleic acid	1cbq	CRABP2	RABP2_HUMAN	P29373	0.601308	0.626087
10	cis-Linoleic acid	1k74	RXRA	RXRA_HUMAN	P19793	0.595158	0.563008
10	cis-Linoleic acid	1iiu	RBP4	RET4_CHICK	P41263	0.576401	0.607516
10	cis-Linoleic acid	2pnj	FECH	HEMH_HUMAN	P22830	0.575369	0.533333
10	cis-Linoleic acid	3uzz	AKR1D1	AK1D1_HUMAN	P51857	0.559202	0.613953
10	cis-Linoleic acid	2aa5	NR3C2	MCR_HUMAN	P08235	0.552102	0.606765
10	cis-Linoleic acid	1kt6	RBP4	RET4_BOVIN	P18902	0.548117	0.561077
10	cis-Linoleic acid	4l1x	AKR1C2	AK1C2_HUMAN	P52895	0.546343	0.55414
10	cis-Linoleic acid	1qyx	HSD17B1	DHB1_HUMAN	P14061	0.54044	0.540839
10	cis-Linoleic acid	3oap	RXRA	RXRA_HUMAN	P19793	0.529021	0.583333
10	cis-Linoleic acid	1ya3	NR3C2	MCR_HUMAN	P08235	0.518459	0.554639
10	cis-Linoleic acid	3iw1	cyp125	CP125_MYCTU	P9WPP1	0.513639	0.557778
10	cis-Linoleic acid	1fml	N/A	Q26490_SPOFR	Q26490	0.51323	0.520875
10	cis-Linoleic acid	3zdh	N/A	ACHP_LYMST	P58154	0.509334	0.508393
10	cis-Linoleic acid	2qd3	FECH	HEMH_HUMAN	P22830	0.506936	0.514493
11	Methyl 9-methyltetradecanoate	3byz	HSD11B1	DHI1_HUMAN	P28845	0.878353	0.555804
11	Methyl 9-methyltetradecanoate	3gph	CYP2E1	CP2E1_HUMAN	P05181	0.878137	0.576923
11	Methyl 9-methyltetradecanoate	3ujl	PYL2	PYL2_ARATH	O80992	0.864961	0.524027
11	Methyl 9-methyltetradecanoate	3lz6	HSD11B1	DHI1_CAVPO	Q6QLL4	0.84563	0.555814
11	Methyl 9-methyltetradecanoate	3uzz	AKR1D1	AK1D1_HUMAN	P51857	0.845252	0.586758
11	Methyl 9-methyltetradecanoate	4dsc	PYL3	PYL3_ARATH	Q9SSM7	0.843622	0.52164
11	Methyl 9-methyltetradecanoate	3stu	MKS1	E0YCS2_SOLHA	E0YCS2	0.838045	0.531818
11	Methyl 9-methyltetradecanoate	2qo6	fabp10a	FA10A_DANRE	Q9I8L5	0.811545	0.529412
11	Methyl 9-methyltetradecanoate	4l1x	AKR1C2	AK1C2_HUMAN	P52895	0.795526	0.517526
11	Methyl 9-methyltetradecanoate	2po7	FECH	HEMH_HUMAN	P22830	0.77651	0.545113
11	Methyl 9-methyltetradecanoate	3r6p	PYL10	PYL10_ARATH	Q8H1R0	0.750712	0.56338
11	Methyl 9-methyltetradecanoate	1q13	AKR1C5	PE2R_RABIT	P80508	0.742228	0.546256
11	Methyl 9-methyltetradecanoate	4jda	PYL3	PYL3_ARATH	Q9SSM7	0.737806	0.580796
11	Methyl 9-methyltetradecanoate	3cav	AKR1D1	AK1D1_HUMAN	P51857	0.720456	0.539095
11	Methyl 9-methyltetradecanoate	2hzq	APOD	APOD_HUMAN	P05090	0.719714	0.552083
11	Methyl 9-methyltetradecanoate	1kt3	RBP4	RET4_BOVIN	P18902	0.705055	0.593429
11	Methyl 9-methyltetradecanoate	1cqp	ITGAL	ITAL_HUMAN	P20701	0.693276	0.525455
11	Methyl 9-methyltetradecanoate	3uzx	AKR1D1	AK1D1_HUMAN	P51857	0.68624	0.601831
11	Methyl 9-methyltetradecanoate	1h60	onr	P71278_ENTCL	P71278	0.666408	0.52439
11	Methyl 9-methyltetradecanoate	2lbd	RARG	RARG_HUMAN	P13631	0.653145	0.560166
11	Methyl 9-methyltetradecanoate	2hrc	FECH	HEMH_HUMAN	P22830	0.647283	0.502703
11	Methyl 9-methyltetradecanoate	1fml	N/A	Q26490_SPOFR	Q26490	0.642168	0.607219
11	Methyl 9-methyltetradecanoate	1lhn	SHBG	SHBG_HUMAN	P04278	0.641825	0.514831
11	Methyl 9-methyltetradecanoate	1iwj	camC	CPXA_PSEPU	P00183	0.636205	0.570621
11	Methyl 9-methyltetradecanoate	4jbt	NFA_53110	Q5YNS8_NOCFA	Q5YNS8	0.632925	0.622066
11	Methyl 9-methyltetradecanoate	1iwi	camC	CPXA_PSEPU	P00183	0.632695	0.572238
11	Methyl 9-methyltetradecanoate	1yrd	camC	CPXA_PSEPU	P00183	0.628928	0.575071
11	Methyl 9-methyltetradecanoate	4y8w	CYP21A2	CP21A_HUMAN	P08686	0.615502	0.530271
11	Methyl 9-methyltetradecanoate	3uzz	AKR1D1	AK1D1_HUMAN	P51857	0.602135	0.624424
11	Methyl 9-methyltetradecanoate	1t88	camC	CPXA_PSEPU	P00183	0.59739	0.564972
11	Methyl 9-methyltetradecanoate	1brp	RBP4	RET4_HUMAN	P02753	0.596679	0.577002
11	Methyl 9-methyltetradecanoate	3wrl	camC	CPXA_PSEPU	P00183	0.590337	0.54416
11	Methyl 9-methyltetradecanoate	1qyx	HSD17B1	DHB1_HUMAN	P14061	0.588908	0.575964
11	Methyl 9-methyltetradecanoate	2cbo	ncsA	NCZS_STRCZ	P0A3R9	0.587503	0.537428
11	Methyl 9-methyltetradecanoate	3fo7	N/A	PA2B8_DABRR	P59071	0.585374	0.518519
11	Methyl 9-methyltetradecanoate	1t87	camC	CPXA_PSEPU	P00183	0.581969	0.558074
11	Methyl 9-methyltetradecanoate	2a1o	camC	CPXA_PSEPU	P00183	0.579908	0.555241
11	Methyl 9-methyltetradecanoate	2a1m	camC	CPXA_PSEPU	P00183	0.575927	0.561254
11	Methyl 9-methyltetradecanoate	3cmf	AKR1D1	AK1D1_HUMAN	P51857	0.572841	0.52834
11	Methyl 9-methyltetradecanoate	2feu	camC	CPXA_PSEPU	P00183	0.572137	0.54902
11	Methyl 9-methyltetradecanoate	3wrh	camC	CPXA_PSEPU	P00183	0.570782	0.533333
11	Methyl 9-methyltetradecanoate	3fwg	camC	CPXA_PSEPU	P00183	0.570729	0.543662
11	Methyl 9-methyltetradecanoate	2a1n	camC	CPXA_PSEPU	P00183	0.56514	0.559889
11	Methyl 9-methyltetradecanoate	1ya3	NR3C2	MCR_HUMAN	P08235	0.563209	0.559252
11	Methyl 9-methyltetradecanoate	1t85	camC	CPXA_PSEPU	P00183	0.562976	0.557103
11	Methyl 9-methyltetradecanoate	3nhx	ksi	SDIS_COMTE	P00947	0.561816	0.608295
11	Methyl 9-methyltetradecanoate	3iw1	cyp125	CP125_MYCTU	P9WPP1	0.559571	0.603175
11	Methyl 9-methyltetradecanoate	3fal	RXRA	RXRA_HUMAN	P19793	0.541675	0.529412
11	Methyl 9-methyltetradecanoate	3uvv	THRA	THA_CHICK	P04625	0.540901	0.574642
11	Methyl 9-methyltetradecanoate	2rdn	ptlH	PTLH_STRAW	Q82IZ1	0.539235	0.637975
11	Methyl 9-methyltetradecanoate	4epl	JAR1	JAR1_ARATH	Q9SKE2	0.535086	0.522
11	Methyl 9-methyltetradecanoate	3fwf	camC	CPXA_PSEPU	P00183	0.534329	0.549296
11	Methyl 9-methyltetradecanoate	3wrj	camC	CPXA_PSEPU	P00183	0.522798	0.551429
11	Methyl 9-methyltetradecanoate	2rqf	hJHBP	Q9U556_BOMMO	Q9U556	0.51671	0.511387
11	Methyl 9-methyltetradecanoate	2aa5	NR3C2	MCR_HUMAN	P08235	0.516253	0.567568
11	Methyl 9-methyltetradecanoate	1eii	Rbp2	RET2_RAT	P06768	0.51203	0.552577
11	Methyl 9-methyltetradecanoate	1o76	camC	CPXA_PSEPU	P00183	0.51092	0.544944
11	Methyl 9-methyltetradecanoate	1afs	Akr1c9	DIDH_RAT	P23457	0.510029	0.526549
11	Methyl 9-methyltetradecanoate	3fc6	RXRA	RXRA_HUMAN	P19793	0.501608	0.520792
11	Methyl 9-methyltetradecanoate	4at2	RHA1_ro05698	Q0S4Q9_RHOJR	Q0S4Q9	0.501502	0.560091
12	Methyl decanoate	3p2h	tofI	Q4VSJ8_BURGB	Q4VSJ8	0.923312	0.510417
12	Methyl decanoate	4l1x	AKR1C2	AK1C2_HUMAN	P52895	0.918619	0.516746
12	Methyl decanoate	3gph	CYP2E1	CP2E1_HUMAN	P05181	0.899085	0.588571
12	Methyl decanoate	2aqb	fabB	FABB_ECOLI	P0A953	0.880755	0.567742
12	Methyl decanoate	1u3w	ADH1C	ADH1G_HUMA	P00326	0.877551	0.59396
12	Methyl decanoate	2hzq	APOD	APOD_HUMAN	P05090	0.839	0.504739
12	Methyl decanoate	3stu	MKS1	E0YCS2_SOLHA	E0YCS2	0.837352	0.633523
12	Methyl decanoate	1qy2	Mup2	MUP2_MOUSE	P11589	0.834503	0.519608
12	Methyl decanoate	3uzz	AKR1D1	AK1D1_HUMAN	P51857	0.826314	0.574074
12	Methyl decanoate	1lhn	SHBG	SHBG_HUMAN	P04278	0.804436	0.564103
12	Methyl decanoate	3nhx	ksi	SDIS_COMTE	P00947	0.7824	0.513924
12	Methyl decanoate	4l6g	ciN/A	CINA_CITBR	Q8VQF6	0.766441	0.588028
12	Methyl decanoate	4fmx	ciN/A	CINA_CITBR	Q8VQF6	0.762159	0.551724
12	Methyl decanoate	4cp4	camC	CPXA_PSEPU	P00183	0.754304	0.600694
12	Methyl decanoate	4lht	ciN/A	CINA_CITBR	Q8VQF6	0.753081	0.585366
12	Methyl decanoate	3byz	HSD11B1	DHI1_HUMAN	P28845	0.747335	0.53866
12	Methyl decanoate	3fwi	camC	CPXA_PSEPU	P00183	0.746194	0.577855
12	Methyl decanoate	4jx1	camC	CPXA_PSEPU	P00183	0.745051	0.546392
12	Methyl decanoate	1iwi	camC	CPXA_PSEPU	P00183	0.730679	0.58885
12	Methyl decanoate	1t88	camC	CPXA_PSEPU	P00183	0.722559	0.59589
12	Methyl decanoate	1iwj	camC	CPXA_PSEPU	P00183	0.720746	0.59375
12	Methyl decanoate	3uzx	AKR1D1	AK1D1_HUMAN	P51857	0.719483	0.52381
12	Methyl decanoate	1yrd	camC	CPXA_PSEPU	P00183	0.715499	0.597902
12	Methyl decanoate	2qbn	camC	CPXA_PSEPU	P00183	0.710347	0.587629
12	Methyl decanoate	2a1m	camC	CPXA_PSEPU	P00183	0.702843	0.596552
12	Methyl decanoate	1yrc	camC	CPXA_PSEPU	P00183	0.702674	0.590909
12	Methyl decanoate	2feu	camC	CPXA_PSEPU	P00183	0.700685	0.587629
12	Methyl decanoate	2cpp	Saro_1478	Q2G8A2_NOVAD	Q2G8A2	0.696926	0.602076
12	Methyl decanoate	1geb	camC	CPXA_PSEPU	P00183	0.696278	0.584192
12	Methyl decanoate	3iw1	cyp125	CP125_MYCTU	P9WPP1	0.687757	0.530151
12	Methyl decanoate	2a1o	camC	CPXA_PSEPU	P00183	0.685343	0.604096
12	Methyl decanoate	2qbl	camC	CPXA_PSEPU	P00183	0.685244	0.590909
12	Methyl decanoate	3wrj	camC	CPXA_PSEPU	P00183	0.685202	0.591065
12	Methyl decanoate	1t86	camC	CPXA_PSEPU	P00183	0.685184	0.6
12	Methyl decanoate	1t87	camC	CPXA_PSEPU	P00183	0.684579	0.607509
12	Methyl decanoate	1dz6	camC	CPXA_PSEPU	P00183	0.684496	0.595819
12	Methyl decanoate	3wrl	camC	CPXA_PSEPU	P00183	0.683112	0.587629
12	Methyl decanoate	1dz4	camC	CPXA_PSEPU	P00183	0.682077	0.585965
12	Methyl decanoate	2z97	camC	CPXA_PSEPU	P00183	0.680984	0.57047
12	Methyl decanoate	2m56	camC	CPXA_PSEPU	P00183	0.680489	0.581315
12	Methyl decanoate	4c9p	Saro_0514	Q2GB12_NOVAD	Q2GB12	0.680267	0.573883
12	Methyl decanoate	1dz8	camC	CPXA_PSEPU	P00183	0.677422	0.590278
12	Methyl decanoate	4kky	camC	CPXA_PSEPU	P00183	0.676709	0.587413
12	Methyl decanoate	2zax	camC	CPXA_PSEPU	P00183	0.676326	0.575342
12	Methyl decanoate	2a1n	camC	CPXA_PSEPU	P00183	0.675779	0.600683
12	Methyl decanoate	1t85	camC	CPXA_PSEPU	P00183	0.675633	0.508306
12	Methyl decanoate	6cp4	camC	CPXA_PSEPU	P00183	0.673776	0.579861
12	Methyl decanoate	3fwj	camC	CPXA_PSEPU	P00183	0.672313	0.57931
12	Methyl decanoate	3fwf	camC	CPXA_PSEPU	P00183	0.672312	0.584775
12	Methyl decanoate	3uzz	AKR1D1	AK1D1_HUMAN	P51857	0.672003	0.513716
12	Methyl decanoate	3fwg	camC	CPXA_PSEPU	P00183	0.671834	0.578767
12	Methyl decanoate	1t2b	ciN/A	CINA_CITBR	Q8VQF6	0.66875	0.589226
12	Methyl decanoate	1uyu	camC	CPXA_PSEPU	P00183	0.66811	0.587629
12	Methyl decanoate	2zui	camC	CPXA_PSEPU	P00183	0.667737	0.593857
12	Methyl decanoate	3wrh	camC	CPXA_PSEPU	P00183	0.667099	0.587031
12	Methyl decanoate	4g3r	camC	CPXA_PSEPU	P00183	0.663744	0.573427
12	Methyl decanoate	5cp4	camC	CPXA_PSEPU	P00183	0.663665	0.581882
12	Methyl decanoate	3wrm	camC	CPXA_PSEPU	P00183	0.663474	0.585616
12	Methyl decanoate	3lxi	Saro_0514	Q2GB12_NOVAD	Q2GB12	0.662127	0.588235
12	Methyl decanoate	2zaw	camC	CPXA_PSEPU	P00183	0.66106	0.588435
12	Methyl decanoate	3l63	camC	CPXA_PSEPU	P00183	0.654779	0.580205
12	Methyl decanoate	1q13	AKR1C5	PE2R_RABIT	P80508	0.654723	0.559682
12	Methyl decanoate	4l4b	camC	CPXA_PSEPU	P00183	0.654371	0.588235
12	Methyl decanoate	2qbo	camC	CPXA_PSEPU	P00183	0.653493	0.511628
12	Methyl decanoate	4jbt	NFA_53110	Q5YNS8_NOCFA	Q5YNS8	0.650325	0.51
12	Methyl decanoate	3cpp	camC	CPXA_PSEPU	P00183	0.649059	0.642857
12	Methyl decanoate	3r6p	PYL10	PYL10_ARATH	Q8H1R0	0.648109	0.526882
12	Methyl decanoate	4ek1	camC	CPXA_PSEPU	P00183	0.646644	0.575862
12	Methyl decanoate	2qbm	camC	CPXA_PSEPU	P00183	0.644615	0.580756
12	Methyl decanoate	4l49	camC	CPXA_PSEPU	P00183	0.644499	0.57732
12	Methyl decanoate	3lz6	HSD11B1	DHI1_CAVPO	Q6QLL4	0.642336	0.513089
12	Methyl decanoate	4c9o	Saro_0514	Q2GB12_NOVAD	Q2GB12	0.63927	0.581882
12	Methyl decanoate	4l4a	camC	CPXA_PSEPU	P00183	0.638174	0.580756
12	Methyl decanoate	4l4c	camC	CPXA_PSEPU	P00183	0.637315	0.578767
12	Methyl decanoate	4l4d	camC	CPXA_PSEPU	P00183	0.632829	0.573427
12	Methyl decanoate	1o76	camC	CPXA_PSEPU	P00183	0.630889	0.576389
12	Methyl decanoate	4l4e	camC	CPXA_PSEPU	P00183	0.619276	0.505085
12	Methyl decanoate	4l4f	camC	CPXA_PSEPU	P00183	0.618926	0.505085
12	Methyl decanoate	4c71	Fasn	FAS_MOUSE	P19096	0.596915	0.526316
12	Methyl decanoate	4y8w	CYP21A2	CP21A_HUMAN	P08686	0.576968	0.584577
12	Methyl decanoate	1qyx	HSD17B1	DHB1_HUMAN	P14061	0.563852	0.502475
12	Methyl decanoate	4jda	PYL3	PYL3_ARATH	Q9SSM7	0.556279	0.525199
12	Methyl decanoate	3ojg	GK1506	Q5KZU5_GEOKA	Q5KZU5	0.543798	0.568027
12	Methyl decanoate	4at2	RHA1_ro05698	Q0S4Q9_RHOJR	Q0S4Q9	0.537637	0.552163
12	Methyl decanoate	4r21	cyp17a2	A7U483_DANRE	A7U483	0.508659	0.53012
13	Methyl dodecanoate	1u3w	ADH1C	ADH1G_HUMA	P00326	0.944191	0.539589
13	Methyl dodecanoate	1qy2	Mup2	MUP2_MOUSE	P11589	0.924876	0.601286
13	Methyl dodecanoate	3p2h	tofI	Q4VSJ8_BURGB	Q4VSJ8	0.921143	0.539241
13	Methyl dodecanoate	3gph	CYP2E1	CP2E1_HUMAN	P05181	0.918303	0.650838
13	Methyl dodecanoate	3stu	MKS1	E0YCS2_SOLHA	E0YCS2	0.899664	0.525
13	Methyl dodecanoate	2aqb	fabB	FABB_ECOLI	P0A953	0.890556	0.511561
13	Methyl dodecanoate	2po7	FECH	HEMH_HUMAN	P22830	0.883457	0.550308
13	Methyl dodecanoate	3uzz	AKR1D1	AK1D1_HUMAN	P51857	0.876973	0.658667
13	Methyl dodecanoate	4cp4	camC	CPXA_PSEPU	P00183	0.838766	0.603175
13	Methyl dodecanoate	1lhn	SHBG	SHBG_HUMAN	P04278	0.821011	0.619403
13	Methyl dodecanoate	3fwi	camC	CPXA_PSEPU	P00183	0.819614	0.578275
13	Methyl dodecanoate	1iwi	camC	CPXA_PSEPU	P00183	0.807227	0.58805
13	Methyl dodecanoate	1iwj	camC	CPXA_PSEPU	P00183	0.797421	0.594937
13	Methyl dodecanoate	6cp4	camC	CPXA_PSEPU	P00183	0.793569	0.570064
13	Methyl dodecanoate	1yrd	camC	CPXA_PSEPU	P00183	0.787147	0.586751
13	Methyl dodecanoate	1qyx	HSD17B1	DHB1_HUMAN	P14061	0.78465	0.543478
13	Methyl dodecanoate	1dz4	camC	CPXA_PSEPU	P00183	0.781467	0.567308
13	Methyl dodecanoate	4r21	cyp17a2	A7U483_DANRE	A7U483	0.779149	0.527027
13	Methyl dodecanoate	1dz6	camC	CPXA_PSEPU	P00183	0.77696	0.570513
13	Methyl dodecanoate	1t88	camC	CPXA_PSEPU	P00183	0.776225	0.574132
13	Methyl dodecanoate	1yrc	camC	CPXA_PSEPU	P00183	0.774518	0.589905
13	Methyl dodecanoate	2qbn	camC	CPXA_PSEPU	P00183	0.774161	0.585987
13	Methyl dodecanoate	2m56	camC	CPXA_PSEPU	P00183	0.771198	0.633987
13	Methyl dodecanoate	1geb	camC	CPXA_PSEPU	P00183	0.770228	0.583596
13	Methyl dodecanoate	4c9p	Saro_0514	Q2GB12_NOVAD	Q2GB12	0.769807	0.570513
13	Methyl dodecanoate	4jbt	NFA_53110	Q5YNS8_NOCFA	Q5YNS8	0.769544	0.60101
13	Methyl dodecanoate	1dz8	camC	CPXA_PSEPU	P00183	0.768551	0.625
13	Methyl dodecanoate	3fwg	camC	CPXA_PSEPU	P00183	0.767233	0.574132
13	Methyl dodecanoate	3wrj	camC	CPXA_PSEPU	P00183	0.76647	0.566456
13	Methyl dodecanoate	3wrh	camC	CPXA_PSEPU	P00183	0.76637	0.56962
13	Methyl dodecanoate	2cpp	Saro_1478	Q2G8A2_NOVAD	Q2G8A2	0.764875	0.580442
13	Methyl dodecanoate	3fwf	camC	CPXA_PSEPU	P00183	0.763167	0.567823
13	Methyl dodecanoate	4kky	camC	CPXA_PSEPU	P00183	0.762169	0.556962
13	Methyl dodecanoate	2qbl	camC	CPXA_PSEPU	P00183	0.761926	0.55205
13	Methyl dodecanoate	2feu	camC	CPXA_PSEPU	P00183	0.761856	0.572785
13	Methyl dodecanoate	3cav	AKR1D1	AK1D1_HUMAN	P51857	0.761761	0.520089
13	Methyl dodecanoate	2zui	camC	CPXA_PSEPU	P00183	0.761059	0.568254
13	Methyl dodecanoate	3fwj	camC	CPXA_PSEPU	P00183	0.760349	0.580128
13	Methyl dodecanoate	3wrl	camC	CPXA_PSEPU	P00183	0.760003	0.574603
13	Methyl dodecanoate	2zax	camC	CPXA_PSEPU	P00183	0.756568	0.576433
13	Methyl dodecanoate	3wrm	camC	CPXA_PSEPU	P00183	0.754018	0.563694
13	Methyl dodecanoate	2a1m	camC	CPXA_PSEPU	P00183	0.747267	0.640777
13	Methyl dodecanoate	3nhx	ksi	SDIS_COMTE	P00947	0.747007	0.521739
13	Methyl dodecanoate	4l4b	camC	CPXA_PSEPU	P00183	0.746602	0.563291
13	Methyl dodecanoate	1uyu	camC	CPXA_PSEPU	P00183	0.743964	0.579114
13	Methyl dodecanoate	4l49	camC	CPXA_PSEPU	P00183	0.743182	0.557325
13	Methyl dodecanoate	2zaw	camC	CPXA_PSEPU	P00183	0.741841	0.568254
13	Methyl dodecanoate	3lxi	Saro_0514	Q2GB12_NOVAD	Q2GB12	0.739915	0.563291
13	Methyl dodecanoate	1o76	camC	CPXA_PSEPU	P00183	0.737776	0.627451
13	Methyl dodecanoate	2a1o	camC	CPXA_PSEPU	P00183	0.737166	0.641694
13	Methyl dodecanoate	4l4a	camC	CPXA_PSEPU	P00183	0.73708	0.5623
13	Methyl dodecanoate	1t86	camC	CPXA_PSEPU	P00183	0.736171	0.641694
13	Methyl dodecanoate	3l63	camC	CPXA_PSEPU	P00183	0.735443	0.567398
13	Methyl dodecanoate	5cp4	camC	CPXA_PSEPU	P00183	0.734917	0.576433
13	Methyl dodecanoate	2a1n	camC	CPXA_PSEPU	P00183	0.733285	0.647059
13	Methyl dodecanoate	1t87	camC	CPXA_PSEPU	P00183	0.733082	0.641694
13	Methyl dodecanoate	3uzx	AKR1D1	AK1D1_HUMAN	P51857	0.732441	0.573529
13	Methyl dodecanoate	4ek1	camC	CPXA_PSEPU	P00183	0.731509	0.556604
13	Methyl dodecanoate	4l1x	AKR1C2	AK1C2_HUMAN	P52895	0.729383	0.504484
13	Methyl dodecanoate	4g3r	camC	CPXA_PSEPU	P00183	0.728451	0.555205
13	Methyl dodecanoate	2qbo	camC	CPXA_PSEPU	P00183	0.724439	0.634868
13	Methyl dodecanoate	3cpp	camC	CPXA_PSEPU	P00183	0.723893	0.625
13	Methyl dodecanoate	1t85	camC	CPXA_PSEPU	P00183	0.720826	0.642857
13	Methyl dodecanoate	4l4d	camC	CPXA_PSEPU	P00183	0.718314	0.554487
13	Methyl dodecanoate	2qbm	camC	CPXA_PSEPU	P00183	0.71804	0.635762
13	Methyl dodecanoate	4c9o	Saro_0514	Q2GB12_NOVAD	Q2GB12	0.717623	0.623762
13	Methyl dodecanoate	4l4c	camC	CPXA_PSEPU	P00183	0.716736	0.570064
13	Methyl dodecanoate	3lz6	HSD11B1	DHI1_CAVPO	Q6QLL4	0.712172	0.584184
13	Methyl dodecanoate	3byz	HSD11B1	DHI1_HUMAN	P28845	0.709737	0.575377
13	Methyl dodecanoate	2z97	camC	CPXA_PSEPU	P00183	0.701606	0.565079
13	Methyl dodecanoate	4l4e	camC	CPXA_PSEPU	P00183	0.697676	0.630363
13	Methyl dodecanoate	3iw1	cyp125	CP125_MYCTU	P9WPP1	0.697056	0.512941
13	Methyl dodecanoate	4l4f	camC	CPXA_PSEPU	P00183	0.694615	0.621711
13	Methyl dodecanoate	2qo6	fabp10a	FA10A_DANRE	Q9I8L5	0.688467	0.513078
13	Methyl dodecanoate	4at2	RHA1_ro05698	Q0S4Q9_RHOJR	Q0S4Q9	0.672525	0.543478
13	Methyl dodecanoate	1q13	AKR1C5	PE2R_RABIT	P80508	0.663734	0.510689
13	Methyl dodecanoate	4lht	ciN/A	CINA_CITBR	Q8VQF6	0.650575	0.587662
13	Methyl dodecanoate	4l6g	ciN/A	CINA_CITBR	Q8VQF6	0.638824	0.582524
13	Methyl dodecanoate	4dsc	PYL3	PYL3_ARATH	Q9SSM7	0.621498	0.561224
13	Methyl dodecanoate	1h60	onr	P71278_ENTCL	P71278	0.611257	0.520089
13	Methyl dodecanoate	3uzz	AKR1D1	AK1D1_HUMAN	P51857	0.609428	0.508235
13	Methyl dodecanoate	4fmx	ciN/A	CINA_CITBR	Q8VQF6	0.600736	0.582524
13	Methyl dodecanoate	1afs	Akr1c9	DIDH_RAT	P23457	0.589042	0.56691
13	Methyl dodecanoate	3ojg	GK1506	Q5KZU5_GEOKA	Q5KZU5	0.582205	0.571875
13	Methyl dodecanoate	4y8w	CYP21A2	CP21A_HUMAN	P08686	0.575534	0.503326
13	Methyl dodecanoate	4c71	Fasn	FAS_MOUSE	P19096	0.568954	0.584767
13	Methyl dodecanoate	4jx1	camC	CPXA_PSEPU	P00183	0.56726	0.531447
13	Methyl dodecanoate	3ujl	PYL2	PYL2_ARATH	O80992	0.550328	0.524876
13	Methyl dodecanoate	2aa5	NR3C2	MCR_HUMAN	P08235	0.529911	0.533482
13	Methyl dodecanoate	1t2b	ciN/A	CINA_CITBR	Q8VQF6	0.526247	0.607595
13	Methyl dodecanoate	4xo7	AKR1C2	AK1C2_HUMAN	P52895	0.523504	0.509615
13	Methyl dodecanoate	4j6c	NFA_53110	Q5YNS8_NOCFA	Q5YNS8	0.520803	0.569767
13	Methyl dodecanoate	3uvv	THRA	THA_CHICK	P04625	0.520332	0.532438
13	Methyl dodecanoate	3cmf	AKR1D1	AK1D1_HUMAN	P51857	0.513493	0.528139
13	Methyl dodecanoate	1cbq	CRABP2	RABP2_HUMAN	P29373	0.508528	0.53915
14	Methyl linoleate	3gph	CYP2E1	CP2E1_HUMAN	P05181	0.969708	0.508511
14	Methyl linoleate	2po7	FECH	HEMH_HUMAN	P22830	0.921549	0.554174
14	Methyl linoleate	2qo6	fabp10a	FA10A_DANRE	Q9I8L5	0.860767	0.569873
14	Methyl linoleate	3p2h	tofI	Q4VSJ8_BURGB	Q4VSJ8	0.832574	0.503529
14	Methyl linoleate	2qo4	fabp10a	FA10A_DANRE	Q9I8L5	0.82924	0.511226
14	Methyl linoleate	3uzz	AKR1D1	AK1D1_HUMAN	P51857	0.799753	0.616228
14	Methyl linoleate	3uzz	AKR1D1	AK1D1_HUMAN	P51857	0.794956	0.584582
14	Methyl linoleate	2hzq	APOD	APOD_HUMAN	P05090	0.784482	0.50677
14	Methyl linoleate	3stu	MKS1	E0YCS2_SOLHA	E0YCS2	0.780218	0.562771
14	Methyl linoleate	3byz	HSD11B1	DHI1_HUMAN	P28845	0.779455	0.559748
14	Methyl linoleate	3lz6	HSD11B1	DHI1_CAVPO	Q6QLL4	0.779128	0.532909
14	Methyl linoleate	1lhn	SHBG	SHBG_HUMAN	P04278	0.775911	0.635965
14	Methyl linoleate	3ujl	PYL2	PYL2_ARATH	O80992	0.760131	0.538793
14	Methyl linoleate	4jda	PYL3	PYL3_ARATH	Q9SSM7	0.75779	0.523404
14	Methyl linoleate	4xo7	AKR1C2	AK1C2_HUMAN	P52895	0.754487	0.576344
14	Methyl linoleate	1kt3	RBP4	RET4_BOVIN	P18902	0.750258	0.596838
14	Methyl linoleate	4dsc	PYL3	PYL3_ARATH	Q9SSM7	0.746929	0.522013
14	Methyl linoleate	3r6p	PYL10	PYL10_ARATH	Q8H1R0	0.74404	0.525532
14	Methyl linoleate	1afs	Akr1c9	DIDH_RAT	P23457	0.729879	0.564315
14	Methyl linoleate	3cav	AKR1D1	AK1D1_HUMAN	P51857	0.723252	0.544031
14	Methyl linoleate	4y8w	CYP21A2	CP21A_HUMAN	P08686	0.70789	0.549801
14	Methyl linoleate	1q13	AKR1C5	PE2R_RABIT	P80508	0.70669	0.61987
14	Methyl linoleate	1h60	onr	P71278_ENTCL	P71278	0.703572	0.514231
14	Methyl linoleate	3iw1	cyp125	CP125_MYCTU	P9WPP1	0.687222	0.573561
14	Methyl linoleate	2aa5	NR3C2	MCR_HUMAN	P08235	0.681869	0.527831
14	Methyl linoleate	2hrc	FECH	HEMH_HUMAN	P22830	0.67647	0.556738
14	Methyl linoleate	1qyx	HSD17B1	DHB1_HUMAN	P14061	0.672858	0.553015
14	Methyl linoleate	3nhx	ksi	SDIS_COMTE	P00947	0.649477	0.563291
14	Methyl linoleate	4jbt	NFA_53110	Q5YNS8_NOCFA	Q5YNS8	0.641156	0.548319
14	Methyl linoleate	1aqb	RBP4	RET4_PIG	P27485	0.639741	0.61477
14	Methyl linoleate	4pxx	CA2	CAH2_HUMAN	P00918	0.608113	0.540541
14	Methyl linoleate	1cbq	CRABP2	RABP2_HUMAN	P29373	0.604	0.536965
14	Methyl linoleate	3uzx	AKR1D1	AK1D1_HUMAN	P51857	0.596319	0.544898
14	Methyl linoleate	4j6c	NFA_53110	Q5YNS8_NOCFA	Q5YNS8	0.591632	0.558
14	Methyl linoleate	1kt5	RBP4	RET4_BOVIN	P18902	0.589741	0.598814
14	Methyl linoleate	3cmf	AKR1D1	AK1D1_HUMAN	P51857	0.588324	0.537594
14	Methyl linoleate	2cbo	ncsA	NCZS_STRCZ	P0A3R9	0.567623	0.526508
14	Methyl linoleate	1eii	Rbp2	RET2_RAT	P06768	0.567302	0.564547
14	Methyl linoleate	2acl	RXRA	RXRA_HUMAN	P19793	0.563479	0.552783
14	Methyl linoleate	2g78	CRABP2	RABP2_HUMAN	P29373	0.556164	0.52381
14	Methyl linoleate	4at2	RHA1_ro05698	Q0S4Q9_RHOJR	Q0S4Q9	0.548724	0.564482
14	Methyl linoleate	4r21	cyp17a2	A7U483_DANRE	A7U483	0.535083	0.528155
14	Methyl linoleate	1xiu	RXR	RXR_BIOGL	Q8T5C6	0.528598	0.5625
14	Methyl linoleate	1fby	RXRA	RXRA_HUMAN	P19793	0.527693	0.558317
14	Methyl linoleate	2aib	N/A	ELIB_PHYCI	P15569	0.516389	0.528053
14	Methyl linoleate	3fal	RXRA	RXRA_HUMAN	P19793	0.512464	0.540076
14	Methyl linoleate	2fr3	CRABP2	RABP2_HUMAN	P29373	0.511077	0.573123
14	Methyl linoleate	1cqp	ITGAL	ITAL_HUMAN	P20701	0.507272	0.516464
14	Methyl linoleate	1brp	RBP4	RET4_HUMAN	P02753	0.501235	0.598778
15	Methyl palmitate	3gph	CYP2E1	CP2E1_HUMAN	P05181	0.912241	0.578454
15	Methyl palmitate	3stu	MKS1	E0YCS2_SOLHA	E0YCS2	0.894728	0.542601
15	Methyl palmitate	2qo6	fabp10a	FA10A_DANRE	Q9I8L5	0.872157	0.523551
15	Methyl palmitate	2po7	FECH	HEMH_HUMAN	P22830	0.845297	0.529091
15	Methyl palmitate	2hzq	APOD	APOD_HUMAN	P05090	0.80345	0.558282
15	Methyl palmitate	2hrc	FECH	HEMH_HUMAN	P22830	0.800405	0.511628
15	Methyl palmitate	3uzz	AKR1D1	AK1D1_HUMAN	P51857	0.795089	0.510504
15	Methyl palmitate	3ujl	PYL2	PYL2_ARATH	O80992	0.792322	0.560811
15	Methyl palmitate	3lz6	HSD11B1	DHI1_CAVPO	Q6QLL4	0.765708	0.509761
15	Methyl palmitate	4jda	PYL3	PYL3_ARATH	Q9SSM7	0.756512	0.512987
15	Methyl palmitate	4dsc	PYL3	PYL3_ARATH	Q9SSM7	0.755408	0.558824
15	Methyl palmitate	3p2h	tofI	Q4VSJ8_BURGB	Q4VSJ8	0.753048	0.507426
15	Methyl palmitate	1eii	Rbp2	RET2_RAT	P06768	0.751239	0.551102
15	Methyl palmitate	1lhn	SHBG	SHBG_HUMAN	P04278	0.733968	0.508163
15	Methyl palmitate	1fml	N/A	Q26490_SPOFR	Q26490	0.729522	0.57732
15	Methyl palmitate	4r21	cyp17a2	A7U483_DANRE	A7U483	0.715321	0.507071
15	Methyl palmitate	1kt3	RBP4	RET4_BOVIN	P18902	0.700221	0.50289
15	Methyl palmitate	3cav	AKR1D1	AK1D1_HUMAN	P51857	0.699663	0.564948
15	Methyl palmitate	1cbr	Crabp1	RABP1_MOUSE	P62965	0.695794	0.613445
15	Methyl palmitate	4l1x	AKR1C2	AK1C2_HUMAN	P52895	0.695412	0.539749
15	Methyl palmitate	2qo4	fabp10a	FA10A_DANRE	Q9I8L5	0.66187	0.516364
15	Methyl palmitate	4xo7	AKR1C2	AK1C2_HUMAN	P52895	0.652531	0.557018
15	Methyl palmitate	1fbm	Comp	COMP_RAT	P35444	0.647678	0.55489
15	Methyl palmitate	2rqf	hJHBP	Q9U556_BOMMO	Q9U556	0.64342	0.587234
15	Methyl palmitate	2g78	CRABP2	RABP2_HUMAN	P29373	0.638433	0.634454
15	Methyl palmitate	3uzz	AKR1D1	AK1D1_HUMAN	P51857	0.634658	0.556044
15	Methyl palmitate	1cbs	CRABP2	RABP2_HUMAN	P29373	0.632839	0.591753
15	Methyl palmitate	2fr3	CRABP2	RABP2_HUMAN	P29373	0.630707	0.608333
15	Methyl palmitate	3r6p	PYL10	PYL10_ARATH	Q8H1R0	0.628681	0.544643
15	Methyl palmitate	1h60	onr	P71278_ENTCL	P71278	0.603812	0.552209
15	Methyl palmitate	3iw1	cyp125	CP125_MYCTU	P9WPP1	0.598102	0.578022
15	Methyl palmitate	3cmf	AKR1D1	AK1D1_HUMAN	P51857	0.596225	0.522863
15	Methyl palmitate	3uzx	AKR1D1	AK1D1_HUMAN	P51857	0.593581	0.573733
15	Methyl palmitate	2lbd	RARG	RARG_HUMAN	P13631	0.583963	0.54672
15	Methyl palmitate	3nhx	ksi	SDIS_COMTE	P00947	0.577776	0.543478
15	Methyl palmitate	1q13	AKR1C5	PE2R_RABIT	P80508	0.576088	0.615034
15	Methyl palmitate	2aqb	fabB	FABB_ECOLI	P0A953	0.563803	0.514212
15	Methyl palmitate	2cbo	ncsA	NCZS_STRCZ	P0A3R9	0.558795	0.52809
15	Methyl palmitate	4y8w	CYP21A2	CP21A_HUMAN	P08686	0.550412	0.528226
15	Methyl palmitate	3byz	HSD11B1	DHI1_HUMAN	P28845	0.542867	0.562092
15	Methyl palmitate	2aa5	NR3C2	MCR_HUMAN	P08235	0.541072	0.597895
15	Methyl palmitate	1afs	Akr1c9	DIDH_RAT	P23457	0.530337	0.518047
15	Methyl palmitate	4pxx	CA2	CAH2_HUMAN	P00918	0.5299	0.538175
15	Methyl palmitate	4at2	RHA1_ro05698	Q0S4Q9_RHOJR	Q0S4Q9	0.513837	0.562637
15	Methyl palmitate	1kt4	RBP4	RET4_BOVIN	P18902	0.512173	0.54191
15	Methyl palmitate	4j6b	NFA_53110	Q5YNS8_NOCFA	Q5YNS8	0.512071	0.574423
15	Methyl palmitate	1kt7	RBP4	RET4_BOVIN	P18902	0.504618	0.547431
15	Methyl palmitate	1n4h	Rorb	RORB_RAT	P45446	0.501964	0.604082
16	Methyl tetradecanoate	3gph	CYP2E1	CP2E1_HUMAN	P05181	0.946987	0.598997
16	Methyl tetradecanoate	3stu	MKS1	E0YCS2_SOLHA	E0YCS2	0.897728	0.516908
16	Methyl tetradecanoate	3uzz	AKR1D1	AK1D1_HUMAN	P51857	0.882398	0.586854
16	Methyl tetradecanoate	2aqb	fabB	FABB_ECOLI	P0A953	0.841977	0.544444
16	Methyl tetradecanoate	3cav	AKR1D1	AK1D1_HUMAN	P51857	0.840129	0.61678
16	Methyl tetradecanoate	1u3w	ADH1C	ADH1G_HUMA	P00326	0.821646	0.502688
16	Methyl tetradecanoate	3cmf	AKR1D1	AK1D1_HUMAN	P51857	0.799597	0.557652
16	Methyl tetradecanoate	3uzz	AKR1D1	AK1D1_HUMAN	P51857	0.785332	0.650367
16	Methyl tetradecanoate	2po7	FECH	HEMH_HUMAN	P22830	0.770942	0.563492
16	Methyl tetradecanoate	3p2h	tofI	Q4VSJ8_BURGB	Q4VSJ8	0.76544	0.523585
16	Methyl tetradecanoate	4xo7	AKR1C2	AK1C2_HUMAN	P52895	0.763014	0.535308
16	Methyl tetradecanoate	3lz6	HSD11B1	DHI1_CAVPO	Q6QLL4	0.76219	0.581114
16	Methyl tetradecanoate	1lhn	SHBG	SHBG_HUMAN	P04278	0.757376	0.572727
16	Methyl tetradecanoate	1q13	AKR1C5	PE2R_RABIT	P80508	0.738021	0.520548
16	Methyl tetradecanoate	4at2	RHA1_ro05698	Q0S4Q9_RHOJR	Q0S4Q9	0.725125	0.610979
16	Methyl tetradecanoate	3nhx	ksi	SDIS_COMTE	P00947	0.721923	0.596107
16	Methyl tetradecanoate	2hzq	APOD	APOD_HUMAN	P05090	0.715611	0.571739
16	Methyl tetradecanoate	4l1x	AKR1C2	AK1C2_HUMAN	P52895	0.692404	0.665105
16	Methyl tetradecanoate	4y8w	CYP21A2	CP21A_HUMAN	P08686	0.689375	0.509395
16	Methyl tetradecanoate	4jbt	NFA_53110	Q5YNS8_NOCFA	Q5YNS8	0.683969	0.510112
16	Methyl tetradecanoate	3kb0	PYL2	PYL2_ARATH	O80992	0.683679	0.551313
16	Methyl tetradecanoate	3r6p	PYL10	PYL10_ARATH	Q8H1R0	0.671904	0.518868
16	Methyl tetradecanoate	2qo4	fabp10a	FA10A_DANRE	Q9I8L5	0.671533	0.572266
16	Methyl tetradecanoate	1afs	Akr1c9	DIDH_RAT	P23457	0.659289	0.532294
16	Methyl tetradecanoate	4jda	PYL3	PYL3_ARATH	Q9SSM7	0.651548	0.564286
16	Methyl tetradecanoate	2qo6	fabp10a	FA10A_DANRE	Q9I8L5	0.643462	0.539924
16	Methyl tetradecanoate	3byz	HSD11B1	DHI1_HUMAN	P28845	0.643272	0.552204
16	Methyl tetradecanoate	3ujl	PYL2	PYL2_ARATH	O80992	0.638335	0.582927
16	Methyl tetradecanoate	1h60	onr	P71278_ENTCL	P71278	0.634036	0.562771
16	Methyl tetradecanoate	2cbo	ncsA	NCZS_STRCZ	P0A3R9	0.628981	0.526523
16	Methyl tetradecanoate	2hrc	FECH	HEMH_HUMAN	P22830	0.627539	0.550476
16	Methyl tetradecanoate	1qy2	Mup2	MUP2_MOUSE	P11589	0.62503	0.502841
16	Methyl tetradecanoate	3uzx	AKR1D1	AK1D1_HUMAN	P51857	0.620885	0.540179
16	Methyl tetradecanoate	4fmx	ciN/A	CINA_CITBR	Q8VQF6	0.618025	0.536023
16	Methyl tetradecanoate	4j6c	NFA_53110	Q5YNS8_NOCFA	Q5YNS8	0.60764	0.530917
16	Methyl tetradecanoate	3iw1	cyp125	CP125_MYCTU	P9WPP1	0.56393	0.502222
16	Methyl tetradecanoate	1qyx	HSD17B1	DHB1_HUMAN	P14061	0.554369	0.543779
16	Methyl tetradecanoate	2aa5	NR3C2	MCR_HUMAN	P08235	0.516396	0.592998
16	Methyl tetradecanoate	1mrq	AKR1C1	AK1C1_HUMAN	Q04828	0.514359	0.587336
17	Palmitic acid	3gph	CYP2E1	CP2E1_HUMAN	P05181	0.943094	0.530414
17	Palmitic acid	3cmf	AKR1D1	AK1D1_HUMAN	P51857	0.926895	0.592357
17	Palmitic acid	3uzz	AKR1D1	AK1D1_HUMAN	P51857	0.850045	0.526906
17	Palmitic acid	3cav	AKR1D1	AK1D1_HUMAN	P51857	0.847169	0.618625
17	Palmitic acid	3p2h	tofI	Q4VSJ8_BURGB	Q4VSJ8	0.824045	0.524027
17	Palmitic acid	1u3w	ADH1C	ADH1G_HUMA	P00326	0.821383	0.504043
17	Palmitic acid	3lz6	HSD11B1	DHI1_CAVPO	Q6QLL4	0.819217	0.530752
17	Palmitic acid	1lhn	SHBG	SHBG_HUMAN	P04278	0.804248	0.635945
17	Palmitic acid	4y8w	CYP21A2	CP21A_HUMAN	P08686	0.794097	0.544885
17	Palmitic acid	3iw1	cyp125	CP125_MYCTU	P9WPP1	0.748389	0.508734
17	Palmitic acid	1eii	Rbp2	RET2_RAT	P06768	0.747136	0.576842
17	Palmitic acid	4dsc	PYL3	PYL3_ARATH	Q9SSM7	0.734697	0.578571
17	Palmitic acid	2hrc	FECH	HEMH_HUMAN	P22830	0.724186	0.554286
17	Palmitic acid	1q13	AKR1C5	PE2R_RABIT	P80508	0.724146	0.616822
17	Palmitic acid	4xo7	AKR1C2	AK1C2_HUMAN	P52895	0.718514	0.545045
17	Palmitic acid	1w6r	ache	ACES_TETCF	P04058	0.717721	0.537585
17	Palmitic acid	3uzx	AKR1D1	AK1D1_HUMAN	P51857	0.716016	0.583524
17	Palmitic acid	2cbo	ncsA	NCZS_STRCZ	P0A3R9	0.715713	0.541667
17	Palmitic acid	3nhx	ksi	SDIS_COMTE	P00947	0.714654	0.542334
17	Palmitic acid	3byz	HSD11B1	DHI1_HUMAN	P28845	0.713561	0.528634
17	Palmitic acid	3stu	MKS1	E0YCS2_SOLHA	E0YCS2	0.709848	0.523918
17	Palmitic acid	3uzz	AKR1D1	AK1D1_HUMAN	P51857	0.708066	0.526432
17	Palmitic acid	3ujl	PYL2	PYL2_ARATH	O80992	0.707764	0.555814
17	Palmitic acid	4pxx	CA2	CAH2_HUMAN	P00918	0.703282	0.529963
17	Palmitic acid	1h60	onr	P71278_ENTCL	P71278	0.702461	0.557203
17	Palmitic acid	2hzq	APOD	APOD_HUMAN	P05090	0.697362	0.526639
17	Palmitic acid	4n16	CA2	CAH2_HUMAN	P00918	0.696145	0.579767
17	Palmitic acid	1qyx	HSD17B1	DHB1_HUMAN	P14061	0.671895	0.554545
17	Palmitic acid	4jda	PYL3	PYL3_ARATH	Q9SSM7	0.664591	0.568075
17	Palmitic acid	1kt3	RBP4	RET4_BOVIN	P18902	0.658414	0.606765
17	Palmitic acid	2qo4	fabp10a	FA10A_DANRE	Q9I8L5	0.653662	0.551527
17	Palmitic acid	3r6p	PYL10	PYL10_ARATH	Q8H1R0	0.648489	0.562648
17	Palmitic acid	2rqf	hJHBP	Q9U556_BOMMO	Q9U556	0.637123	0.513742
17	Palmitic acid	3d90	PGR	PRGR_HUMAN	P06401	0.636351	0.598739
17	Palmitic acid	4r21	cyp17a2	A7U483_DANRE	A7U483	0.634952	0.522917
17	Palmitic acid	2aa5	NR3C2	MCR_HUMAN	P08235	0.632916	0.527835
17	Palmitic acid	3uvv	THRA	THA_CHICK	P04625	0.629985	0.567797
17	Palmitic acid	1afs	Akr1c9	DIDH_RAT	P23457	0.627954	0.647482
17	Palmitic acid	3uzx	AKR1D1	AK1D1_HUMAN	P51857	0.623125	0.555305
17	Palmitic acid	4j6c	NFA_53110	Q5YNS8_NOCFA	Q5YNS8	0.615994	0.625561
17	Palmitic acid	1th6	N/A	PA2B8_DABRR	P59071	0.595843	0.516779
17	Palmitic acid	4jbt	NFA_53110	Q5YNS8_NOCFA	Q5YNS8	0.583801	0.549774
17	Palmitic acid	3kb0	PYL2	PYL2_ARATH	O80992	0.576338	0.564103
17	Palmitic acid	4at2	RHA1_ro05698	Q0S4Q9_RHOJR	Q0S4Q9	0.563452	0.592075
17	Palmitic acid	4l1x	AKR1C2	AK1C2_HUMAN	P52895	0.559651	0.612975
17	Palmitic acid	1cbs	CRABP2	RABP2_HUMAN	P29373	0.552425	0.609808
17	Palmitic acid	2qo6	fabp10a	FA10A_DANRE	Q9I8L5	0.550794	0.501852
17	Palmitic acid	2lbd	RARG	RARG_HUMAN	P13631	0.549501	0.603004
17	Palmitic acid	2acl	RXRA	RXRA_HUMAN	P19793	0.542808	0.520958
17	Palmitic acid	2fr3	CRABP2	RABP2_HUMAN	P29373	0.538483	0.609071
17	Palmitic acid	1sqn	PGR	PRGR_HUMAN	P06401	0.534512	0.558758
17	Palmitic acid	1e3r	ksi	SDIS_PSEPU	P07445	0.532663	0.589977
17	Palmitic acid	4dvq	CYP11B2	C11B2_HUMAN	P19099	0.529417	0.536017
17	Palmitic acid	2w8y	PGR	PRGR_HUMAN	P06401	0.527779	0.550218
17	Palmitic acid	4j6b	NFA_53110	Q5YNS8_NOCFA	Q5YNS8	0.515681	0.631696
17	Palmitic acid	1fbm	Comp	COMP_RAT	P35444	0.509736	0.600427
17	Palmitic acid	2rdn	ptlH	PTLH_STRAW	Q82IZ1	0.505607	0.548309
18	Undecylenic acid	3gph	CYP2E1	CP2E1_HUMAN	P05181	0.954257	0.610119
18	Undecylenic acid	3cyz	N/A	Q9U9J6_APIME	Q9U9J6	0.926985	0.618056
18	Undecylenic acid	2aqb	fabB	FABB_ECOLI	P0A953	0.895906	0.578073
18	Undecylenic acid	4jx1	camC	CPXA_PSEPU	P00183	0.890937	0.612782
18	Undecylenic acid	2gvv	N/A	DFPA_LOLVU	Q7SIG4	0.882392	0.529586
18	Undecylenic acid	1iwj	camC	CPXA_PSEPU	P00183	0.869546	0.584229
18	Undecylenic acid	1yrd	camC	CPXA_PSEPU	P00183	0.868821	0.596429
18	Undecylenic acid	1iwi	camC	CPXA_PSEPU	P00183	0.867832	0.572954
18	Undecylenic acid	1yrc	camC	CPXA_PSEPU	P00183	0.865206	0.599278
18	Undecylenic acid	2a1m	camC	CPXA_PSEPU	P00183	0.861473	0.587189
18	Undecylenic acid	1geb	camC	CPXA_PSEPU	P00183	0.861442	0.582734
18	Undecylenic acid	1t88	camC	CPXA_PSEPU	P00183	0.861154	0.594203
18	Undecylenic acid	1u3w	ADH1C	ADH1G_HUMA	P00326	0.858215	0.627178
18	Undecylenic acid	1t86	camC	CPXA_PSEPU	P00183	0.858013	0.585714
18	Undecylenic acid	1t87	camC	CPXA_PSEPU	P00183	0.857769	0.587189
18	Undecylenic acid	2a1o	camC	CPXA_PSEPU	P00183	0.857352	0.580071
18	Undecylenic acid	2a1n	camC	CPXA_PSEPU	P00183	0.856869	0.572954
18	Undecylenic acid	4fmx	ciN/A	CINA_CITBR	Q8VQF6	0.856624	0.557093
18	Undecylenic acid	2qfo	HSP90AA1	HS90A_HUMAN	P07900	0.85636	0.558052
18	Undecylenic acid	4cp4	camC	CPXA_PSEPU	P00183	0.852597	0.571942
18	Undecylenic acid	2qbn	camC	CPXA_PSEPU	P00183	0.850619	0.587814
18	Undecylenic acid	2cpp	Saro_1478	Q2G8A2_NOVAD	Q2G8A2	0.850096	0.573477
18	Undecylenic acid	2feu	camC	CPXA_PSEPU	P00183	0.849109	0.582143
18	Undecylenic acid	1t85	camC	CPXA_PSEPU	P00183	0.846691	0.569892
18	Undecylenic acid	3wrj	camC	CPXA_PSEPU	P00183	0.84405	0.552817
18	Undecylenic acid	1uyu	camC	CPXA_PSEPU	P00183	0.8439	0.56383
18	Undecylenic acid	2qbl	camC	CPXA_PSEPU	P00183	0.840891	0.564286
18	Undecylenic acid	3fwj	camC	CPXA_PSEPU	P00183	0.84072	0.560284
18	Undecylenic acid	3fwi	camC	CPXA_PSEPU	P00183	0.838085	0.562937
18	Undecylenic acid	1t2b	ciN/A	CINA_CITBR	Q8VQF6	0.834999	0.62724
18	Undecylenic acid	3cpp	camC	CPXA_PSEPU	P00183	0.833512	0.64684
18	Undecylenic acid	4ek1	camC	CPXA_PSEPU	P00183	0.83287	0.562278
18	Undecylenic acid	3fwf	camC	CPXA_PSEPU	P00183	0.832085	0.581227
18	Undecylenic acid	3l63	camC	CPXA_PSEPU	P00183	0.831573	0.556738
18	Undecylenic acid	1dz8	camC	CPXA_PSEPU	P00183	0.83084	0.571429
18	Undecylenic acid	3wrm	camC	CPXA_PSEPU	P00183	0.830541	0.558719
18	Undecylenic acid	3lxi	Saro_0514	Q2GB12_NOVAD	Q2GB12	0.830451	0.571429
18	Undecylenic acid	1dz4	camC	CPXA_PSEPU	P00183	0.83035	0.581227
18	Undecylenic acid	3wrl	camC	CPXA_PSEPU	P00183	0.830345	0.594203
18	Undecylenic acid	1dz6	camC	CPXA_PSEPU	P00183	0.830134	0.603636
18	Undecylenic acid	2qbm	camC	CPXA_PSEPU	P00183	0.8285	0.562724
18	Undecylenic acid	2zax	camC	CPXA_PSEPU	P00183	0.828242	0.550877
18	Undecylenic acid	3fwg	camC	CPXA_PSEPU	P00183	0.82791	0.577617
18	Undecylenic acid	2m56	camC	CPXA_PSEPU	P00183	0.826142	0.567857
18	Undecylenic acid	2zui	camC	CPXA_PSEPU	P00183	0.82499	0.55477
18	Undecylenic acid	2yej	HSP90AA1	HS90A_HUMAN	P07900	0.823822	0.544776
18	Undecylenic acid	4kky	camC	CPXA_PSEPU	P00183	0.823678	0.561151
18	Undecylenic acid	2zaw	camC	CPXA_PSEPU	P00183	0.823629	0.560714
18	Undecylenic acid	4lht	ciN/A	CINA_CITBR	Q8VQF6	0.82082	0.547038
18	Undecylenic acid	4l49	camC	CPXA_PSEPU	P00183	0.82015	0.570909
18	Undecylenic acid	4l4d	camC	CPXA_PSEPU	P00183	0.819189	0.551237
18	Undecylenic acid	3wrh	camC	CPXA_PSEPU	P00183	0.818667	0.569892
18	Undecylenic acid	4l4b	camC	CPXA_PSEPU	P00183	0.818464	0.572464
18	Undecylenic acid	2qbo	camC	CPXA_PSEPU	P00183	0.817901	0.626812
18	Undecylenic acid	1o76	camC	CPXA_PSEPU	P00183	0.816814	0.551237
18	Undecylenic acid	4l4f	camC	CPXA_PSEPU	P00183	0.816085	0.553957
18	Undecylenic acid	4l4a	camC	CPXA_PSEPU	P00183	0.814747	0.568841
18	Undecylenic acid	4l4e	camC	CPXA_PSEPU	P00183	0.812512	0.556364
18	Undecylenic acid	4c9o	Saro_0514	Q2GB12_NOVAD	Q2GB12	0.812156	0.547368
18	Undecylenic acid	4c9p	Saro_0514	Q2GB12_NOVAD	Q2GB12	0.811985	0.553571
18	Undecylenic acid	4l4c	camC	CPXA_PSEPU	P00183	0.81131	0.569892
18	Undecylenic acid	2z97	camC	CPXA_PSEPU	P00183	0.810398	0.566308
18	Undecylenic acid	4l6g	ciN/A	CINA_CITBR	Q8VQF6	0.806836	0.550523
18	Undecylenic acid	4xo7	AKR1C2	AK1C2_HUMAN	P52895	0.801554	0.513228
18	Undecylenic acid	1q13	AKR1C5	PE2R_RABIT	P80508	0.797761	0.529101
18	Undecylenic acid	5cp4	camC	CPXA_PSEPU	P00183	0.795847	0.574007
18	Undecylenic acid	2wi2	HSP90AA1	HS90A_HUMAN	P07900	0.794292	0.5625
18	Undecylenic acid	6cp4	camC	CPXA_PSEPU	P00183	0.793797	0.55477
18	Undecylenic acid	3uzz	AKR1D1	AK1D1_HUMAN	P51857	0.788331	0.552632
18	Undecylenic acid	4g3r	camC	CPXA_PSEPU	P00183	0.778576	0.570397
18	Undecylenic acid	3cz0	N/A	Q9U9J6_APIME	Q9U9J6	0.776818	0.560656
18	Undecylenic acid	3ft5	HSP90AA1	HS90A_HUMAN	P07900	0.776573	0.621818
18	Undecylenic acid	1i05	Mup6	MUP6_MOUSE	P02762	0.757834	0.522034
18	Undecylenic acid	1lhn	SHBG	SHBG_HUMAN	P04278	0.752822	0.532995
18	Undecylenic acid	4jbt	NFA_53110	Q5YNS8_NOCFA	Q5YNS8	0.750747	0.554054
18	Undecylenic acid	1qy2	Mup2	MUP2_MOUSE	P11589	0.750245	0.594096
18	Undecylenic acid	3nhx	ksi	SDIS_COMTE	P00947	0.73159	0.537037
18	Undecylenic acid	3uzz	AKR1D1	AK1D1_HUMAN	P51857	0.714127	0.505155
18	Undecylenic acid	1th6	N/A	PA2B8_DABRR	P59071	0.698984	0.565934
18	Undecylenic acid	3lz6	HSD11B1	DHI1_CAVPO	Q6QLL4	0.68902	0.507895
18	Undecylenic acid	3iw1	cyp125	CP125_MYCTU	P9WPP1	0.686995	0.54026
18	Undecylenic acid	1qyx	HSD17B1	DHB1_HUMAN	P14061	0.680915	0.543536
18	Undecylenic acid	4y8w	CYP21A2	CP21A_HUMAN	P08686	0.674283	0.507109
18	Undecylenic acid	4l1x	AKR1C2	AK1C2_HUMAN	P52895	0.662413	0.508516
18	Undecylenic acid	3uzx	AKR1D1	AK1D1_HUMAN	P51857	0.651924	0.518041
18	Undecylenic acid	1w6r	ache	ACES_TETCF	P04058	0.639729	0.546703
18	Undecylenic acid	4j6c	NFA_53110	Q5YNS8_NOCFA	Q5YNS8	0.632493	0.531553
18	Undecylenic acid	4r21	cyp17a2	A7U483_DANRE	A7U483	0.600217	0.512941
18	Undecylenic acid	1uhl	RXRB	RXRB_HUMAN	P28702	0.592081	0.507576
18	Undecylenic acid	4at2	RHA1_ro05698	Q0S4Q9_RHOJR	Q0S4Q9	0.574278	0.550649
18	Undecylenic acid	3zdh	N/A	ACHP_LYMST	P58154	0.500989	0.523952
19	7-O-Methylaloesin	4ja1	MMP3	MMP3_HUMAN	P08254	0.843301	0.536638
19	7-O-Methylaloesin	2par	yfbR	5DNU_ECOLI	P76491	0.82518	0.553911
19	7-O-Methylaloesin	2dxd	ndk	NDK_PYRHO	O58429	0.821891	0.543967
19	7-O-Methylaloesin	2yyu	pyrF	PYRF_GEOKA	Q5L0U0	0.733048	0.512195
19	7-O-Methylaloesin	2w0b	cyp51	CP51_MYCTU	P9WPP9	0.705366	0.537572
19	7-O-Methylaloesin	4gy2	N/A	Q46220_CLOPF	Q46220	0.70515	0.54932
19	7-O-Methylaloesin	4dpe	MMP3	MMP3_HUMAN	P08254	0.699007	0.555336
19	7-O-Methylaloesin	1esv	GSN	GELS_HUMAN	P06396	0.695162	0.500826
19	7-O-Methylaloesin	1me7	IMPDH	IMDH1_MOUSE	P50097	0.691039	0.511364
19	7-O-Methylaloesin	3op5	VRK1	VRK1_HUMAN	Q99986	0.674861	0.54023
19	7-O-Methylaloesin	4dae	deoD	DEOD_BACSU	O34925	0.654287	0.532328
19	7-O-Methylaloesin	3pn1	ligA	DNLJ_HAEIN	P43813	0.647746	0.537864
19	7-O-Methylaloesin	3m3z	HSPA8	HSP7C_HUMAN	P11142	0.646563	0.539078
19	7-O-Methylaloesin	4da8	deoD	DEOD_BACSU	O34925	0.633257	0.531049
19	7-O-Methylaloesin	3q2m	aph	O06916_LEGPN	O06916	0.619543	0.526882
19	7-O-Methylaloesin	4djx	BACE1	BACE1_HUMAN	P56817	0.58908	0.550193
19	7-O-Methylaloesin	1mei	IMPDH	IMDH1_MOUSE	P50097	0.587381	0.536965
19	7-O-Methylaloesin	2jsd	MMP20	MMP20_HUMAN	O60882	0.586949	0.520792
19	7-O-Methylaloesin	2eud	RNR1	RIR1_YEAST	P21524	0.586343	0.593047
19	7-O-Methylaloesin	3s2o	BACE1	BACE1_HUMAN	P56817	0.584135	0.516408
19	7-O-Methylaloesin	3kp4	tcaR	Q5HLN6_STAEQ	Q5HLN6	0.57342	0.535922
19	7-O-Methylaloesin	3gxo	mmcR	MMCR_STRLA	Q9X5T6	0.57147	0.537428
19	7-O-Methylaloesin	3mne	Nr3c1	GCR_MOUSE	P06537	0.554973	0.527273
19	7-O-Methylaloesin	2v2q	ispE	ISPE_AQUAE	O67060	0.547442	0.520354
19	7-O-Methylaloesin	2q0f	TUT4	TUT4_TRYB2	Q381M1	0.540292	0.551422
19	7-O-Methylaloesin	4lga	PYL2	PYL2_ARATH	O80992	0.524457	0.537477
19	7-O-Methylaloesin	2ydf	ALB	ALBU_HUMAN	P02768	0.521284	0.558952
19	7-O-Methylaloesin	2hu4	NA	Q6DPL2_9INFA	Q6DPL2	0.517347	0.541667
19	7-O-Methylaloesin	2pa7	fdtA	FDTA_ANETH	Q6T1W8	0.516958	0.548583
19	7-O-Methylaloesin	2z7l	Mapk1	MK01_MOUSE	P63086	0.509727	0.56848
19	7-O-Methylaloesin	3c3b	PGK1	PGK1_HUMAN	P00558	0.507281	0.541833
20	Aloenin	1th6	N/A	PA2B8_DABRR	P59071	0.877442	0.520408
20	Aloenin	4rrw	Ptgs2	PGH2_MOUSE	Q05769	0.835014	0.530303
20	Aloenin	4rrz	Ptgs2	PGH2_MOUSE	Q05769	0.835014	0.530303
20	Aloenin	2dxd	ndk	NDK_PYRHO	O58429	0.798555	0.535181
20	Aloenin	4oty	Ptgs2	PGH2_MOUSE	Q05769	0.797279	0.544086
20	Aloenin	4psb	CSBP	PHBP_VIGRR	A0A1S3THR8	0.751715	0.52988
20	Aloenin	2par	yfbR	5DNU_ECOLI	P76491	0.733882	0.546436
20	Aloenin	3op5	VRK1	VRK1_HUMAN	Q99986	0.732859	0.588469
20	Aloenin	2fpc	STR1	STSY_RAUSE	P68175	0.728006	0.516484
20	Aloenin	1oo6	nfsB	NFSB_ECOLI	P38489	0.703936	0.546025
20	Aloenin	2v2q	ispE	ISPE_AQUAE	O67060	0.695581	0.54159
20	Aloenin	2v8p	ispE	ISPE_AQUAE	O67060	0.695033	0.540541
20	Aloenin	1mei	IMPDH	IMDH1_MOUSE	P50097	0.693949	0.512621
20	Aloenin	3psu	gag-pol	POL_HV1B1	P03366	0.687414	0.524416
20	Aloenin	3m3z	HSPA8	HSP7C_HUMAN	P11142	0.67938	0.559917
20	Aloenin	4rrx	Ptgs2	PGH2_MOUSE	Q05769	0.674037	0.566449
20	Aloenin	1esv	GSN	GELS_HUMAN	P06396	0.670426	0.522337
20	Aloenin	4ivq	TK	KITH_HHV11	P0DTH5	0.667236	0.506579
20	Aloenin	3kp4	tcaR	Q5HLN6_STAEQ	Q5HLN6	0.66661	0.543186
20	Aloenin	2pa7	fdtA	FDTA_ANETH	Q6T1W8	0.66235	0.552147
20	Aloenin	3cj3	N/A	POLG_HCVBK	P26663	0.654657	0.549902
20	Aloenin	3bbh	nep1	NEP1_METJA	Q57977	0.650057	0.561303
20	Aloenin	2hu4	NA	Q6DPL2_9INFA	Q6DPL2	0.64922	0.521042
20	Aloenin	3s2o	BACE1	BACE1_HUMAN	P56817	0.649192	0.536178
20	Aloenin	1yry	PNP	PNPH_HUMAN	P00491	0.63919	0.509356
20	Aloenin	1krv	lacA	THGA_ECOLI	P07464	0.637227	0.540909
20	Aloenin	4dsb	PYL3	PYL3_ARATH	Q9SSM7	0.63319	0.517745
20	Aloenin	2ohr	BACE1	BACE1_HUMAN	P56817	0.633085	0.553191
20	Aloenin	2iiq	N/A	Q15KI8_PASMD	Q15KI8	0.630641	0.568233
20	Aloenin	2i6a	ADK	ADK_HUMAN	P55263	0.618171	0.545657
20	Aloenin	3cl2	NA	Q6DPL2_9INFA	Q6DPL2	0.613044	0.526316
20	Aloenin	4xwt	rnj	H9CZL7_DEIRD	H9CZL7	0.596804	0.557303
20	Aloenin	4ayk	MMP1	MMP1_HUMAN	P03956	0.579912	0.546112
20	Aloenin	3gxo	mmcR	MMCR_STRLA	Q9X5T6	0.575268	0.536538
20	Aloenin	1ijj	ACTA1	ACTS_RABIT	P68135	0.572561	0.557895
20	Aloenin	2trt	tetR	TETR4_ECOLX	P0ACT4	0.568578	0.521891
20	Aloenin	3c3b	PGK1	PGK1_HUMAN	P00558	0.56079	0.544534
20	Aloenin	1me7	IMPDH	IMDH1_MOUSE	P50097	0.5575	0.505814
20	Aloenin	4ce3	HSP82	HSP82_YEAST	P02829	0.556448	0.519774
20	Aloenin	4gva	Mapk1	MK01_RAT	P63086	0.554642	0.517375
20	Aloenin	3ed1	GID1	GID1_ORYSJ	Q6L545	0.554209	0.578512
20	Aloenin	3b2s	Tri101	O42692_GIBZA	O42692	0.551982	0.588106
20	Aloenin	1sdw	Pam	AMD_RAT	P14925	0.550319	0.609804
20	Aloenin	2z7l	Mapk1	MK01_MOUSE	P63086	0.536649	0.564151
20	Aloenin	3zsz	gag-pol	POL_HV1N5	P12497	0.533396	0.533333
20	Aloenin	3c0g	CASK	CSKP_HUMAN	O14936	0.532757	0.510504
20	Aloenin	1vft	alr	Q65YW7_STRLA	Q65YW7	0.532366	0.600877
20	Aloenin	2amv	PYGM	PYGM_RABIT	P00489	0.525134	0.522202
20	Aloenin	2xd6	HSP82	HSP82_YEAST	P02829	0.511651	0.502773
20	Aloenin	1opm	Pam	AMD_RAT	P14925	0.510859	0.515091
20	Aloenin	1fgx	B4GALT1	B4GT1_BOVIN	P08037	0.509878	0.533477
20	Aloenin	2yyu	pyrF	PYRF_GEOKA	Q5L0U0	0.50906	0.55902
20	Aloenin	4b1u	Acta1	ACTS_MOUSE	P68134	0.50822	0.568556
20	Aloenin	4b1v	Phactr1	PHAR1_MOUSE	Q2M3X8	0.505962	0.567468
20	Aloenin	2cvu	RNR1	RIR1_YEAST	P21524	0.501812	0.560166
21	Orcinyl angelate	2wdq	sdhB	SDHB_HUMAN	P21912	0.884732	0.58567
21	Orcinyl angelate	2wp9	sdhA	SDHA_ECOLI	P0AC41	0.884662	0.588785
21	Orcinyl angelate	2wu2	sdhC	DHSC_ECOLI	P69054	0.880984	0.6
21	Orcinyl angelate	2wu5	sdhD	DHSD_HUMAN	O14521	0.874693	0.57716
21	Orcinyl angelate	2hnd	gag-pol	POL_HV1V9	Q9Q720	0.799539	0.520325
21	Orcinyl angelate	3k14	ispF	ISPF_BURP1	Q3JRA0	0.786878	0.53125
21	Orcinyl angelate	4dsb	PYL3	PYL3_ARATH	Q9SSM7	0.767617	0.630372
21	Orcinyl angelate	2yej	HSP90AA1	HS90A_HUMAN	P07900	0.765856	0.566667
21	Orcinyl angelate	2wi1	HSP90AA1	HS90A_HUMAN	P07900	0.74824	0.582492
21	Orcinyl angelate	2wd9	ACSM2A	ACS2A_HUMAN	Q08AH3	0.739062	0.594427
21	Orcinyl angelate	1o6i	chiB	CHIB_SERMA	P11797	0.714385	0.515759
21	Orcinyl angelate	3qih	gag-pol	POL_HV1BR	P03367	0.712047	0.610714
21	Orcinyl angelate	2yjw	HSP90AA1	HS90A_HUMAN	P07900	0.706742	0.543417
21	Orcinyl angelate	3p2h	tofI	Q4VSJ8_BURGB	Q4VSJ8	0.706084	0.551532
21	Orcinyl angelate	5jqb	GP	VGP_EBOZM	Q05320	0.69784	0.597561
21	Orcinyl angelate	3veh	mbtI	MBTI_MYCTU	P9WFX1	0.684996	0.597444
21	Orcinyl angelate	3t3r	CYP2A6	CP2A6_HUMAN	P11509	0.666192	0.665563
21	Orcinyl angelate	3fu8	LAC1	LAC1_MELAO	Q70KY3	0.659184	0.534483
21	Orcinyl angelate	2imf	nahD	NAHD_PSEPU	Q51948	0.651799	0.546624
21	Orcinyl angelate	3ojg	GK1506	Q5KZU5_GEOKA	Q5KZU5	0.640688	0.578397
21	Orcinyl angelate	1rl4	PF3D7_0907900	Q8I372_PLAF7	Q8I372	0.639032	0.538206
21	Orcinyl angelate	3vr8	N/A	Q33862_ASCSU	Q33862	0.630468	0.523438
21	Orcinyl angelate	3reo	IEMT1	IEMT_CLABR	O04385	0.630315	0.602076
21	Orcinyl angelate	3zls	MAP2K1	MP2K1_HUMAN	Q02750	0.622026	0.522648
21	Orcinyl angelate	2aqb	fabB	FABB_ECOLI	P0A953	0.621174	0.522436
21	Orcinyl angelate	2y2x	opdK	Q9HUR5_PSEAE	Q9HUR5	0.605471	0.513889
21	Orcinyl angelate	3ie3	GSTP1	GSTP1_HUMAN	P09211	0.599144	0.526738
21	Orcinyl angelate	5cwa	trpE	TRPE_MYCTO	P9WFX2	0.59858	0.575
21	Orcinyl angelate	3ae4	SDHA	SDHA_PIG	Q0QF01	0.597971	0.572917
21	Orcinyl angelate	2iws	HSP82	HSP82_YEAST	P02829	0.590103	0.507772
21	Orcinyl angelate	1qy2	Mup2	MUP2_MOUSE	P11589	0.581984	0.620939
21	Orcinyl angelate	3u8k	N/A	ACHP_LYMST	P58154	0.564588	0.553191
21	Orcinyl angelate	2zev	BTS1	GGPPS_YEAST	Q12051	0.527316	0.559748
21	Orcinyl angelate	3fu9	LAC1	LAC1_MELAO	Q70KY3	0.513021	0.592727
21	Orcinyl angelate	1zoy	SDHA	SDHA_PIG	Q0QF01	0.511545	0.525469
21	Orcinyl angelate	1u3w	ADH1C	ADH1G_HUMA	P00326	0.509784	0.51634
22	(E)-2-Isopropyl-5-methylphenyl 2-methylbut-2-enoate	2aqb	fabB	FABB_ECOLI	P0A953	0.861123	0.583578
22	(E)-2-Isopropyl-5-methylphenyl 2-methylbut-2-enoate	2wp9	sdhA	SDHA_ECOLI	P0AC41	0.860333	0.526455
22	(E)-2-Isopropyl-5-methylphenyl 2-methylbut-2-enoate	2wdq	sdhB	SDHB_HUMAN	P21912	0.85149	0.519789
22	(E)-2-Isopropyl-5-methylphenyl 2-methylbut-2-enoate	2wu2	sdhC	DHSC_ECOLI	P69054	0.842882	0.52815
22	(E)-2-Isopropyl-5-methylphenyl 2-methylbut-2-enoate	2wu5	sdhD	DHSD_HUMAN	O14521	0.840368	0.52381
22	(E)-2-Isopropyl-5-methylphenyl 2-methylbut-2-enoate	2hnd	gag-pol	POL_HV1V9	Q9Q720	0.683635	0.510896
22	(E)-2-Isopropyl-5-methylphenyl 2-methylbut-2-enoate	3lz6	HSD11B1	DHI1_CAVPO	Q6QLL4	0.675094	0.54902
22	(E)-2-Isopropyl-5-methylphenyl 2-methylbut-2-enoate	2iws	HSP82	HSP82_YEAST	P02829	0.60653	0.511962
22	(E)-2-Isopropyl-5-methylphenyl 2-methylbut-2-enoate	3cj3	N/A	POLG_HCVBK	P26663	0.57227	0.509978
22	(E)-2-Isopropyl-5-methylphenyl 2-methylbut-2-enoate	4dsc	PYL3	PYL3_ARATH	Q9SSM7	0.521054	0.5275
23	(R)-Ar-Turmerone	4a9o	BRD2	BRD2_HUMAN	P25440	0.891407	0.642424
23	(R)-Ar-Turmerone	1u3w	ADH1C	ADH1G_HUMA	P00326	0.87294	0.568807
23	(R)-Ar-Turmerone	3p2h	tofI	Q4VSJ8_BURGB	Q4VSJ8	0.842444	0.516456
23	(R)-Ar-Turmerone	5jqb	GP	VGP_EBOZM	Q05320	0.821569	0.518006
23	(R)-Ar-Turmerone	2wd9	ACSM2A	ACS2A_HUMAN	Q08AH3	0.785719	0.504087
23	(R)-Ar-Turmerone	4hmn	AKR1C3	AK1C3_HUMAN	P42330	0.732373	0.542579
23	(R)-Ar-Turmerone	1dpm	opd	OPD_BREDI	P0A434	0.671096	0.557895
23	(R)-Ar-Turmerone	4h7c	AKR1C3	AK1C3_HUMAN	P42330	0.654708	0.552381
23	(R)-Ar-Turmerone	3lxi	Saro_0514	Q2GB12_NOVAD	Q2GB12	0.654188	0.557994
23	(R)-Ar-Turmerone	2aqb	fabB	FABB_ECOLI	P0A953	0.651352	0.549419
23	(R)-Ar-Turmerone	4jx1	camC	CPXA_PSEPU	P00183	0.644781	0.537975
23	(R)-Ar-Turmerone	2qbl	camC	CPXA_PSEPU	P00183	0.64163	0.560748
23	(R)-Ar-Turmerone	4jbt	NFA_53110	Q5YNS8_NOCFA	Q5YNS8	0.641273	0.53753
23	(R)-Ar-Turmerone	1iwi	camC	CPXA_PSEPU	P00183	0.640346	0.546584
23	(R)-Ar-Turmerone	3uzz	AKR1D1	AK1D1_HUMAN	P51857	0.639365	0.526316
23	(R)-Ar-Turmerone	2hnd	gag-pol	POL_HV1V9	Q9Q720	0.638363	0.636612
23	(R)-Ar-Turmerone	1iwj	camC	CPXA_PSEPU	P00183	0.635319	0.549689
23	(R)-Ar-Turmerone	1dz4	camC	CPXA_PSEPU	P00183	0.634761	0.55418
23	(R)-Ar-Turmerone	3cpp	camC	CPXA_PSEPU	P00183	0.634504	0.542056
23	(R)-Ar-Turmerone	2qbo	camC	CPXA_PSEPU	P00183	0.632014	0.548589
23	(R)-Ar-Turmerone	1uyu	camC	CPXA_PSEPU	P00183	0.630287	0.574132
23	(R)-Ar-Turmerone	1dz6	camC	CPXA_PSEPU	P00183	0.627033	0.556604
23	(R)-Ar-Turmerone	3cj3	N/A	POLG_HCVBK	P26663	0.626716	0.513514
23	(R)-Ar-Turmerone	2qbn	camC	CPXA_PSEPU	P00183	0.623764	0.548589
23	(R)-Ar-Turmerone	4ek1	camC	CPXA_PSEPU	P00183	0.623328	0.554859
23	(R)-Ar-Turmerone	4ivr	TK UL23	KITH_HHV1	Q9QNF7	0.622765	0.534211
23	(R)-Ar-Turmerone	2a1m	camC	CPXA_PSEPU	P00183	0.622479	0.549383
23	(R)-Ar-Turmerone	3fwg	camC	CPXA_PSEPU	P00183	0.621924	0.540373
23	(R)-Ar-Turmerone	3fwi	camC	CPXA_PSEPU	P00183	0.621732	0.533742
23	(R)-Ar-Turmerone	3fwj	camC	CPXA_PSEPU	P00183	0.62014	0.548896
23	(R)-Ar-Turmerone	3wrm	camC	CPXA_PSEPU	P00183	0.616961	0.560372
23	(R)-Ar-Turmerone	2feu	camC	CPXA_PSEPU	P00183	0.615665	0.546296
23	(R)-Ar-Turmerone	2a1n	camC	CPXA_PSEPU	P00183	0.614347	0.546296
23	(R)-Ar-Turmerone	4kky	camC	CPXA_PSEPU	P00183	0.614044	0.554517
23	(R)-Ar-Turmerone	1t85	camC	CPXA_PSEPU	P00183	0.613196	0.546296
23	(R)-Ar-Turmerone	1geb	camC	CPXA_PSEPU	P00183	0.611972	0.551402
23	(R)-Ar-Turmerone	1o76	camC	CPXA_PSEPU	P00183	0.610818	0.540881
23	(R)-Ar-Turmerone	2cpp	Saro_1478	Q2G8A2_NOVAD	Q2G8A2	0.61065	0.552795
23	(R)-Ar-Turmerone	2zax	camC	CPXA_PSEPU	P00183	0.609271	0.5387
23	(R)-Ar-Turmerone	3l63	camC	CPXA_PSEPU	P00183	0.608503	0.553459
23	(R)-Ar-Turmerone	1yrd	camC	CPXA_PSEPU	P00183	0.608102	0.535168
23	(R)-Ar-Turmerone	1dz8	camC	CPXA_PSEPU	P00183	0.607304	0.549689
23	(R)-Ar-Turmerone	2m56	camC	CPXA_PSEPU	P00183	0.602754	0.548589
23	(R)-Ar-Turmerone	2a1o	camC	CPXA_PSEPU	P00183	0.601862	0.544615
23	(R)-Ar-Turmerone	1t86	camC	CPXA_PSEPU	P00183	0.600039	0.541538
23	(R)-Ar-Turmerone	1yrc	camC	CPXA_PSEPU	P00183	0.599269	0.532508
23	(R)-Ar-Turmerone	1t87	camC	CPXA_PSEPU	P00183	0.596069	0.533537
23	(R)-Ar-Turmerone	1t88	camC	CPXA_PSEPU	P00183	0.586103	0.54321
23	(R)-Ar-Turmerone	2z97	camC	CPXA_PSEPU	P00183	0.58245	0.560127
23	(R)-Ar-Turmerone	4cp4	camC	CPXA_PSEPU	P00183	0.575704	0.526154
23	(R)-Ar-Turmerone	3lz6	HSD11B1	DHI1_CAVPO	Q6QLL4	0.575157	0.515971
23	(R)-Ar-Turmerone	4at2	RHA1_ro05698	Q0S4Q9_RHOJR	Q0S4Q9	0.565672	0.553398
23	(R)-Ar-Turmerone	3zlw	MAP2K1	MP2K1_HUMAN	Q02750	0.56541	0.580175
23	(R)-Ar-Turmerone	2po7	FECH	HEMH_HUMAN	P22830	0.562881	0.522863
23	(R)-Ar-Turmerone	3wrj	camC	CPXA_PSEPU	P00183	0.55065	0.534161
23	(R)-Ar-Turmerone	4trj	inhA	INHA_MYCTO	P9WGR0	0.538242	0.518519
23	(R)-Ar-Turmerone	3fwf	camC	CPXA_PSEPU	P00183	0.533166	0.513678
23	(R)-Ar-Turmerone	4l4b	camC	CPXA_PSEPU	P00183	0.530436	0.517134
23	(R)-Ar-Turmerone	3wrl	camC	CPXA_PSEPU	P00183	0.527897	0.519878
23	(R)-Ar-Turmerone	4a9n	BRD2	BRD2_HUMAN	P25440	0.526436	0.524155
23	(R)-Ar-Turmerone	1qyx	HSD17B1	DHB1_HUMAN	P14061	0.507783	0.501188
23	(R)-Ar-Turmerone	2qbm	camC	CPXA_PSEPU	P00183	0.507384	0.521739
24	Ar-Turmerone	1u3w	ADH1C	ADH1G_HUMA	P00326	0.916737	0.556604
24	Ar-Turmerone	3p2h	tofI	Q4VSJ8_BURGB	Q4VSJ8	0.86844	0.540816
24	Ar-Turmerone	2hnd	gag-pol	POL_HV1V9	Q9Q720	0.865991	0.562827
24	Ar-Turmerone	2wd9	ACSM2A	ACS2A_HUMAN	Q08AH3	0.865037	0.521246
24	Ar-Turmerone	4jx1	camC	CPXA_PSEPU	P00183	0.828398	0.538462
24	Ar-Turmerone	6cp4	camC	CPXA_PSEPU	P00183	0.805704	0.549206
24	Ar-Turmerone	1iwi	camC	CPXA_PSEPU	P00183	0.794507	0.553797
24	Ar-Turmerone	4ivr	TK UL23	KITH_HHV1	Q9QNF7	0.793628	0.553763
24	Ar-Turmerone	3lxi	Saro_0514	Q2GB12_NOVAD	Q2GB12	0.793186	0.528125
24	Ar-Turmerone	4a9o	BRD2	BRD2_HUMAN	P25440	0.788315	0.554252
24	Ar-Turmerone	2a1n	camC	CPXA_PSEPU	P00183	0.779714	0.531915
24	Ar-Turmerone	2qbl	camC	CPXA_PSEPU	P00183	0.778429	0.567742
24	Ar-Turmerone	3fwi	camC	CPXA_PSEPU	P00183	0.777705	0.54232
24	Ar-Turmerone	1iwj	camC	CPXA_PSEPU	P00183	0.77751	0.547771
24	Ar-Turmerone	1t88	camC	CPXA_PSEPU	P00183	0.77735	0.553797
24	Ar-Turmerone	1t87	camC	CPXA_PSEPU	P00183	0.775888	0.52795
24	Ar-Turmerone	1t86	camC	CPXA_PSEPU	P00183	0.774794	0.528701
24	Ar-Turmerone	1t85	camC	CPXA_PSEPU	P00183	0.774756	0.53125
24	Ar-Turmerone	2a1m	camC	CPXA_PSEPU	P00183	0.773722	0.544025
24	Ar-Turmerone	2a1o	camC	CPXA_PSEPU	P00183	0.773677	0.528701
24	Ar-Turmerone	3lz6	HSD11B1	DHI1_CAVPO	Q6QLL4	0.772827	0.511962
24	Ar-Turmerone	4c9p	Saro_0514	Q2GB12_NOVAD	Q2GB12	0.771915	0.558065
24	Ar-Turmerone	1dz4	camC	CPXA_PSEPU	P00183	0.770882	0.570968
24	Ar-Turmerone	1uyu	camC	CPXA_PSEPU	P00183	0.766902	0.527778
24	Ar-Turmerone	1yrd	camC	CPXA_PSEPU	P00183	0.766757	0.55414
24	Ar-Turmerone	3fwf	camC	CPXA_PSEPU	P00183	0.764986	0.567742
24	Ar-Turmerone	2qbn	camC	CPXA_PSEPU	P00183	0.763756	0.55873
24	Ar-Turmerone	3wrj	camC	CPXA_PSEPU	P00183	0.761338	0.565916
24	Ar-Turmerone	3fwg	camC	CPXA_PSEPU	P00183	0.760491	0.559486
24	Ar-Turmerone	1dz6	camC	CPXA_PSEPU	P00183	0.759653	0.566343
24	Ar-Turmerone	4kky	camC	CPXA_PSEPU	P00183	0.759645	0.552381
24	Ar-Turmerone	1yrc	camC	CPXA_PSEPU	P00183	0.758464	0.559486
24	Ar-Turmerone	4l49	camC	CPXA_PSEPU	P00183	0.757077	0.558065
24	Ar-Turmerone	4l4a	camC	CPXA_PSEPU	P00183	0.756644	0.534591
24	Ar-Turmerone	1geb	camC	CPXA_PSEPU	P00183	0.756165	0.559105
24	Ar-Turmerone	3wrh	camC	CPXA_PSEPU	P00183	0.755712	0.53481
24	Ar-Turmerone	5cp4	camC	CPXA_PSEPU	P00183	0.755393	0.536508
24	Ar-Turmerone	4ek1	camC	CPXA_PSEPU	P00183	0.754795	0.535826
24	Ar-Turmerone	3wrm	camC	CPXA_PSEPU	P00183	0.754696	0.556634
24	Ar-Turmerone	3wrl	camC	CPXA_PSEPU	P00183	0.754551	0.567742
24	Ar-Turmerone	5jqb	GP	VGP_EBOZM	Q05320	0.753186	0.507003
24	Ar-Turmerone	3fwj	camC	CPXA_PSEPU	P00183	0.753134	0.546326
24	Ar-Turmerone	4cp4	camC	CPXA_PSEPU	P00183	0.751778	0.559105
24	Ar-Turmerone	2zui	camC	CPXA_PSEPU	P00183	0.751453	0.558442
24	Ar-Turmerone	2zax	camC	CPXA_PSEPU	P00183	0.750479	0.554839
24	Ar-Turmerone	2feu	camC	CPXA_PSEPU	P00183	0.748404	0.560897
24	Ar-Turmerone	4l4d	camC	CPXA_PSEPU	P00183	0.747538	0.528125
24	Ar-Turmerone	2qbm	camC	CPXA_PSEPU	P00183	0.747526	0.526316
24	Ar-Turmerone	1dz8	camC	CPXA_PSEPU	P00183	0.74463	0.542587
24	Ar-Turmerone	2cpp	Saro_1478	Q2G8A2_NOVAD	Q2G8A2	0.744285	0.559486
24	Ar-Turmerone	4l4b	camC	CPXA_PSEPU	P00183	0.74267	0.525641
24	Ar-Turmerone	4l4f	camC	CPXA_PSEPU	P00183	0.741483	0.523511
24	Ar-Turmerone	3l63	camC	CPXA_PSEPU	P00183	0.740554	0.531646
24	Ar-Turmerone	2zaw	camC	CPXA_PSEPU	P00183	0.738403	0.525157
24	Ar-Turmerone	4l4e	camC	CPXA_PSEPU	P00183	0.734795	0.529968
24	Ar-Turmerone	2m56	camC	CPXA_PSEPU	P00183	0.734657	0.552716
24	Ar-Turmerone	2qbo	camC	CPXA_PSEPU	P00183	0.730133	0.5387
24	Ar-Turmerone	1o76	camC	CPXA_PSEPU	P00183	0.723391	0.534591
24	Ar-Turmerone	4l4c	camC	CPXA_PSEPU	P00183	0.722789	0.530351
24	Ar-Turmerone	4c9o	Saro_0514	Q2GB12_NOVAD	Q2GB12	0.722259	0.56129
24	Ar-Turmerone	3cpp	camC	CPXA_PSEPU	P00183	0.711442	0.570064
24	Ar-Turmerone	2z97	camC	CPXA_PSEPU	P00183	0.710788	0.52795
24	Ar-Turmerone	1qy2	Mup2	MUP2_MOUSE	P11589	0.679841	0.518634
24	Ar-Turmerone	2aqb	fabB	FABB_ECOLI	P0A953	0.667674	0.543027
24	Ar-Turmerone	3zlw	MAP2K1	MP2K1_HUMAN	Q02750	0.662797	0.577259
24	Ar-Turmerone	4hmn	AKR1C3	AK1C3_HUMAN	P42330	0.623521	0.579602
24	Ar-Turmerone	3ae4	SDHA	SDHA_PIG	Q0QF01	0.606378	0.536278
24	Ar-Turmerone	4h7c	AKR1C3	AK1C3_HUMAN	P42330	0.596536	0.553957
24	Ar-Turmerone	2qo6	fabp10a	FA10A_DANRE	Q9I8L5	0.533927	0.515091
24	Ar-Turmerone	3byz	HSD11B1	DHI1_HUMAN	P28845	0.520782	0.516827
24	Ar-Turmerone	4trj	inhA	INHA_MYCTO	P9WGR0	0.514767	0.501139
25	Carvacrol	2wd9	ACSM2A	ACS2A_HUMAN	Q08AH3	0.782604	0.555184
25	Carvacrol	5jqb	GP	VGP_EBOZM	Q05320	0.708653	0.508143
26	Curlone	3lz6	HSD11B1	DHI1_CAVPO	Q6QLL4	0.890555	0.562814
26	Curlone	4jx1	camC	CPXA_PSEPU	P00183	0.876174	0.560656
26	Curlone	2hzq	APOD	APOD_HUMAN	P05090	0.872284	0.50989
26	Curlone	3p2h	tofI	Q4VSJ8_BURGB	Q4VSJ8	0.871329	0.546599
26	Curlone	1qy2	Mup2	MUP2_MOUSE	P11589	0.863275	0.517028
26	Curlone	2a1n	camC	CPXA_PSEPU	P00183	0.852712	0.567742
26	Curlone	2a1m	camC	CPXA_PSEPU	P00183	0.851827	0.565495
26	Curlone	1t87	camC	CPXA_PSEPU	P00183	0.850891	0.5623
26	Curlone	1t86	camC	CPXA_PSEPU	P00183	0.849521	0.564669
26	Curlone	2a1o	camC	CPXA_PSEPU	P00183	0.848898	0.565495
26	Curlone	1iwi	camC	CPXA_PSEPU	P00183	0.845964	0.567742
26	Curlone	1t88	camC	CPXA_PSEPU	P00183	0.844581	0.56869
26	Curlone	1t85	camC	CPXA_PSEPU	P00183	0.844092	0.55414
26	Curlone	1u3w	ADH1C	ADH1G_HUMA	P00326	0.839963	0.519174
26	Curlone	1iwj	camC	CPXA_PSEPU	P00183	0.829864	0.565916
26	Curlone	6cp4	camC	CPXA_PSEPU	P00183	0.829398	0.574194
26	Curlone	1yrd	camC	CPXA_PSEPU	P00183	0.829259	0.55836
26	Curlone	1yrc	camC	CPXA_PSEPU	P00183	0.827899	0.55205
26	Curlone	1geb	camC	CPXA_PSEPU	P00183	0.82453	0.560897
26	Curlone	2aqb	fabB	FABB_ECOLI	P0A953	0.823894	0.604863
26	Curlone	4g3r	camC	CPXA_PSEPU	P00183	0.823524	0.555911
26	Curlone	1uyu	camC	CPXA_PSEPU	P00183	0.8222	0.555195
26	Curlone	2feu	camC	CPXA_PSEPU	P00183	0.821454	0.56051
26	Curlone	2qbn	camC	CPXA_PSEPU	P00183	0.820988	0.557692
26	Curlone	3lxi	Saro_0514	Q2GB12_NOVAD	Q2GB12	0.820508	0.544872
26	Curlone	2cpp	Saro_1478	Q2G8A2_NOVAD	Q2G8A2	0.816518	0.544304
26	Curlone	3fwi	camC	CPXA_PSEPU	P00183	0.815003	0.553055
26	Curlone	4cp4	camC	CPXA_PSEPU	P00183	0.813697	0.588997
26	Curlone	3cpp	camC	CPXA_PSEPU	P00183	0.810628	0.55836
26	Curlone	2qbl	camC	CPXA_PSEPU	P00183	0.80984	0.561688
26	Curlone	4l4f	camC	CPXA_PSEPU	P00183	0.809574	0.549839
26	Curlone	3l63	camC	CPXA_PSEPU	P00183	0.809171	0.549206
26	Curlone	4c9p	Saro_0514	Q2GB12_NOVAD	Q2GB12	0.809046	0.548077
26	Curlone	4ek1	camC	CPXA_PSEPU	P00183	0.807868	0.556634
26	Curlone	1dz8	camC	CPXA_PSEPU	P00183	0.803914	0.564935
26	Curlone	3wrh	camC	CPXA_PSEPU	P00183	0.80371	0.546624
26	Curlone	3fwg	camC	CPXA_PSEPU	P00183	0.803663	0.549839
26	Curlone	3fwf	camC	CPXA_PSEPU	P00183	0.803555	0.547771
26	Curlone	4l4e	camC	CPXA_PSEPU	P00183	0.803519	0.559486
26	Curlone	4l4c	camC	CPXA_PSEPU	P00183	0.801273	0.542587
26	Curlone	4l49	camC	CPXA_PSEPU	P00183	0.800817	0.53871
26	Curlone	1dz4	camC	CPXA_PSEPU	P00183	0.800169	0.547771
26	Curlone	2zaw	camC	CPXA_PSEPU	P00183	0.799701	0.55627
26	Curlone	3wrj	camC	CPXA_PSEPU	P00183	0.799582	0.55873
26	Curlone	4l4a	camC	CPXA_PSEPU	P00183	0.799448	0.543689
26	Curlone	2zax	camC	CPXA_PSEPU	P00183	0.799123	0.544586
26	Curlone	3wrm	camC	CPXA_PSEPU	P00183	0.798822	0.559486
26	Curlone	1o76	camC	CPXA_PSEPU	P00183	0.798587	0.564516
26	Curlone	4l4b	camC	CPXA_PSEPU	P00183	0.7978	0.541935
26	Curlone	1dz6	camC	CPXA_PSEPU	P00183	0.796185	0.56129
26	Curlone	3wrl	camC	CPXA_PSEPU	P00183	0.79596	0.545741
26	Curlone	4l4d	camC	CPXA_PSEPU	P00183	0.792323	0.53871
26	Curlone	4kky	camC	CPXA_PSEPU	P00183	0.79201	0.558065
26	Curlone	3fwj	camC	CPXA_PSEPU	P00183	0.791344	0.554839
26	Curlone	2zui	camC	CPXA_PSEPU	P00183	0.79109	0.552716
26	Curlone	2m56	camC	CPXA_PSEPU	P00183	0.7903	0.558065
26	Curlone	5cp4	camC	CPXA_PSEPU	P00183	0.786876	0.55627
26	Curlone	2qbm	camC	CPXA_PSEPU	P00183	0.786223	0.55627
26	Curlone	2po7	FECH	HEMH_HUMAN	P22830	0.782274	0.503006
26	Curlone	2z97	camC	CPXA_PSEPU	P00183	0.777463	0.546326
26	Curlone	2qbo	camC	CPXA_PSEPU	P00183	0.762417	0.555205
26	Curlone	1qyx	HSD17B1	DHB1_HUMAN	P14061	0.761494	0.5179
26	Curlone	4c9o	Saro_0514	Q2GB12_NOVAD	Q2GB12	0.756568	0.556634
26	Curlone	4jbt	NFA_53110	Q5YNS8_NOCFA	Q5YNS8	0.71243	0.521739
26	Curlone	3nhx	ksi	SDIS_COMTE	P00947	0.667445	0.61461
26	Curlone	3iw1	cyp125	CP125_MYCTU	P9WPP1	0.638056	0.609572
26	Curlone	4at2	RHA1_ro05698	Q0S4Q9_RHOJR	Q0S4Q9	0.620157	0.602978
26	Curlone	1t2b	ciN/A	CINA_CITBR	Q8VQF6	0.619936	0.530303
26	Curlone	3uzz	AKR1D1	AK1D1_HUMAN	P51857	0.595804	0.579602
26	Curlone	3uzz	AKR1D1	AK1D1_HUMAN	P51857	0.58799	0.559902
26	Curlone	1lhn	SHBG	SHBG_HUMAN	P04278	0.559722	0.566586
26	Curlone	3cav	AKR1D1	AK1D1_HUMAN	P51857	0.500419	0.524123
26	Curlone	2aa5	NR3C2	MCR_HUMAN	P08235	0.500106	0.562358
27	Diosgenin dehydro	2po7	FECH	HEMH_HUMAN	P22830	0.86078	0.552632
27	Diosgenin dehydro	2qo6	fabp10a	FA10A_DANRE	Q9I8L5	0.817266	0.602694
27	Diosgenin dehydro	2hzq	APOD	APOD_HUMAN	P05090	0.770496	0.595588
27	Diosgenin dehydro	1n83	RORA	RORA_HUMAN	P35398	0.74001	0.586039
27	Diosgenin dehydro	4l1x	AKR1C2	AK1C2_HUMAN	P52895	0.736095	0.574818
27	Diosgenin dehydro	3kyt	RORC	RORG_HUMAN	P51449	0.730032	0.559486
27	Diosgenin dehydro	3iw1	cyp125	CP125_MYCTU	P9WPP1	0.686519	0.564453
27	Diosgenin dehydro	3cmf	AKR1D1	AK1D1_HUMAN	P51857	0.676106	0.533913
27	Diosgenin dehydro	1mrq	AKR1C1	AK1C1_HUMAN	Q04828	0.663889	0.608696
27	Diosgenin dehydro	3uzx	AKR1D1	AK1D1_HUMAN	P51857	0.655576	0.550193
27	Diosgenin dehydro	3uzz	AKR1D1	AK1D1_HUMAN	P51857	0.617836	0.502783
27	Diosgenin dehydro	4r21	cyp17a2	A7U483_DANRE	A7U483	0.615608	0.515845
27	Diosgenin dehydro	2hrc	FECH	HEMH_HUMAN	P22830	0.61109	0.550987
27	Diosgenin dehydro	1lhn	SHBG	SHBG_HUMAN	P04278	0.610724	0.524771
27	Diosgenin dehydro	4at2	RHA1_ro05698	Q0S4Q9_RHOJR	Q0S4Q9	0.532996	0.567194
27	Diosgenin dehydro	4y8w	CYP21A2	CP21A_HUMAN	P08686	0.530794	0.539286
27	Diosgenin dehydro	1h60	onr	P71278_ENTCL	P71278	0.525221	0.584559
27	Diosgenin dehydro	3nhx	ksi	SDIS_COMTE	P00947	0.51214	0.531792
27	Diosgenin dehydro	4j6c	NFA_53110	Q5YNS8_NOCFA	Q5YNS8	0.507173	0.552347
28	Hinesol	3iw1	cyp125	CP125_MYCTU	P9WPP1	0.888854	0.530266
28	Hinesol	2a1n	camC	CPXA_PSEPU	P00183	0.880982	0.554878
28	Hinesol	1uyu	camC	CPXA_PSEPU	P00183	0.8728	0.539394
28	Hinesol	1yrc	camC	CPXA_PSEPU	P00183	0.86721	0.575
28	Hinesol	1iwj	camC	CPXA_PSEPU	P00183	0.866302	0.567901
28	Hinesol	1geb	camC	CPXA_PSEPU	P00183	0.866236	0.567398
28	Hinesol	1yrd	camC	CPXA_PSEPU	P00183	0.866214	0.573209
28	Hinesol	1qyx	HSD17B1	DHB1_HUMAN	P14061	0.86382	0.590452
28	Hinesol	1iwi	camC	CPXA_PSEPU	P00183	0.862676	0.560372
28	Hinesol	4cp4	camC	CPXA_PSEPU	P00183	0.860886	0.567398
28	Hinesol	2cpp	Saro_1478	Q2G8A2_NOVAD	Q2G8A2	0.860579	0.579114
28	Hinesol	2qbo	camC	CPXA_PSEPU	P00183	0.860261	0.542424
28	Hinesol	3fwi	camC	CPXA_PSEPU	P00183	0.858654	0.546875
28	Hinesol	2a1m	camC	CPXA_PSEPU	P00183	0.856523	0.550459
28	Hinesol	3nhx	ksi	SDIS_COMTE	P00947	0.854779	0.564477
28	Hinesol	1dz6	camC	CPXA_PSEPU	P00183	0.852721	0.571429
28	Hinesol	3wrm	camC	CPXA_PSEPU	P00183	0.85127	0.565217
28	Hinesol	1dz4	camC	CPXA_PSEPU	P00183	0.849716	0.572327
28	Hinesol	2qbn	camC	CPXA_PSEPU	P00183	0.849705	0.527273
28	Hinesol	3wrj	camC	CPXA_PSEPU	P00183	0.849284	0.575
28	Hinesol	4jx1	camC	CPXA_PSEPU	P00183	0.848382	0.542587
28	Hinesol	1t88	camC	CPXA_PSEPU	P00183	0.848214	0.572785
28	Hinesol	1t2b	ciN/A	CINA_CITBR	Q8VQF6	0.847439	0.583333
28	Hinesol	3wrl	camC	CPXA_PSEPU	P00183	0.846212	0.583596
28	Hinesol	3fwf	camC	CPXA_PSEPU	P00183	0.845213	0.569182
28	Hinesol	2feu	camC	CPXA_PSEPU	P00183	0.843608	0.530488
28	Hinesol	1t86	camC	CPXA_PSEPU	P00183	0.843431	0.596215
28	Hinesol	2a1o	camC	CPXA_PSEPU	P00183	0.843145	0.555556
28	Hinesol	2zui	camC	CPXA_PSEPU	P00183	0.842787	0.561129
28	Hinesol	4l49	camC	CPXA_PSEPU	P00183	0.842636	0.553125
28	Hinesol	1t87	camC	CPXA_PSEPU	P00183	0.842547	0.598101
28	Hinesol	2z97	camC	#N/A	#N/A	0.841748	0.545171
28	Hinesol	1t85	camC	CPXA_PSEPU	P00183	0.841204	0.557632
28	Hinesol	4l4b	camC	CPXA_PSEPU	P00183	0.840335	0.571429
28	Hinesol	2qbl	camC	CPXA_PSEPU	P00183	0.840013	0.550314
28	Hinesol	2m56	camC	CPXA_PSEPU	P00183	0.839346	0.57508
28	Hinesol	1dz8	camC	CPXA_PSEPU	P00183	0.838429	0.537975
28	Hinesol	4l4d	camC	CPXA_PSEPU	P00183	0.838248	0.54717
28	Hinesol	2qbm	camC	CPXA_PSEPU	P00183	0.837636	0.569182
28	Hinesol	3fwj	camC	CPXA_PSEPU	P00183	0.837469	0.560127
28	Hinesol	1o76	camC	CPXA_PSEPU	P00183	0.836867	0.5625
28	Hinesol	2zax	camC	CPXA_PSEPU	P00183	0.836085	0.564669
28	Hinesol	3cpp	camC	CPXA_PSEPU	P00183	0.836067	0.550769
28	Hinesol	3l63	camC	CPXA_PSEPU	P00183	0.835513	0.56875
28	Hinesol	2zaw	camC	CPXA_PSEPU	P00183	0.83444	0.580442
28	Hinesol	3fwg	camC	CPXA_PSEPU	P00183	0.834237	0.564669
28	Hinesol	4kky	camC	CPXA_PSEPU	P00183	0.833799	0.582803
28	Hinesol	4ek1	camC	CPXA_PSEPU	P00183	0.833296	0.554859
28	Hinesol	4l4e	camC	CPXA_PSEPU	P00183	0.83326	0.578616
28	Hinesol	4l4f	camC	CPXA_PSEPU	P00183	0.833028	0.574132
28	Hinesol	4l4a	camC	CPXA_PSEPU	P00183	0.832673	0.570978
28	Hinesol	3wrh	camC	CPXA_PSEPU	P00183	0.832409	0.567823
28	Hinesol	4jbt	NFA_53110	Q5YNS8_NOCFA	Q5YNS8	0.831934	0.583127
28	Hinesol	4c9o	Saro_0514	Q2GB12_NOVAD	Q2GB12	0.831177	0.570064
28	Hinesol	3uzz	AKR1D1	AK1D1_HUMAN	P51857	0.830308	0.551807
28	Hinesol	4l4c	camC	CPXA_PSEPU	P00183	0.82918	0.571429
28	Hinesol	5cp4	camC	CPXA_PSEPU	P00183	0.829177	0.554859
28	Hinesol	6cp4	camC	CPXA_PSEPU	P00183	0.827817	0.559006
28	Hinesol	4c9p	Saro_0514	Q2GB12_NOVAD	Q2GB12	0.827744	0.553459
28	Hinesol	3lxi	Saro_0514	Q2GB12_NOVAD	Q2GB12	0.82513	0.557632
28	Hinesol	3cav	AKR1D1	AK1D1_HUMAN	P51857	0.824835	0.514286
28	Hinesol	4xo7	AKR1C2	AK1C2_HUMAN	P52895	0.81562	0.536232
28	Hinesol	3uzx	AKR1D1	AK1D1_HUMAN	P51857	0.806916	0.53125
28	Hinesol	4l1x	AKR1C2	AK1C2_HUMAN	P52895	0.777314	0.508929
28	Hinesol	1qy2	Mup2	MUP2_MOUSE	P11589	0.762785	0.562701
28	Hinesol	4at2	RHA1_ro05698	Q0S4Q9_RHOJR	Q0S4Q9	0.754074	0.576441
28	Hinesol	3uzz	AKR1D1	AK1D1_HUMAN	P51857	0.711784	0.57284
28	Hinesol	3cmf	AKR1D1	AK1D1_HUMAN	P51857	0.667654	0.520697
28	Hinesol	1afs	Akr1c9	DIDH_RAT	P23457	0.660907	0.589552
28	Hinesol	2hzq	APOD	APOD_HUMAN	P05090	0.658117	0.522523
28	Hinesol	3uzx	AKR1D1	AK1D1_HUMAN	P51857	0.643572	0.52019
28	Hinesol	1lhn	SHBG	SHBG_HUMAN	P04278	0.64271	0.575904
28	Hinesol	4dsc	PYL3	PYL3_ARATH	Q9SSM7	0.6269	0.513648
28	Hinesol	3ujl	PYL2	PYL2_ARATH	O80992	0.622667	0.503722
28	Hinesol	4j6c	NFA_53110	Q5YNS8_NOCFA	Q5YNS8	0.598449	0.546911
28	Hinesol	4g3r	camC	CPXA_PSEPU	P00183	0.594793	0.546326
28	Hinesol	2aqb	fabB	FABB_ECOLI	P0A953	0.591871	0.510145
28	Hinesol	4dsb	PYL3	PYL3_ARATH	Q9SSM7	0.570185	0.501235
29	Nerol	3uzz	AKR1D1	AK1D1_HUMAN	P51857	0.936438	0.543478
29	Nerol	3iw1	cyp125	CP125_MYCTU	P9WPP1	0.928755	0.554945
29	Nerol	4xo7	AKR1C2	AK1C2_HUMAN	P52895	0.92847	0.561453
29	Nerol	3nhx	ksi	SDIS_COMTE	P00947	0.922352	0.53352
29	Nerol	1u3w	ADH1C	ADH1G_HUMA	P00326	0.895225	0.688213
29	Nerol	1q13	AKR1C5	PE2R_RABIT	P80508	0.831041	0.528455
29	Nerol	4y8w	CYP21A2	CP21A_HUMAN	P08686	0.829405	0.501211
29	Nerol	1qy2	Mup2	MUP2_MOUSE	P11589	0.821682	0.598513
29	Nerol	4jx1	camC	CPXA_PSEPU	P00183	0.810012	0.554307
29	Nerol	2aqb	fabB	FABB_ECOLI	P0A953	0.794812	0.611307
29	Nerol	1iwi	camC	CPXA_PSEPU	P00183	0.793409	0.565693
29	Nerol	3fwi	camC	CPXA_PSEPU	P00183	0.791283	0.5625
29	Nerol	4cp4	camC	CPXA_PSEPU	P00183	0.789422	0.549815
29	Nerol	1t88	camC	CPXA_PSEPU	P00183	0.784808	0.562963
29	Nerol	2qbl	camC	CPXA_PSEPU	P00183	0.784473	0.562044
29	Nerol	3lxi	Saro_0514	Q2GB12_NOVAD	Q2GB12	0.783324	0.551852
29	Nerol	2a1m	camC	CPXA_PSEPU	P00183	0.782683	0.568266
29	Nerol	1dz4	camC	CPXA_PSEPU	P00183	0.780213	0.557196
29	Nerol	1iwj	camC	CPXA_PSEPU	P00183	0.779681	0.561338
29	Nerol	1uyu	camC	CPXA_PSEPU	P00183	0.778803	0.564103
29	Nerol	1dz6	camC	CPXA_PSEPU	P00183	0.778246	0.553506
29	Nerol	3wrj	camC	CPXA_PSEPU	P00183	0.777814	0.558394
29	Nerol	2qbn	camC	CPXA_PSEPU	P00183	0.774893	0.555147
29	Nerol	6cp4	camC	CPXA_PSEPU	P00183	0.774328	0.573034
29	Nerol	3fwf	camC	CPXA_PSEPU	P00183	0.771133	0.565693
29	Nerol	1yrd	camC	CPXA_PSEPU	P00183	0.769674	0.562963
29	Nerol	2cpp	Saro_1478	Q2G8A2_NOVAD	Q2G8A2	0.768538	0.547101
29	Nerol	4l4b	camC	CPXA_PSEPU	P00183	0.76719	0.558824
29	Nerol	1dz8	camC	CPXA_PSEPU	P00183	0.766266	0.566176
29	Nerol	3wrh	camC	CPXA_PSEPU	P00183	0.765054	0.561338
29	Nerol	4c9p	Saro_0514	Q2GB12_NOVAD	Q2GB12	0.765038	0.562963
29	Nerol	5cp4	camC	CPXA_PSEPU	P00183	0.764587	0.556777
29	Nerol	3fwj	camC	CPXA_PSEPU	P00183	0.764114	0.562044
29	Nerol	1geb	camC	CPXA_PSEPU	P00183	0.763933	0.563177
29	Nerol	3fwg	camC	CPXA_PSEPU	P00183	0.762973	0.559259
29	Nerol	4kky	camC	CPXA_PSEPU	P00183	0.762577	0.578947
29	Nerol	3wrm	camC	CPXA_PSEPU	P00183	0.761314	0.559701
29	Nerol	4ek1	camC	CPXA_PSEPU	P00183	0.760767	0.55597
29	Nerol	2feu	camC	CPXA_PSEPU	P00183	0.760374	0.561338
29	Nerol	1yrc	camC	CPXA_PSEPU	P00183	0.759696	0.556777
29	Nerol	2zui	camC	CPXA_PSEPU	P00183	0.757452	0.557196
29	Nerol	4l4d	camC	CPXA_PSEPU	P00183	0.757216	0.555556
29	Nerol	2zax	camC	CPXA_PSEPU	P00183	0.756113	0.556777
29	Nerol	3wrl	camC	CPXA_PSEPU	P00183	0.755103	0.556777
29	Nerol	4l4a	camC	CPXA_PSEPU	P00183	0.753879	0.547794
29	Nerol	2a1n	camC	CPXA_PSEPU	P00183	0.753491	0.555147
29	Nerol	2a1o	camC	CPXA_PSEPU	P00183	0.753404	0.556777
29	Nerol	2zaw	camC	CPXA_PSEPU	P00183	0.75314	0.549091
29	Nerol	1t86	camC	CPXA_PSEPU	P00183	0.752096	0.556777
29	Nerol	4l49	camC	CPXA_PSEPU	P00183	0.751806	0.562963
29	Nerol	2z97	camC	#N/A	#N/A	0.750337	0.556364
29	Nerol	1t87	camC	CPXA_PSEPU	P00183	0.747453	0.558824
29	Nerol	3l63	camC	CPXA_PSEPU	P00183	0.746648	0.556364
29	Nerol	2m56	camC	CPXA_PSEPU	P00183	0.746438	0.556364
29	Nerol	2qbm	camC	CPXA_PSEPU	P00183	0.745109	0.558824
29	Nerol	3cpp	camC	CPXA_PSEPU	P00183	0.740355	0.551852
29	Nerol	4l4c	camC	CPXA_PSEPU	P00183	0.729051	0.555556
29	Nerol	2qbo	camC	CPXA_PSEPU	P00183	0.728517	0.651163
29	Nerol	1t85	camC	CPXA_PSEPU	P00183	0.724358	0.560886
29	Nerol	1o76	camC	CPXA_PSEPU	P00183	0.724254	0.559259
29	Nerol	4c9o	Saro_0514	Q2GB12_NOVAD	Q2GB12	0.719189	0.554745
29	Nerol	4l4f	camC	CPXA_PSEPU	P00183	0.709613	0.544776
29	Nerol	4l4e	camC	CPXA_PSEPU	P00183	0.703815	0.545788
29	Nerol	4at2	RHA1_ro05698	Q0S4Q9_RHOJR	Q0S4Q9	0.679764	0.528767
29	Nerol	4l1x	AKR1C2	AK1C2_HUMAN	P52895	0.674868	0.530612
29	Nerol	4g3r	camC	CPXA_PSEPU	P00183	0.655153	0.644788
29	Nerol	1t2b	ciN/A	CINA_CITBR	Q8VQF6	0.613278	0.616236
29	Nerol	3lz6	HSD11B1	DHI1_CAVPO	Q6QLL4	0.597505	0.518414
29	Nerol	3uzx	AKR1D1	AK1D1_HUMAN	P51857	0.588141	0.516216
29	Nerol	3cav	AKR1D1	AK1D1_HUMAN	P51857	0.57151	0.523114
29	Nerol	4fmx	ciN/A	CINA_CITBR	Q8VQF6	0.539928	0.567669
29	Nerol	4jbt	NFA_53110	Q5YNS8_NOCFA	Q5YNS8	0.530801	0.509383
29	Nerol	4lht	ciN/A	CINA_CITBR	Q8VQF6	0.511665	0.574074
29	Nerol	1lhn	SHBG	SHBG_HUMAN	P04278	0.498605	0.516971
29	Nerol	4r21	cyp17a2	A7U483_DANRE	A7U483	0.486909	0.525
29	Nerol	4l6g	ciN/A	CINA_CITBR	Q8VQF6	0.476503	0.547794
29	Nerol	3uzz	AKR1D1	AK1D1_HUMAN	P51857	0.407276	0.514905
29	Nerol	1qyx	HSD17B1	DHB1_HUMAN	P14061	0.36778	0.521739
29	Nerol	4dsc	PYL3	PYL3_ARATH	Q9SSM7	0.353768	0.582353
30	Phytol	2po7	FECH	HEMH_HUMAN	P22830	0.908283	0.543554
30	Phytol	3r6p	PYL10	PYL10_ARATH	Q8H1R0	0.844607	0.595604
30	Phytol	2hzq	APOD	APOD_HUMAN	P05090	0.818373	0.507353
30	Phytol	2qo6	fabp10a	FA10A_DANRE	Q9I8L5	0.801365	0.523729
30	Phytol	3cav	AKR1D1	AK1D1_HUMAN	P51857	0.765416	0.577519
30	Phytol	4dsc	PYL3	PYL3_ARATH	Q9SSM7	0.75097	0.587738
30	Phytol	2qo4	fabp10a	FA10A_DANRE	Q9I8L5	0.745152	0.508503
30	Phytol	4jda	PYL3	PYL3_ARATH	Q9SSM7	0.743095	0.588865
30	Phytol	3byz	HSD11B1	DHI1_HUMAN	P28845	0.727265	0.546012
30	Phytol	3ujl	PYL2	PYL2_ARATH	O80992	0.724098	0.5671
30	Phytol	3lz6	HSD11B1	DHI1_CAVPO	Q6QLL4	0.723264	0.569002
30	Phytol	3uzz	AKR1D1	AK1D1_HUMAN	P51857	0.628271	0.529293
30	Phytol	4bqu	N/A	M1MR49_RHIAP	M1MR49	0.617463	0.526656
30	Phytol	4y8w	CYP21A2	CP21A_HUMAN	P08686	0.604665	0.548387
30	Phytol	4r21	cyp17a2	A7U483_DANRE	A7U483	0.565838	0.540797
30	Phytol	4xo7	AKR1C2	AK1C2_HUMAN	P52895	0.563728	0.515873
30	Phytol	4dvq	CYP11B2	C11B2_HUMAN	P19099	0.554074	0.525046
30	Phytol	3iw1	cyp125	CP125_MYCTU	P9WPP1	0.553339	0.502935
30	Phytol	3cmf	AKR1D1	AK1D1_HUMAN	P51857	0.547324	0.557223
30	Phytol	1fml	N/A	Q26490_SPOFR	Q26490	0.534283	0.598077
30	Phytol	1h60	onr	P71278_ENTCL	P71278	0.507362	0.534579
31	Turmerone	1u3w	ADH1C	ADH1G_HUMA	P00326	0.910235	0.526316
31	Turmerone	3byz	HSD11B1	DHI1_HUMAN	P28845	0.901338	0.517986
31	Turmerone	2aqb	fabB	FABB_ECOLI	P0A953	0.854637	0.603774
31	Turmerone	3lz6	HSD11B1	DHI1_CAVPO	Q6QLL4	0.840322	0.512136
31	Turmerone	4cp4	camC	CPXA_PSEPU	P00183	0.832942	0.562893
31	Turmerone	3p2h	tofI	Q4VSJ8_BURGB	Q4VSJ8	0.823856	0.542079
31	Turmerone	2hzq	APOD	APOD_HUMAN	P05090	0.811951	0.516556
31	Turmerone	3fwi	camC	CPXA_PSEPU	P00183	0.792656	0.553797
31	Turmerone	1t88	camC	CPXA_PSEPU	P00183	0.780706	0.574603
31	Turmerone	6cp4	camC	CPXA_PSEPU	P00183	0.780485	0.56869
31	Turmerone	1iwi	camC	CPXA_PSEPU	P00183	0.778719	0.570064
31	Turmerone	1iwj	camC	CPXA_PSEPU	P00183	0.771303	0.576433
31	Turmerone	1dz6	camC	CPXA_PSEPU	P00183	0.76407	0.568182
31	Turmerone	1dz4	camC	CPXA_PSEPU	P00183	0.763555	0.568182
31	Turmerone	2po7	FECH	HEMH_HUMAN	P22830	0.761483	0.52505
31	Turmerone	3wrj	camC	CPXA_PSEPU	P00183	0.761247	0.565495
31	Turmerone	1yrd	camC	CPXA_PSEPU	P00183	0.759609	0.56962
31	Turmerone	3cpp	camC	CPXA_PSEPU	P00183	0.757802	0.559748
31	Turmerone	4c9p	Saro_0514	Q2GB12_NOVAD	Q2GB12	0.753075	0.566879
31	Turmerone	2qbn	camC	CPXA_PSEPU	P00183	0.752195	0.56962
31	Turmerone	3fwf	camC	CPXA_PSEPU	P00183	0.751475	0.555911
31	Turmerone	3wrl	camC	CPXA_PSEPU	P00183	0.749263	0.559486
31	Turmerone	3wrh	camC	CPXA_PSEPU	P00183	0.748187	0.559105
31	Turmerone	4l4b	camC	CPXA_PSEPU	P00183	0.746057	0.557692
31	Turmerone	2qbl	camC	CPXA_PSEPU	P00183	0.745706	0.577922
31	Turmerone	1qyx	HSD17B1	DHB1_HUMAN	P14061	0.745481	0.510689
31	Turmerone	2feu	camC	CPXA_PSEPU	P00183	0.744487	0.575949
31	Turmerone	1q13	AKR1C5	PE2R_RABIT	P80508	0.743452	0.552133
31	Turmerone	3fwg	camC	CPXA_PSEPU	P00183	0.740856	0.55836
31	Turmerone	2zui	camC	CPXA_PSEPU	P00183	0.739994	0.557994
31	Turmerone	4kky	camC	CPXA_PSEPU	P00183	0.739867	0.56869
31	Turmerone	2qbo	camC	CPXA_PSEPU	P00183	0.73741	0.577287
31	Turmerone	2zax	camC	CPXA_PSEPU	P00183	0.733847	0.564669
31	Turmerone	2m56	camC	CPXA_PSEPU	P00183	0.73186	0.563107
31	Turmerone	2a1m	camC	CPXA_PSEPU	P00183	0.730722	0.572327
31	Turmerone	3uzz	AKR1D1	AK1D1_HUMAN	P51857	0.726063	0.520384
31	Turmerone	3fwj	camC	CPXA_PSEPU	P00183	0.725795	0.56869
31	Turmerone	4l4a	camC	CPXA_PSEPU	P00183	0.724859	0.555205
31	Turmerone	1t87	camC	CPXA_PSEPU	P00183	0.724345	0.562112
31	Turmerone	1t86	camC	CPXA_PSEPU	P00183	0.724027	0.565625
31	Turmerone	2a1o	camC	CPXA_PSEPU	P00183	0.722783	0.567398
31	Turmerone	3lxi	Saro_0514	Q2GB12_NOVAD	Q2GB12	0.721912	0.566456
31	Turmerone	4l6g	ciN/A	CINA_CITBR	Q8VQF6	0.71756	0.569132
31	Turmerone	4l49	camC	CPXA_PSEPU	P00183	0.715047	0.55205
31	Turmerone	4lht	ciN/A	CINA_CITBR	Q8VQF6	0.714653	0.60396
31	Turmerone	1uyu	camC	CPXA_PSEPU	P00183	0.713928	0.561514
31	Turmerone	3l63	camC	CPXA_PSEPU	P00183	0.713921	0.571885
31	Turmerone	1dz8	camC	CPXA_PSEPU	P00183	0.71329	0.576052
31	Turmerone	4fmx	ciN/A	CINA_CITBR	Q8VQF6	0.712189	0.590164
31	Turmerone	4g3r	camC	CPXA_PSEPU	P00183	0.708615	0.559486
31	Turmerone	4l4c	camC	CPXA_PSEPU	P00183	0.705784	0.566775
31	Turmerone	4ek1	camC	CPXA_PSEPU	P00183	0.703299	0.566879
31	Turmerone	4l4d	camC	CPXA_PSEPU	P00183	0.698279	0.540193
31	Turmerone	1geb	camC	CPXA_PSEPU	P00183	0.696856	0.564669
31	Turmerone	4l1x	AKR1C2	AK1C2_HUMAN	P52895	0.693146	0.513453
31	Turmerone	1yrc	camC	CPXA_PSEPU	P00183	0.688695	0.564263
31	Turmerone	2cpp	Saro_1478	Q2G8A2_NOVAD	Q2G8A2	0.683928	0.553125
31	Turmerone	2a1n	camC	CPXA_PSEPU	P00183	0.683568	0.566038
31	Turmerone	4jx1	camC	CPXA_PSEPU	P00183	0.681981	0.55836
31	Turmerone	2qbm	camC	CPXA_PSEPU	P00183	0.681239	0.55205
31	Turmerone	4c9o	Saro_0514	Q2GB12_NOVAD	Q2GB12	0.675098	0.541139
31	Turmerone	5cp4	camC	CPXA_PSEPU	P00183	0.673529	0.565079
31	Turmerone	3wrm	camC	CPXA_PSEPU	P00183	0.669093	0.55627
31	Turmerone	1t85	camC	CPXA_PSEPU	P00183	0.668443	0.561728
31	Turmerone	1o76	camC	CPXA_PSEPU	P00183	0.668316	0.572785
31	Turmerone	2zaw	camC	CPXA_PSEPU	P00183	0.667497	0.566456
31	Turmerone	4l4e	camC	CPXA_PSEPU	P00183	0.666214	0.550633
31	Turmerone	1t2b	ciN/A	CINA_CITBR	Q8VQF6	0.657663	0.583851
31	Turmerone	2z97	camC	#N/A	#N/A	0.651807	0.566879
31	Turmerone	4jbt	NFA_53110	Q5YNS8_NOCFA	Q5YNS8	0.650096	0.544335
31	Turmerone	4l4f	camC	CPXA_PSEPU	P00183	0.650024	0.542587
31	Turmerone	4at2	RHA1_ro05698	Q0S4Q9_RHOJR	Q0S4Q9	0.583401	0.558025
31	Turmerone	1afs	Akr1c9	DIDH_RAT	P23457	0.548483	0.533493
31	Turmerone	1lhn	SHBG	SHBG_HUMAN	P04278	0.543256	0.566265
31	Turmerone	4xo7	AKR1C2	AK1C2_HUMAN	P52895	0.533254	0.515294
31	Turmerone	3nhx	ksi	SDIS_COMTE	P00947	0.530271	0.507143
31	Turmerone	3cav	AKR1D1	AK1D1_HUMAN	P51857	0.527189	0.539326
32	Heptadecane	2po7	FECH	HEMH_HUMAN	P22830	0.882303	0.545966
32	Heptadecane	2qo6	fabp10a	FA10A_DANRE	Q9I8L5	0.877583	0.547794
32	Heptadecane	1kt4	RBP4	RET4_BOVIN	P18902	0.599983	0.613248
32	Heptadecane	1kt6	RBP4	RET4_BOVIN	P18902	0.595716	0.558
32	Heptadecane	1kt7	RBP4	RET4_BOVIN	P18902	0.574192	0.600849
32	Heptadecane	1fml	N/A	Q26490_SPOFR	Q26490	0.563742	0.523232
32	Heptadecane	1n83	RORA	RORA_HUMAN	P35398	0.5571	0.541741
32	Heptadecane	3kyt	RORC	RORG_HUMAN	P51449	0.546071	0.533451
33	Pentadecane	2po7	FECH	HEMH_HUMAN	P22830	0.751745	0.527938
33	Pentadecane	2qo6	fabp10a	FA10A_DANRE	Q9I8L5	0.741648	0.518939
33	Pentadecane	1fml	N/A	Q26490_SPOFR	Q26490	0.518433	0.555794
34	beta-Sitosterol	1lri	N/A	ELIB_PHYCR	P15570	0.938435	0.807958
34	beta-Sitosterol	3cmf	AKR1D1	AK1D1_HUMAN	P51857	0.897939	0.563847
34	beta-Sitosterol	2cbo	ncsA	NCZS_STRCZ	P0A3R9	0.893418	0.578778
34	beta-Sitosterol	3cot	AKR1D1	AK1D1_HUMAN	P51857	0.890333	0.636525
34	beta-Sitosterol	2aa5	NR3C2	MCR_HUMAN	P08235	0.874058	0.614159
34	beta-Sitosterol	1irj	S100A9	S10A9_HUMAN	P06702	0.872141	0.574344
34	beta-Sitosterol	2cbq	ncsA	NCZS_STRCZ	P0A3R9	0.871884	0.575321
34	beta-Sitosterol	2aib	N/A	ELIB_PHYCI	P15569	0.865155	0.757475
34	beta-Sitosterol	2qo6	fabp10a	FA10A_DANRE	Q9I8L5	0.846877	0.538578
34	beta-Sitosterol	5l7d	SMO	SMO_HUMAN	Q99835	0.839503	0.631661
34	beta-Sitosterol	2po7	FECH	HEMH_HUMAN	P22830	0.838273	0.583201
34	beta-Sitosterol	1zhz	KES1	KES1_YEAST	P35844	0.812663	0.684295
34	beta-Sitosterol	4y8w	CYP21A2	CP21A_HUMAN	P08686	0.770636	0.586207
34	beta-Sitosterol	1h60	onr	P71278_ENTCL	P71278	0.719183	0.618881
34	beta-Sitosterol	4dvq	CYP11B2	C11B2_HUMAN	P19099	0.699681	0.543147
34	beta-Sitosterol	1zhy	KES1	KES1_YEAST	P35844	0.688094	0.705401
34	beta-Sitosterol	3cav	AKR1D1	AK1D1_HUMAN	P51857	0.66379	0.563238
34	beta-Sitosterol	3p99	Tb11.02.4080	Q385E8_TRYB2	Q385E8	0.640505	0.531714
34	beta-Sitosterol	4pxx	CA2	CAH2_HUMAN	P00918	0.637333	0.525502
34	beta-Sitosterol	2hrc	FECH	HEMH_HUMAN	P22830	0.621675	0.515695
34	beta-Sitosterol	4q0a	vdra	VDRA_DANRE	Q9PTN2	0.589966	0.5521
34	beta-Sitosterol	2qo4	fabp10a	FA10A_DANRE	Q9I8L5	0.589606	0.508346
34	beta-Sitosterol	4boe	N/A	M1MR49_RHIAP	M1MR49	0.587036	0.722772
34	beta-Sitosterol	5xra	CNR1	CNR1_HUMAN	P21554	0.58395	0.592824
34	beta-Sitosterol	4bqu	N/A	M1MR49_RHIAP	M1MR49	0.575416	0.600924
34	beta-Sitosterol	4j6c	NFA_53110	Q5YNS8_NOCFA	Q5YNS8	0.547567	0.545
34	beta-Sitosterol	1lhn	SHBG	SHBG_HUMAN	P04278	0.513772	0.511986
34	beta-Sitosterol	3kyt	RORC	RORG_HUMAN	P51449	0.505585	0.517192
35	1-Heptadecene	2qo6	fabp10a	FA10A_DANRE	Q9I8L5	0.930973	0.537143
35	1-Heptadecene	2po7	FECH	HEMH_HUMAN	P22830	0.892234	0.586873
35	1-Heptadecene	1n83	RORA	RORA_HUMAN	P35398	0.600719	0.514991
35	1-Heptadecene	3kyt	RORC	RORG_HUMAN	P51449	0.593526	0.520282
35	1-Heptadecene	1kt7	RBP4	RET4_BOVIN	P18902	0.524373	0.558522
35	1-Heptadecene	1kt4	RBP4	RET4_BOVIN	P18902	0.502518	0.56785
35	1-Heptadecene	1kt6	RBP4	RET4_BOVIN	P18902	0.500354	0.571134
35	1-Heptadecene	1fml	N/A	Q26490_SPOFR	Q26490	0.343734	0.552147
