# Supplementary material for: In silico activity and ADMET profiling of phytochemicals from Ethiopian indigenous aloes using pharmacophore models
Source: Sci Rep. 2022 Dec 23;12:22221. doi: 10.1038/s41598-022-26446-x (PMC9789083; doi:10.1038/s41598-022-26446-x)
Supplement: Supplementary file 4 — Supplementary Information 4. [file 41598_2022_26446_MOESM4_ESM.xlsx]

## Sheet: KEGG Pathways
In silico activity and ADMET profiling of phytochemicals from Ethiopian indigenous aloes using Pharmacophore models Lemessa Etana Bultum1,2,3, Gemechu Bekele Tolossa2,4, Gwangmin Kim1,2, Ohhyeon Kwon1,2 and Doheon Lee1,2* 1Department of Bio and Brain Engineering, Korea Advanced Institute of Science and Technology (KAIST), 291 Daehak-ro, Daejeon 34141, South Korea. 2Bio-Synergy Research Center, 29…
Table S2. KEGG pathways and GO analysis of the 82 human related targets
	Gene_set	Term	Overlap	P-value	Adjusted P-value	Old P-value	Old Adjusted P-value	Odds Ratio	Combined Score	Genes
0	KEGG_2021_Human	Steroid hormone biosynthesis	9/61	3.0395e-12	6.29176e-10	0	0	47.1006	1249.08	HSD11B1;CYP21A2;CYP11B2;HSD17B1;AKR1C1;AKR1D1;AKR1C3;AKR1C2;CYP2E1
1	KEGG_2021_Human	Lipid and atherosclerosis	11/215	1.23099e-09	1.27408e-07	0	0	14.972	307.157	MAPK10;RXRB;HSPA8;GSK3B;HSP90AA1;CYP2A6;RXRA;MMP1;MMP3;MAPK14;PTK2
2	KEGG_2021_Human	Chemical carcinogenesis	11/239	3.74264e-09	2.43852e-07	0	0	13.3797	259.612	RXRB;HSD11B1;HSP90AA1;MAP2K1;CYP2A6;RXRA;GSTP1;AKR1C2;PGR;CYP2E1;PTGS2
3	KEGG_2021_Human	IL-17 signaling pathway	8/94	4.71211e-09	2.43852e-07	0	0	24.9302	477.991	MAPK10;GSK3B;HSP90AA1;MMP1;MMP3;MAPK14;PTGS2;S100A9
4	KEGG_2021_Human	Th17 cell differentiation	8/107	1.32193e-08	5.4728e-07	0	0	21.6424	392.627	MAPK10;RXRB;HSP90AA1;RXRA;LCK;RORC;RORA;MAPK14
5	KEGG_2021_Human	Pathways in cancer	14/531	3.06122e-08	1.05612e-06	0	0	7.72596	133.674	GSK3B;HSP90AA1;MAP2K1;MMP1;GSTP1;F2;PTGS2;PTK2;MAPK10;RXRB;RXRA;SMO;CDK2;PIM1
6	KEGG_2021_Human	Progesterone-mediated oocyte maturation	7/100	1.76684e-07	5.2248e-06	0	0	19.8961	309.362	MAPK10;HSP90AA1;MAP2K1;CDK2;PGR;MAPK14;AURKA
7	KEGG_2021_Human	Prostate cancer	6/97	2.89549e-06	7.08981e-05	0	0	17.201	219.353	GSK3B;HSP90AA1;MAP2K1;GSTP1;MMP3;CDK2
8	KEGG_2021_Human	Hedgehog signaling pathway	5/56	3.31958e-06	7.08981e-05	0	0	25.2954	319.118	GSK3B;CSNK1G3;SMO;CSNK1D;CSNK1E
9	KEGG_2021_Human	Non-alcoholic fatty liver disease	7/155	3.42503e-06	7.08981e-05	0	0	12.4676	156.897	MAPK10;GSK3B;RXRA;SDHD;CYP2E1;MAPK14;SDHB
10	KEGG_2021_Human	Circadian rhythm	4/31	7.58958e-06	0.000142822	0	0	37.7797	445.375	RORC;RORA;CSNK1D;CSNK1E
11	KEGG_2021_Human	Prolactin signaling pathway	5/70	1.00567e-05	0.000173477	0	0	19.8332	228.226	MAPK10;GSK3B;MAP2K1;MAPK14;GCK
12	KEGG_2021_Human	Kaposi sarcoma-associated herpesvirus infection	7/193	1.44204e-05	0.000222658	0	0	9.90136	110.369	MAPK10;GSK3B;MAP2K1;SYK;MAPK14;PTGS2;PIK3CG
13	KEGG_2021_Human	Metabolism of xenobiotics by cytochrome P450	5/76	1.5059e-05	0.000222658	0	0	18.1516	201.547	HSD11B1;CYP2A6;GSTP1;AKR1C1;CYP2E1
14	KEGG_2021_Human	Diabetic cardiomyopathy	7/203	1.99841e-05	0.00027354	0	0	9.39143	101.621	MAPK10;GSK3B;REN;SDHD;MAPK14;SDHB;PDK2
15	KEGG_2021_Human	Yersinia infection	6/137	2.11432e-05	0.00027354	0	0	11.9247	128.359	MAPK10;GSK3B;MAP2K1;LCK;MAPK14;PTK2
16	KEGG_2021_Human	Fluid shear stress and atherosclerosis	6/139	2.29517e-05	0.000279471	0	0	11.7442	125.453	ACVR1;MAPK10;HSP90AA1;GSTP1;MAPK14;PTK2
17	KEGG_2021_Human	Human T-cell leukemia virus 1 infection	7/219	3.25e-05	0.00037375	0	0	8.6756	89.656	MAPK10;MAP2K1;LCK;CHEK2;CDK2;CHEK1;ITGAL
18	KEGG_2021_Human	Small cell lung cancer	5/92	3.80837e-05	0.000414912	0	0	14.8015	150.616	RXRB;RXRA;CDK2;PTGS2;PTK2
19	KEGG_2021_Human	T cell receptor signaling pathway	5/104	6.85361e-05	0.000709349	0	0	12.9995	124.641	MAPK10;GSK3B;MAP2K1;LCK;MAPK14
20	KEGG_2021_Human	TNF signaling pathway	5/112	9.74554e-05	0.000913545	0	0	12.0227	111.043	MAPK10;MAP2K1;MMP3;MAPK14;PTGS2
21	KEGG_2021_Human	VEGF signaling pathway	4/59	0.000100616	0.000913545	0	0	18.5203	170.464	MAP2K1;PTGS2;MAPK14;PTK2
22	KEGG_2021_Human	PI3K-Akt signaling pathway	8/354	0.000101505	0.000913545	0	0	6.11529	56.2326	GSK3B;HSP90AA1;MAP2K1;RXRA;SYK;CDK2;PTK2;PIK3CG
23	KEGG_2021_Human	Arachidonic acid metabolism	4/61	0.000114653	0.000988879	0	0	17.8686	162.133	AKR1C3;CYP2E1;LTA4H;PTGS2
24	KEGG_2021_Human	Growth hormone synthesis, secretion and action	5/119	0.000129742	0.00107426	0	0	11.2805	100.96	MAPK10;GSK3B;MAP2K1;MAPK14;PTK2
25	KEGG_2021_Human	Alzheimer disease	8/369	0.000135093	0.00107555	0	0	5.8567	52.1806	MAPK10;BACE1;GSK3B;MAP2K1;SDHD;CSNK1E;PTGS2;SDHB
26	KEGG_2021_Human	Fc epsilon RI signaling pathway	4/68	0.000175072	0.00130148	0	0	15.9087	137.615	MAPK10;MAP2K1;SYK;MAPK14
27	KEGG_2021_Human	Osteoclast differentiation	5/127	0.000176045	0.00130148	0	0	10.5365	91.0857	MAPK10;MAP2K1;SYK;LCK;MAPK14
28	KEGG_2021_Human	Oocyte meiosis	5/129	0.000189376	0.00135175	0	0	10.3655	88.851	MAP2K1;CDK2;PGR;MAPK14;AURKA
29	KEGG_2021_Human	FoxO signaling pathway	5/131	0.000203463	0.00140389	0	0	10.2	86.6999	MAPK10;MAP2K1;CDK2;CSNK1E;MAPK14
30	KEGG_2021_Human	PPAR signaling pathway	4/74	0.000242788	0.00162077	0	0	14.5407	121.027	RXRB;RXRA;FABP4;MMP1
31	KEGG_2021_Human	Estrogen signaling pathway	5/137	0.000250553	0.00162077	0	0	9.73337	80.7076	HSPA8;HSP90AA1;GABBR1;MAP2K1;PGR
32	KEGG_2021_Human	Gastric cancer	5/149	0.000369158	0.00231563	0	0	8.91685	70.4813	RXRB;GSK3B;MAP2K1;RXRA;CDK2
33	KEGG_2021_Human	Coronavirus disease	6/232	0.000383482	0.00233473	0	0	6.8789	54.1109	MAPK10;SYK;MMP1;MMP3;MAPK14;F2
34	KEGG_2021_Human	ErbB signaling pathway	4/85	0.000412902	0.00244202	0	0	12.559	97.8638	MAPK10;GSK3B;MAP2K1;PTK2
35	KEGG_2021_Human	Cellular senescence	5/156	0.000455561	0.0026112	0	0	8.50047	65.4025	MAP2K1;CHEK2;CDK2;CHEK1;MAPK14
36	KEGG_2021_Human	Thyroid cancer	3/37	0.000466737	0.0026112	0	0	22.2085	170.333	RXRB;MAP2K1;RXRA
37	KEGG_2021_Human	Pathways of neurodegeneration	8/475	0.000730936	0.00398168	0	0	4.50281	32.5156	MAPK10;GSK3B;MAP2K1;SDHD;CSNK1E;MAPK14;PTGS2;SDHB
38	KEGG_2021_Human	C-type lectin receptor signaling pathway	4/104	0.000884055	0.00465936	0	0	10.1631	71.4565	MAPK10;SYK;MAPK14;PTGS2
39	KEGG_2021_Human	Prion disease	6/273	0.000900359	0.00465936	0	0	5.81047	40.7472	MAPK10;HSPA8;GSK3B;SDHD;MAPK14;SDHB
40	KEGG_2021_Human	Toxoplasmosis	4/112	0.00116492	0.00588142	0	0	9.40646	63.5416	MAPK10;HSPA8;MAPK14;PIK3CG
41	KEGG_2021_Human	Ovarian steroidogenesis	3/51	0.00120037	0.00591611	0	0	15.7199	105.719	HSD17B1;AKR1C3;PTGS2
42	KEGG_2021_Human	Epstein-Barr virus infection	5/202	0.00145393	0.00685686	0	0	6.50043	42.4704	MAPK10;SYK;CDK2;MAPK14;ITGAL
43	KEGG_2021_Human	Neurotrophin signaling pathway	4/119	0.0014575	0.00685686	0	0	8.83077	57.6741	MAPK10;GSK3B;MAP2K1;MAPK14
44	KEGG_2021_Human	Thyroid hormone signaling pathway	4/121	0.00154969	0.00712859	0	0	8.67894	56.1501	RXRB;GSK3B;MAP2K1;RXRA
45	KEGG_2021_Human	Cell cycle	4/124	0.00169549	0.00746739	0	0	8.46068	53.9773	GSK3B;CHEK2;CDK2;CHEK1
46	KEGG_2021_Human	Platelet activation	4/124	0.00169549	0.00746739	0	0	8.46068	53.9773	SYK;MAPK14;F2;PIK3CG
47	KEGG_2021_Human	Human immunodeficiency virus 1 infection	5/212	0.00179762	0.00775225	0	0	6.18326	39.0862	MAPK10;MAP2K1;CHEK1;MAPK14;PTK2
48	KEGG_2021_Human	Purine metabolism	4/129	0.00195926	0.00811132	0	0	8.12021	50.631	PNP;PDE10A;ADK;DCK
49	KEGG_2021_Human	Relaxin signaling pathway	4/129	0.00195926	0.00811132	0	0	8.12021	50.631	MAPK10;MAP2K1;MMP1;MAPK14
50	KEGG_2021_Human	Regulation of actin cytoskeleton	5/218	0.00203048	0.00824137	0	0	6.00726	37.2419	MAP2K1;GSN;F2;ITGAL;PTK2
51	KEGG_2021_Human	Natural killer cell mediated cytotoxicity	4/131	0.00207229	0.00824929	0	0	7.99152	49.3804	MAP2K1;SYK;LCK;ITGAL
52	KEGG_2021_Human	Human cytomegalovirus infection	5/225	0.00232921	0.0090971	0	0	5.81405	35.2461	GSK3B;MAP2K1;MAPK14;PTGS2;PTK2
53	KEGG_2021_Human	Insulin signaling pathway	4/137	0.00243832	0.0093469	0	0	7.62869	45.8976	MAPK10;GSK3B;MAP2K1;GCK
54	KEGG_2021_Human	Measles	4/139	0.00256961	0.00967106	0	0	7.51491	44.8189	MAPK10;HSPA8;GSK3B;CDK2
55	KEGG_2021_Human	Signaling pathways regulating pluripotency of stem cells	4/143	0.0028466	0.0104022	0	0	7.29718	42.7733	ACVR1;GSK3B;MAP2K1;MAPK14
56	KEGG_2021_Human	Adipocytokine signaling pathway	3/69	0.00286438	0.0104022	0	0	11.4223	66.8823	RXRB;MAPK10;RXRA
57	KEGG_2021_Human	Phospholipase D signaling pathway	4/148	0.00322078	0.0111502	0	0	7.04202	40.408	MAP2K1;SYK;F2;PIK3CG
58	KEGG_2021_Human	Retrograde endocannabinoid signaling	4/148	0.00322078	0.0111502	0	0	7.04202	40.408	MAPK10;CNR1;MAPK14;PTGS2
59	KEGG_2021_Human	Non-small cell lung cancer	3/72	0.00323194	0.0111502	0	0	10.9241	62.6458	RXRB;MAP2K1;RXRA
60	KEGG_2021_Human	p53 signaling pathway	3/73	0.00336058	0.0114039	0	0	10.7675	61.3275	CHEK2;CHEK1;CDK2
61	KEGG_2021_Human	Salmonella infection	5/249	0.00359857	0.0120146	0	0	5.23579	29.4629	MAPK10;HSP90AA1;MAP2K1;MAPK14;PIK3CG
62	KEGG_2021_Human	Cushing syndrome	4/155	0.00379913	0.0124828	0	0	6.71319	37.4125	GSK3B;MAP2K1;CYP21A2;CDK2
63	KEGG_2021_Human	Hepatitis C	4/157	0.00397648	0.0128614	0	0	6.62477	36.6175	GSK3B;MAP2K1;RXRA;CDK2
64	KEGG_2021_Human	Hepatitis B	4/162	0.00444422	0.0141236	0	0	6.4135	34.7365	MAPK10;MAP2K1;CDK2;MAPK14
65	KEGG_2021_Human	B cell receptor signaling pathway	3/81	0.00450317	0.0141236	0	0	9.6592	52.1884	GSK3B;MAP2K1;SYK
66	KEGG_2021_Human	Colorectal cancer	3/86	0.00532299	0.0164456	0	0	9.07503	47.5143	MAPK10;GSK3B;MAP2K1
67	KEGG_2021_Human	PD-L1 expression and PD-1 checkpoint pathway in cancer	3/89	0.00585515	0.0178238	0	0	8.75714	45.0155	MAP2K1;LCK;MAPK14
68	KEGG_2021_Human	Th1 and Th2 cell differentiation	3/92	0.00641812	0.0190115	0	0	8.46067	42.7148	MAPK10;LCK;MAPK14
69	KEGG_2021_Human	NOD-like receptor signaling pathway	4/181	0.00655839	0.0190115	0	0	5.71954	28.7522	MAPK10;HSP90AA1;NAMPT;MAPK14
70	KEGG_2021_Human	GnRH signaling pathway	3/93	0.0066127	0.0190115	0	0	8.36624	41.9882	MAPK10;MAP2K1;MAPK14
71	KEGG_2021_Human	Rheumatoid arthritis	3/93	0.0066127	0.0190115	0	0	8.36624	41.9882	MMP1;MMP3;ITGAL
72	KEGG_2021_Human	Citrate cycle (TCA cycle)	2/30	0.00670504	0.0190129	0	0	17.7589	88.8816	SDHD;SDHB
73	KEGG_2021_Human	Fc gamma R-mediated phagocytosis	3/97	0.00742603	0.0207728	0	0	8.00862	39.2644	MAP2K1;GSN;SYK
74	KEGG_2021_Human	Neutrophil extracellular trap formation	4/189	0.00761874	0.0210277	0	0	5.46999	26.6779	MAP2K1;SYK;MAPK14;ITGAL
75	KEGG_2021_Human	Chemokine signaling pathway	4/192	0.00804382	0.0214251	0	0	5.38189	25.956	GSK3B;MAP2K1;PTK2;PIK3CG
76	KEGG_2021_Human	Transcriptional misregulation in cancer	4/192	0.00804382	0.0214251	0	0	5.38189	25.956	RXRB;RXRA;MMP3;PTK2
77	KEGG_2021_Human	AGE-RAGE signaling pathway in diabetic complications	3/100	0.00807322	0.0214251	0	0	7.75975	37.3958	MAPK10;PIM1;MAPK14
78	KEGG_2021_Human	NF-kappa B signaling pathway	3/104	0.00898641	0.0231296	0	0	7.45093	35.1091	SYK;LCK;PTGS2
79	KEGG_2021_Human	Toll-like receptor signaling pathway	3/104	0.00898641	0.0231296	0	0	7.45093	35.1091	MAPK10;MAP2K1;MAPK14
80	KEGG_2021_Human	Nicotinate and nicotinamide metabolism	2/35	0.00905072	0.0231296	0	0	15.0644	70.8766	PNP;NAMPT
81	KEGG_2021_Human	Focal adhesion	4/201	0.00941185	0.0236049	0	0	5.13367	23.9526	MAPK10;GSK3B;MAP2K1;PTK2
82	KEGG_2021_Human	Parathyroid hormone synthesis, secretion and action	3/106	0.00946478	0.0236049	0	0	7.30552	34.045	RXRB;MAP2K1;RXRA
83	KEGG_2021_Human	Viral carcinogenesis	4/203	0.00973517	0.0239902	0	0	5.08156	23.5378	GSN;SYK;CDK2;CHEK1
84	KEGG_2021_Human	Drug metabolism	3/108	0.00995778	0.0242277	0	0	7.16564	33.0293	CYP2A6;GSTP1;CYP2E1
85	KEGG_2021_Human	Proteoglycans in cancer	4/205	0.0100656	0.0242277	0	0	5.03049	23.1333	MAP2K1;SMO;MAPK14;PTK2
86	KEGG_2021_Human	Rap1 signaling pathway	4/210	0.0109235	0.0259903	0	0	4.90714	22.1648	MAP2K1;CNR1;MAPK14;ITGAL
87	KEGG_2021_Human	Leukocyte transendothelial migration	3/114	0.0115254	0.0270856	0	0	6.77626	30.2438	MAPK14;ITGAL;PTK2
88	KEGG_2021_Human	Human papillomavirus infection	5/331	0.0116455	0.0270856	0	0	3.90248	17.3771	GSK3B;MAP2K1;CDK2;PTGS2;PTK2
89	KEGG_2021_Human	cAMP signaling pathway	4/216	0.0120136	0.0276314	0	0	4.76681	21.0775	MAPK10;GABBR1;MAP2K1;PDE10A
90	KEGG_2021_Human	Bladder cancer	2/41	0.0122771	0.0279271	0	0	12.7429	56.0692	MAP2K1;MMP1
91	KEGG_2021_Human	Sphingolipid signaling pathway	3/119	0.0129345	0.0291027	0	0	6.48254	28.1852	MAPK10;MAP2K1;MAPK14
92	KEGG_2021_Human	Thermogenesis	4/232	0.0152553	0.0336774	0	0	4.4287	18.5245	CNR1;SDHD;MAPK14;SDHB
93	KEGG_2021_Human	Type II diabetes mellitus	2/46	0.0152931	0.0336774	0	0	11.292	47.2047	MAPK10;GCK
94	KEGG_2021_Human	Dopaminergic synapse	3/132	0.0170418	0.0371332	0	0	5.82543	23.7217	MAPK10;GSK3B;MAPK14
95	KEGG_2021_Human	Cysteine and methionine metabolism	2/50	0.0179109	0.0386203	0	0	10.349	41.6271	AMD1;MAT2B
96	KEGG_2021_Human	Shigellosis	4/246	0.0185058	0.0394918	0	0	4.16953	16.635	MAPK10;GSK3B;MAPK14;PTK2
97	KEGG_2021_Human	Neomycin, kanamycin and gentamicin biosynthesis	1/5	0.0203345	0.0429513	0	0	61.463	239.425	GCK
98	KEGG_2021_Human	Regulation of lipolysis in adipocytes	2/55	0.0214287	0.0448055	0	0	9.37028	36.0102	FABP4;PTGS2
99	KEGG_2021_Human	Pyrimidine metabolism	2/56	0.0221641	0.0458796	0	0	9.1963	35.0313	PNP;DCK
100	KEGG_2021_Human	Breast cancer	3/147	0.0225882	0.0462946	0	0	5.21466	19.7653	GSK3B;MAP2K1;PGR
101	KEGG_2021_Human	Endometrial cancer	2/58	0.0236658	0.0480276	0	0	8.86696	33.1955	GSK3B;MAP2K1
102	KEGG_2021_Human	Caffeine metabolism	1/6	0.0243521	0.04847	0	0	49.1679	182.666	CYP2A6
103	KEGG_2021_Human	Vitamin B6 metabolism	1/6	0.0243521	0.04847	0	0	49.1679	182.666	PDXK
104	KEGG_2021_Human	Oxytocin signaling pathway	3/154	0.0254745	0.0502211	0	0	4.97116	18.2446	MAP2K1;PTGS2;PIK3CG
105	KEGG_2021_Human	Basal cell carcinoma	2/63	0.0275965	0.0538912	0	0	8.13811	29.2164	GSK3B;SMO
106	KEGG_2021_Human	GnRH secretion	2/64	0.0284121	0.0549655	0	0	8.00645	28.5105	MAP2K1;GABBR1
107	KEGG_2021_Human	Inflammatory bowel disease	2/65	0.0292374	0.0559541	0	0	7.87897	27.8309	RORC;RORA
108	KEGG_2021_Human	Hippo signaling pathway	3/163	0.0294637	0.0559541	0	0	4.6894	16.5282	GSK3B;CSNK1D;CSNK1E
109	KEGG_2021_Human	Wnt signaling pathway	3/166	0.0308629	0.0571402	0	0	4.60239	16.008	MAPK10;GSK3B;CSNK1E
110	KEGG_2021_Human	Acute myeloid leukemia	2/67	0.0309164	0.0571402	0	0	7.63577	26.5455	MAP2K1;PIM1
111	KEGG_2021_Human	Glycolysis / Gluconeogenesis	2/67	0.0309164	0.0571402	0	0	7.63577	26.5455	PGK1;GCK
112	KEGG_2021_Human	Hepatocellular carcinoma	3/168	0.0318148	0.0582802	0	0	4.54614	15.6743	GSK3B;MAP2K1;GSTP1
113	KEGG_2021_Human	MAPK signaling pathway	4/294	0.032761	0.0587755	0	0	3.47091	11.8654	MAPK10;HSPA8;MAP2K1;MAPK14
114	KEGG_2021_Human	Protein processing in endoplasmic reticulum	3/171	0.0332715	0.0587755	0	0	4.46429	15.1922	MAPK10;HSPA8;HSP90AA1
115	KEGG_2021_Human	Central carbon metabolism in cancer	2/70	0.0335049	0.0587755	0	0	7.29779	24.7838	MAP2K1;GCK
116	KEGG_2021_Human	Epithelial cell signaling in Helicobacter pylori infection	2/70	0.0335049	0.0587755	0	0	7.29779	24.7838	MAPK10;MAPK14
117	KEGG_2021_Human	RIG-I-like receptor signaling pathway	2/70	0.0335049	0.0587755	0	0	7.29779	24.7838	MAPK10;MAPK14
118	KEGG_2021_Human	Tuberculosis	3/180	0.0378471	0.0658349	0	0	4.23536	13.8674	MAPK10;SYK;MAPK14
119	KEGG_2021_Human	Axon guidance	3/182	0.0389055	0.0660447	0	0	4.18761	13.5956	GSK3B;SMO;PTK2
120	KEGG_2021_Human	Pancreatic cancer	2/76	0.0389249	0.0660447	0	0	6.70405	21.7622	MAPK10;MAP2K1
121	KEGG_2021_Human	Pertussis	2/76	0.0389249	0.0660447	0	0	6.70405	21.7622	MAPK10;MAPK14
122	KEGG_2021_Human	Leishmaniasis	2/77	0.0398587	0.0670793	0	0	6.61433	21.3141	PTGS2;MAPK14
123	KEGG_2021_Human	Antigen processing and presentation	2/78	0.040801	0.0681114	0	0	6.52697	20.8801	HSPA8;HSP90AA1
124	KEGG_2021_Human	Pathogenic Escherichia coli infection	3/197	0.0473197	0.0783614	0	0	3.86089	11.7789	MAPK10;MAPK14;F2
125	KEGG_2021_Human	Gap junction	2/88	0.050673	0.0832484	0	0	5.76512	17.1937	MAP2K1;CSNK1D
126	KEGG_2021_Human	Bile secretion	2/90	0.0527411	0.0859638	0	0	5.63352	16.5759	RXRA;CA2
127	KEGG_2021_Human	Morphine addiction	2/91	0.0537863	0.0869826	0	0	5.56994	16.2795	GABBR1;PDE10A
128	KEGG_2021_Human	Aldosterone synthesis and secretion	2/98	0.0613052	0.0968716	0	0	5.16198	14.4117	CYP11B2;CYP21A2
129	KEGG_2021_Human	Choline metabolism in cancer	2/98	0.0613052	0.0968716	0	0	5.16198	14.4117	MAPK10;MAP2K1
130	KEGG_2021_Human	Inflammatory mediator regulation of TRP channels	2/98	0.0613052	0.0968716	0	0	5.16198	14.4117	MAPK10;MAPK14
131	KEGG_2021_Human	Melanogenesis	2/101	0.0646317	0.101354	0	0	5.0048	13.7084	GSK3B;MAP2K1
132	KEGG_2021_Human	Chagas disease	2/102	0.0657539	0.102339	0	0	4.9545	13.4853	MAPK10;MAPK14
133	KEGG_2021_Human	Nitrogen metabolism	1/17	0.0674859	0.103478	0	0	15.3565	41.3986	CA2
134	KEGG_2021_Human	Primary bile acid biosynthesis	1/17	0.0674859	0.103478	0	0	15.3565	41.3986	AKR1D1
135	KEGG_2021_Human	Insulin resistance	2/108	0.0726222	0.110535	0	0	4.67264	12.2539	MAPK10;GSK3B
136	KEGG_2021_Human	HIF-1 signaling pathway	2/109	0.0737888	0.111491	0	0	4.62874	12.065	MAP2K1;PGK1
137	KEGG_2021_Human	Cholinergic synapse	2/113	0.0785151	0.116925	0	0	4.46104	11.3509	MAP2K1;PIK3CG
138	KEGG_2021_Human	Serotonergic synapse	2/113	0.0785151	0.116925	0	0	4.46104	11.3509	MAP2K1;PTGS2
139	KEGG_2021_Human	Parkinson disease	3/249	0.0826467	0.122199	0	0	3.03674	7.57114	MAPK10;SDHD;SDHB
140	KEGG_2021_Human	Terpenoid backbone biosynthesis	1/22	0.0864642	0.126937	0	0	11.6972	28.6351	FNTA
141	KEGG_2021_Human	Proximal tubule bicarbonate reclamation	1/23	0.0902138	0.130589	0	0	11.165	26.8582	CA2
142	KEGG_2021_Human	Renin-angiotensin system	1/23	0.0902138	0.130589	0	0	11.165	26.8582	REN
143	KEGG_2021_Human	Folate biosynthesis	1/26	0.101372	0.144717	0	0	9.8237	22.4861	AKR1C3
144	KEGG_2021_Human	Maturity onset diabetes of the young	1/26	0.101372	0.144717	0	0	9.8237	22.4861	GCK
145	KEGG_2021_Human	Oxidative phosphorylation	2/133	0.103456	0.146681	0	0	3.77615	8.56659	SDHD;SDHB
146	KEGG_2021_Human	Collecting duct acid secretion	1/27	0.105061	0.147943	0	0	9.44539	21.2825	CA2
147	KEGG_2021_Human	Apelin signaling pathway	2/137	0.108678	0.150054	0	0	3.66352	8.13068	MAP2K1;PIK3CG
148	KEGG_2021_Human	Autophagy	2/137	0.108678	0.150054	0	0	3.66352	8.13068	MAPK10;MAP2K1
149	KEGG_2021_Human	Butanoate metabolism	1/28	0.108735	0.150054	0	0	9.09511	20.1806	ACSM2A
150	KEGG_2021_Human	Linoleic acid metabolism	1/29	0.112394	0.154077	0	0	8.76984	19.1686	CYP2E1
151	KEGG_2021_Human	Apoptosis	2/142	0.115303	0.157024	0	0	3.53179	7.62934	MAPK10;MAP2K1
152	KEGG_2021_Human	Spinocerebellar ataxia	2/143	0.11664	0.157807	0	0	3.50656	7.53441	MAPK10;RORA
153	KEGG_2021_Human	Galactose metabolism	1/31	0.119668	0.160853	0	0	8.18436	17.3756	GCK
154	KEGG_2021_Human	Adrenergic signaling in cardiomyocytes	2/150	0.12611	0.168418	0	0	3.33953	6.91483	MAPK14;PIK3CG
155	KEGG_2021_Human	Huntington disease	3/306	0.130911	0.173514	0	0	2.45833	4.99837	MAPK10;SDHD;SDHB
156	KEGG_2021_Human	mTOR signaling pathway	2/154	0.131602	0.173514	0	0	3.25099	6.59291	GSK3B;MAP2K1
157	KEGG_2021_Human	MicroRNAs in cancer	3/310	0.134613	0.17636	0	0	2.4258	4.86459	MAP2K1;PIM1;PTGS2
158	KEGG_2021_Human	Starch and sucrose metabolism	1/36	0.137597	0.179136	0	0	7.0134	13.9106	GCK
159	KEGG_2021_Human	Necroptosis	2/159	0.138544	0.179241	0	0	3.14666	6.21958	MAPK10;HSP90AA1
160	KEGG_2021_Human	Aldosterone-regulated sodium reabsorption	1/37	0.141139	0.181465	0	0	6.81824	13.3502	NR3C2
161	KEGG_2021_Human	Primary immunodeficiency	1/38	0.144667	0.184853	0	0	6.63363	12.8249	LCK
162	KEGG_2021_Human	cGMP-PKG signaling pathway	2/167	0.149813	0.190253	0	0	2.99288	5.68159	MAP2K1;PIK3CG
163	KEGG_2021_Human	Porphyrin and chlorophyll metabolism	1/43	0.162093	0.204593	0	0	5.84245	10.6308	FECH
164	KEGG_2021_Human	Neuroactive ligand-receptor interaction	3/341	0.164471	0.206337	0	0	2.19984	3.97075	GABBR1;CNR1;F2
165	KEGG_2021_Human	Amino sugar and nucleotide sugar metabolism	1/48	0.179168	0.22342	0	0	5.2196	8.97474	GCK
166	KEGG_2021_Human	Arginine and proline metabolism	1/50	0.185901	0.229057	0	0	5.00605	8.42288	AMD1
167	KEGG_2021_Human	Malaria	1/50	0.185901	0.229057	0	0	5.00605	8.42288	ITGAL
168	KEGG_2021_Human	Amyotrophic lateral sclerosis	3/364	0.187793	0.230019	0	0	2.05726	3.44059	SDHD;MAPK14;SDHB
169	KEGG_2021_Human	Glutathione metabolism	1/57	0.209041	0.253049	0	0	4.37875	6.85373	GSTP1
170	KEGG_2021_Human	Legionellosis	1/57	0.209041	0.253049	0	0	4.37875	6.85373	HSPA8
171	KEGG_2021_Human	Long-term depression	1/60	0.218758	0.261751	0	0	4.15547	6.31544	MAP2K1
172	KEGG_2021_Human	Viral myocarditis	1/60	0.218758	0.261751	0	0	4.15547	6.31544	ITGAL
173	KEGG_2021_Human	Cortisol synthesis and secretion	1/65	0.234692	0.279202	0	0	3.82986	5.55132	CYP21A2
174	KEGG_2021_Human	Long-term potentiation	1/67	0.240975	0.284288	0	0	3.71343	5.28445	MAP2K1
175	KEGG_2021_Human	Mitophagy	1/68	0.244097	0.284288	0	0	3.65782	5.15822	MAPK10
176	KEGG_2021_Human	Retinol metabolism	1/68	0.244097	0.284288	0	0	3.65782	5.15822	CYP2A6
177	KEGG_2021_Human	Ras signaling pathway	2/232	0.24614	0.284288	0	0	2.14	2.99997	MAPK10;MAP2K1
178	KEGG_2021_Human	Renal cell carcinoma	1/69	0.247207	0.284288	0	0	3.60385	5.03648	MAP2K1
179	KEGG_2021_Human	Renin secretion	1/69	0.247207	0.284288	0	0	3.60385	5.03648	REN
180	KEGG_2021_Human	Melanoma	1/72	0.256461	0.2933	0	0	3.45105	4.69612	MAP2K1
181	KEGG_2021_Human	Inositol phosphate metabolism	1/73	0.25952	0.295169	0	0	3.40295	4.59031	PIK3CG
182	KEGG_2021_Human	Glioma	1/75	0.265602	0.298802	0	0	3.31064	4.38911	MAP2K1
183	KEGG_2021_Human	Thyroid hormone synthesis	1/75	0.265602	0.298802	0	0	3.31064	4.38911	ALB
184	KEGG_2021_Human	Chronic myeloid leukemia	1/76	0.268624	0.298953	0	0	3.26634	4.29341	MAP2K1
185	KEGG_2021_Human	Gastric acid secretion	1/76	0.268624	0.298953	0	0	3.26634	4.29341	CA2
186	KEGG_2021_Human	Bacterial invasion of epithelial cells	1/77	0.271634	0.300686	0	0	3.2232	4.20079	PTK2
187	KEGG_2021_Human	Complement and coagulation cascades	1/85	0.295279	0.324859	0	0	2.91505	3.55588	F2
188	KEGG_2021_Human	Insulin secretion	1/86	0.29818	0.324859	0	0	2.88061	3.4857	GCK
189	KEGG_2021_Human	Taste transduction	1/86	0.29818	0.324859	0	0	2.88061	3.4857	GABBR1
190	KEGG_2021_Human	GABAergic synapse	1/89	0.306815	0.332516	0	0	2.78199	3.28695	GABBR1
191	KEGG_2021_Human	TGF-beta signaling pathway	1/94	0.320973	0.346049	0	0	2.63175	2.99072	ACVR1
192	KEGG_2021_Human	Staphylococcus aureus infection	1/95	0.32377	0.347256	0	0	2.60362	2.93617	ITGAL
193	KEGG_2021_Human	Amoebiasis	1/102	0.343034	0.362286	0	0	2.42232	2.5917	PTK2
194	KEGG_2021_Human	Longevity regulating pathway	1/102	0.343034	0.362286	0	0	2.42232	2.5917	HSPA8
195	KEGG_2021_Human	Pancreatic secretion	1/102	0.343034	0.362286	0	0	2.42232	2.5917	CA2
196	KEGG_2021_Human	Glucagon signaling pathway	1/107	0.356461	0.374555	0	0	2.30748	2.38023	GCK
197	KEGG_2021_Human	Vascular smooth muscle contraction	1/133	0.422031	0.441214	0	0	1.85054	1.59642	MAP2K1
198	KEGG_2021_Human	Cell adhesion molecules	1/148	0.45681	0.475174	0	0	1.66045	1.30094	ITGAL
199	KEGG_2021_Human	Spliceosome	1/150	0.461288	0.477433	0	0	1.638	1.26737	HSPA8
200	KEGG_2021_Human	JAK-STAT signaling pathway	1/162	0.487402	0.501951	0	0	1.51499	1.08877	PIM1
201	KEGG_2021_Human	Tight junction	1/169	0.502053	0.51448	0	0	1.45135	1.00005	MAPK10
202	KEGG_2021_Human	Influenza A	1/172	0.508205	0.518219	0	0	1.42567	0.964997	MAP2K1
203	KEGG_2021_Human	Alcoholism	1/186	0.535935	0.543816	0	0	1.31685	0.821376	MAP2K1
204	KEGG_2021_Human	Endocytosis	1/252	0.647212	0.653526	0	0	0.967341	0.420873	HSPA8
205	KEGG_2021_Human	Cytokine-cytokine receptor interaction	1/295	0.705064	0.708487	0	0	0.824053	0.287979	ACVR1
206	KEGG_2021_Human	Herpes simplex virus 1 infection	1/498	0.874053	0.874053	0	0	0.482425	0.0649415	SYK

## Sheet: GO, Biological Process
GO analysis of biological processes of the predicted targets
	Gene_set	Term	Overlap	P-value	Adjusted P-value	Old P-value	Old Adjusted P-value	Odds Ratio	Combined Score	Genes
0	GO_Biological_Process_2021	phosphorylation (GO:0016310)	20/400	1.30456e-16	1.79507e-13	0	0	16.5857	606.632	ACVR1;GSK3B;BRD2;MAP2K1;SYK;VRK1;CSNK1D;CSNK1E;TTBK1;PIK3CG;AURKA;MAPK10;STK24;LCK;CHEK2;CDK2;CHEK1;PGK1;PIM1;PDK2
1	GO_Biological_Process_2021	protein phosphorylation (GO:0006468)	21/496	5.70693e-16	3.92637e-13	0	0	14.0916	494.609	ACVR1;GSK3B;BRD2;CSNK1G3;MAP2K1;SYK;VRK1;CSNK1D;CSNK1E;MAPK14;PTK2;TTBK1;AURKA;MAPK10;STK24;LCK;CHEK2;CDK2;CHEK1;PIM1;PDK2
2	GO_Biological_Process_2021	steroid metabolic process (GO:0008202)	10/104	1.45623e-11	6.67926e-09	0	0	29.2908	730.881	HSD11B1;CYP2A6;CYP11B2;CYP21A2;HSD17B1;AKR1C1;AKR1D1;AKR1C3;AKR1C2;CYP2E1
3	GO_Biological_Process_2021	cellular protein modification process (GO:0006464)	20/1025	3.90207e-09	1.34231e-06	0	0	6.07061	117.538	ACVR1;GSK3B;BRD2;CSNK1G3;MAP2K1;SYK;VRK1;CSNK1D;CSNK1E;TTBK1;AURKA;MAPK10;STK24;LCK;CHEK2;ALB;CDK2;CHEK1;PIM1;PDK2
4	GO_Biological_Process_2021	peptidyl-serine phosphorylation (GO:0018105)	9/156	1.52787e-08	4.2047e-06	0	0	16.5818	298.419	GSK3B;CSNK1G3;CDK2;VRK1;CSNK1D;CSNK1E;MAPK14;TTBK1;AURKA
5	GO_Biological_Process_2021	peptidyl-serine modification (GO:0018209)	9/169	3.06425e-08	7.02735e-06	0	0	15.2245	263.397	GSK3B;CSNK1G3;CDK2;VRK1;CSNK1D;CSNK1E;MAPK14;TTBK1;AURKA
6	GO_Biological_Process_2021	C21-steroid hormone metabolic process (GO:0008207)	5/24	4.09294e-08	8.04556e-06	0	0	68.0075	1156.9	CYP11B2;AKR1C1;AKR1D1;AKR1C3;AKR1C2
7	GO_Biological_Process_2021	positive regulation of reactive oxygen species metabolic process (GO:2000379)	6/49	4.79073e-08	8.24005e-06	0	0	36.4902	615.006	SYK;GSTP1;AKR1C1;AKR1C3;F2;MAPK14
8	GO_Biological_Process_2021	prostaglandin metabolic process (GO:0006693)	5/31	1.59984e-07	2.44597e-05	0	0	49.6803	777.407	GSTP1;AKR1C1;AKR1C3;AKR1C2;PTGS2
9	GO_Biological_Process_2021	steroid biosynthetic process (GO:0006694)	6/65	2.68605e-07	3.69601e-05	0	0	26.5731	402.052	HSD11B1;CYP21A2;CYP11B2;HSD17B1;AKR1D1;AKR1C3
10	GO_Biological_Process_2021	regulation of protein-containing complex assembly (GO:0043254)	7/116	4.88312e-07	6.10834e-05	0	0	16.9618	246.495	HSPA8;GSK3B;HSP90AA1;GSN;SYK;MMP1;MMP3
11	GO_Biological_Process_2021	prostanoid metabolic process (GO:0006692)	4/18	7.68624e-07	8.81355e-05	0	0	72.9084	1026.45	AKR1C1;GSTP1;AKR1C3;AKR1C2
12	GO_Biological_Process_2021	transcription initiation from RNA polymerase II promoter (GO:0006367)	7/140	1.7383e-06	0.000183993	0	0	13.8842	184.141	RXRB;RARG;RXRA;RORC;PGR;RORA;NR3C2
13	GO_Biological_Process_2021	protein autophosphorylation (GO:0046777)	7/159	4.05456e-06	0.000358205	0	0	12.137	150.689	GSK3B;STK24;CHEK2;PIM1;VRK1;PTK2;AURKA
14	GO_Biological_Process_2021	cellular response to cytokine stimulus (GO:0071345)	11/482	4.25776e-06	0.000358205	0	0	6.39685	79.1083	HSPA8;GSK3B;HSP90AA1;SYK;MMP1;LCK;MMP3;RORC;PIM1;RORA;PTGS2
15	GO_Biological_Process_2021	response to reactive oxygen species (GO:0000302)	5/59	4.30913e-06	0.000358205	0	0	23.8865	295.112	STK24;GSTP1;AKR1C3;APOD;PDK2
16	GO_Biological_Process_2021	neutrophil activation involved in immune response (GO:0002283)	11/485	4.51694e-06	0.000358205	0	0	6.35538	78.22	HSPA8;HSP90AA1;PDXK;GSN;PNP;SYK;GSTP1;LTA4H;MAPK14;ITGAL;S100A9
17	GO_Biological_Process_2021	peptidyl-threonine phosphorylation (GO:0018107)	5/60	4.68583e-06	0.000358205	0	0	23.451	287.767	ACVR1;GSK3B;MAP2K1;CHEK1;TTBK1
18	GO_Biological_Process_2021	ketone biosynthetic process (GO:0042181)	3/9	5.4813e-06	0.000377113	0	0	126.025	1526.69	CYP11B2;HSD17B1;AKR1C3
19	GO_Biological_Process_2021	progesterone metabolic process (GO:0042448)	3/9	5.4813e-06	0.000377113	0	0	126.025	1526.69	AKR1C1;AKR1C3;AKR1C2
20	GO_Biological_Process_2021	DNA-templated transcription, initiation (GO:0006352)	7/168	5.82986e-06	0.000381995	0	0	11.4533	138.041	RXRB;RARG;RXRA;RORC;PGR;RORA;NR3C2
21	GO_Biological_Process_2021	long-chain fatty acid biosynthetic process (GO:0042759)	4/30	6.63092e-06	0.000414734	0	0	39.2347	467.826	GSTP1;LTA4H;CYP2E1;PTGS2
22	GO_Biological_Process_2021	cellular response to nutrient levels (GO:0031669)	5/66	7.52165e-06	0.000445947	0	0	21.138	249.38	HSPA8;STK24;ALB;AKR1C3;PDK2
23	GO_Biological_Process_2021	retinoic acid receptor signaling pathway (GO:0048384)	3/10	7.80728e-06	0.000445947	0	0	108.016	1270.32	RXRB;RARG;RXRA
24	GO_Biological_Process_2021	peptidyl-threonine modification (GO:0018210)	5/67	8.10223e-06	0.000445947	0	0	20.796	243.799	ACVR1;GSK3B;MAP2K1;CHEK1;TTBK1
25	GO_Biological_Process_2021	positive regulation of protein-containing complex assembly (GO:0031334)	6/118	9.01754e-06	0.000477236	0	0	13.961	162.176	GSK3B;HSP90AA1;SYK;MMP1;MMP3;TTBK1
26	GO_Biological_Process_2021	regulation of monocyte chemotactic protein-1 production (GO:0071637)	3/11	1.07033e-05	0.000507852	0	0	94.5095	1081.66	SYK;GSTP1;APOD
27	GO_Biological_Process_2021	glucocorticoid biosynthetic process (GO:0006704)	3/11	1.07033e-05	0.000507852	0	0	94.5095	1081.66	HSD11B1;CYP11B2;CYP21A2
28	GO_Biological_Process_2021	glucocorticoid metabolic process (GO:0008211)	3/11	1.07033e-05	0.000507852	0	0	94.5095	1081.66	HSD11B1;CYP11B2;CYP21A2
29	GO_Biological_Process_2021	cellular response to hormone stimulus (GO:0032870)	5/76	1.5059e-05	0.000690706	0	0	18.1516	201.547	CYP11B2;AKR1C1;AKR1C3;AKR1C2;GCK
30	GO_Biological_Process_2021	G2/M transition of mitotic cell cycle (GO:0000086)	6/130	1.56949e-05	0.000696651	0	0	12.6023	139.409	HSP90AA1;CHEK2;CDK2;CSNK1D;CSNK1E;AURKA
31	GO_Biological_Process_2021	cell cycle G2/M phase transition (GO:0044839)	6/131	1.63949e-05	0.000704979	0	0	12.5008	137.741	HSP90AA1;CHEK2;CDK2;CSNK1D;CSNK1E;AURKA
32	GO_Biological_Process_2021	purine-containing compound salvage (GO:0043101)	3/13	1.84428e-05	0.00076901	0	0	75.6	824.103	PNP;ADK;DCK
33	GO_Biological_Process_2021	mitotic cell cycle phase transition (GO:0044772)	7/209	2.40994e-05	0.000975318	0	0	9.1097	96.8664	ACVR1;HSP90AA1;CHEK2;CDK2;CSNK1D;CSNK1E;AURKA
34	GO_Biological_Process_2021	regulation of cell cycle G2/M phase transition (GO:1902749)	5/85	2.59775e-05	0.00102129	0	0	16.1023	170.012	HSP90AA1;CDK2;CSNK1D;CSNK1E;AURKA
35	GO_Biological_Process_2021	neutrophil degranulation (GO:0043312)	10/481	2.67974e-05	0.00102426	0	0	5.73455	60.3688	HSPA8;HSP90AA1;PDXK;GSN;PNP;GSTP1;LTA4H;MAPK14;ITGAL;S100A9
36	GO_Biological_Process_2021	neutrophil mediated immunity (GO:0002446)	10/488	3.02965e-05	0.00111272	0	0	5.64854	58.7701	HSPA8;HSP90AA1;PDXK;GSN;PNP;GSTP1;LTA4H;MAPK14;ITGAL;S100A9
37	GO_Biological_Process_2021	negative regulation of binding (GO:0051100)	5/88	3.07292e-05	0.00111272	0	0	15.5179	161.236	GSK3B;SMO;CSNK1E;TTBK1;AURKA
38	GO_Biological_Process_2021	regulation of cellular carbohydrate metabolic process (GO:0010675)	3/16	3.57926e-05	0.00123126	0	0	58.1451	595.276	RORC;RORA;PDK2
39	GO_Biological_Process_2021	cellular response to sterol (GO:0036315)	3/16	3.57926e-05	0.00123126	0	0	58.1451	595.276	SMO;RORC;RORA
40	GO_Biological_Process_2021	cellular response to fatty acid (GO:0071398)	3/17	4.3334e-05	0.00145433	0	0	53.9892	542.406	AKR1C1;AKR1C3;AKR1C2
41	GO_Biological_Process_2021	positive regulation of protein kinase B signaling (GO:0051897)	6/161	5.23838e-05	0.00171488	0	0	10.066	99.2201	HSP90AA1;LCK;AKR1C3;AKR1C2;PTK2;PIK3CG
42	GO_Biological_Process_2021	cellular response to oxygen-containing compound (GO:1901701)	8/323	5.35899e-05	0.00171488	0	0	6.72776	66.1618	GSTP1;MMP3;CDK2;AKR1C3;RORC;RORA;MAPK14;PDK2
43	GO_Biological_Process_2021	nucleobase-containing compound biosynthetic process (GO:0034654)	3/20	7.20062e-05	0.00225183	0	0	44.455	424.045	PNP;ADK;DCK
44	GO_Biological_Process_2021	peptidyl-tyrosine modification (GO:0018212)	4/56	8.19588e-05	0.00250612	0	0	19.5917	184.344	SYK;LCK;TTBK1;PTK2
45	GO_Biological_Process_2021	arachidonic acid metabolic process (GO:0019369)	4/57	8.78706e-05	0.00257255	0	0	19.2211	179.518	CYP2A6;AKR1C3;CYP2E1;PTGS2
46	GO_Biological_Process_2021	regulation of reactive oxygen species metabolic process (GO:2000377)	4/57	8.78706e-05	0.00257255	0	0	19.2211	179.518	AKR1C1;AKR1C3;F2;MAPK14
47	GO_Biological_Process_2021	response to lipid (GO:0033993)	5/114	0.000105965	0.00303767	0	0	11.8009	108.007	RXRB;RBP4;RARG;RXRA;S100A9
48	GO_Biological_Process_2021	response to retinoic acid (GO:0032526)	4/62	0.000122179	0.003431	0	0	17.5597	158.213	RXRB;RARG;RBP4;RXRA
49	GO_Biological_Process_2021	regulation of protein binding (GO:0043393)	5/118	0.000124688	0.00343142	0	0	11.3809	102.311	FKBP1A;GSK3B;CSNK1E;TTBK1;AURKA
50	GO_Biological_Process_2021	positive regulation of cell death (GO:0010942)	4/66	0.000155902	0.0042063	0	0	16.4235	143.973	GSK3B;RARG;MMP3;AKR1C3
51	GO_Biological_Process_2021	purine-containing compound biosynthetic process (GO:0072522)	3/26	0.000161337	0.00426922	0	0	32.8481	286.83	PNP;ADK;DCK
52	GO_Biological_Process_2021	peptidyl-tyrosine phosphorylation (GO:0018108)	4/69	0.000185269	0.00481001	0	0	15.6631	134.604	SYK;LCK;TTBK1;PTK2
53	GO_Biological_Process_2021	carbohydrate homeostasis (GO:0033500)	4/70	0.000195888	0.00499152	0	0	15.425	131.698	RBP4;ACSM2A;PDK2;GCK
54	GO_Biological_Process_2021	regulation of small molecule metabolic process (GO:0062012)	3/28	0.000202086	0.00502498	0	0	30.2172	257.052	RORC;RORA;PDK2
55	GO_Biological_Process_2021	fatty acid biosynthetic process (GO:0006633)	4/71	0.000206939	0.00502498	0	0	15.194	128.892	ACSM2A;CYP2E1;LTA4H;PTGS2
56	GO_Biological_Process_2021	regulation of protein kinase B signaling (GO:0051896)	6/207	0.000208157	0.00502498	0	0	7.7443	65.6502	HSP90AA1;LCK;AKR1C3;AKR1C2;PTK2;PIK3CG
57	GO_Biological_Process_2021	cytokine-mediated signaling pathway (GO:0019221)	10/621	0.000221797	0.00526194	0	0	4.38875	36.9259	HSPA8;HSP90AA1;SYK;MMP1;LCK;MMP3;RORC;PIM1;RORA;PTGS2
58	GO_Biological_Process_2021	negative regulation of protein binding (GO:0032091)	4/74	0.000242788	0.00564419	0	0	14.5407	121.027	GSK3B;CSNK1E;TTBK1;AURKA
59	GO_Biological_Process_2021	mineralocorticoid biosynthetic process (GO:0006705)	2/6	0.000246434	0.00564419	0	0	124.463	1034.09	CYP11B2;CYP21A2
60	GO_Biological_Process_2021	transmembrane receptor protein tyrosine kinase signaling pathway (GO:0007169)	8/404	0.000250215	0.00564419	0	0	5.32951	44.1987	GSK3B;HSP90AA1;SYK;LCK;NAMPT;MAPK14;PTK2;PDK2
61	GO_Biological_Process_2021	steroid hormone biosynthetic process (GO:0120178)	3/31	0.000274836	0.00609958	0	0	26.9756	221.182	CYP11B2;CYP21A2;HSD17B1
62	GO_Biological_Process_2021	positive regulation of ubiquitin-dependent protein catabolic process (GO:2000060)	4/79	0.000312153	0.00681782	0	0	13.5679	109.52	GSK3B;CSNK1D;CSNK1E;PTK2
63	GO_Biological_Process_2021	transcription by RNA polymerase II (GO:0006366)	7/320	0.000342364	0.0072841	0	0	5.84601	46.649	RXRB;RARG;RXRA;RORC;PGR;RORA;NR3C2
64	GO_Biological_Process_2021	heart trabecula formation (GO:0060347)	2/7	0.000344089	0.0072841	0	0	99.565	793.992	FKBP1A;RBP4
65	GO_Biological_Process_2021	regulation of cell adhesion mediated by integrin (GO:0033628)	3/34	0.00036265	0.00744787	0	0	24.3614	192.993	SYK;PIK3CG;PTK2
66	GO_Biological_Process_2021	regulation of glucose metabolic process (GO:0010906)	3/34	0.00036265	0.00744787	0	0	24.3614	192.993	RORC;RORA;PDK2
67	GO_Biological_Process_2021	regulation of G2/M transition of mitotic cell cycle (GO:0010389)	5/149	0.000369158	0.00747002	0	0	8.91685	70.4813	HSP90AA1;CDK2;CSNK1D;CSNK1E;AURKA
68	GO_Biological_Process_2021	long-chain fatty acid metabolic process (GO:0001676)	4/83	0.000377067	0.00751948	0	0	12.8783	101.521	GSTP1;CYP2E1;LTA4H;PTGS2
69	GO_Biological_Process_2021	positive regulation of intracellular signal transduction (GO:1902533)	9/546	0.000393562	0.0077363	0	0	4.44961	34.8861	FKBP1A;HSP90AA1;LCK;AKR1C3;AKR1C2;S100A9;PTK2;PIK3CG;NR3C2
70	GO_Biological_Process_2021	glucose homeostasis (GO:0042593)	4/86	0.000431703	0.00836653	0	0	12.4053	96.1131	RBP4;ACSM2A;GCK;PDK2
71	GO_Biological_Process_2021	regulation of signal transduction by p53 class mediator (GO:1901796)	5/156	0.000455561	0.00862478	0	0	8.50047	65.4025	CHEK2;CDK2;CHEK1;MAPK14;AURKA
72	GO_Biological_Process_2021	DNA damage induced protein phosphorylation (GO:0006975)	2/8	0.000457565	0.00862478	0	0	82.9667	637.98	CHEK2;CHEK1
73	GO_Biological_Process_2021	transforming growth factor beta receptor signaling pathway (GO:0007179)	4/89	0.000491768	0.00914423	0	0	11.9656	91.1481	ACVR1;FKBP1A;FNTA;PTK2
74	GO_Biological_Process_2021	positive regulation of cellular component biogenesis (GO:0044089)	4/92	0.000557562	0.0100948	0	0	11.5559	86.5764	GSK3B;SYK;MMP1;MMP3
75	GO_Biological_Process_2021	Wnt signaling pathway (GO:0016055)	4/92	0.000557562	0.0100948	0	0	11.5559	86.5764	GSK3B;CSNK1G3;RARG;CSNK1E
76	GO_Biological_Process_2021	cellular response to nitric oxide (GO:0071732)	2/9	0.000586733	0.010118	0	0	71.1107	529.131	CDK2;MMP3
77	GO_Biological_Process_2021	cellular response to reactive nitrogen species (GO:1902170)	2/9	0.000586733	0.010118	0	0	71.1107	529.131	CDK2;MMP3
78	GO_Biological_Process_2021	regulation of mitotic centrosome separation (GO:0046602)	2/9	0.000586733	0.010118	0	0	71.1107	529.131	CHEK1;KIF11
79	GO_Biological_Process_2021	organic hydroxy compound transport (GO:0015850)	3/40	0.000588254	0.010118	0	0	20.4047	151.778	RBP4;RXRA;AKR1C1
80	GO_Biological_Process_2021	regulation of cytokine production involved in inflammatory response (GO:1900015)	3/43	0.00072831	0.0121265	0	0	18.8715	136.343	APOD;F2;MAPK14
81	GO_Biological_Process_2021	cellular response to prostaglandin stimulus (GO:0071379)	2/10	0.000731465	0.0121265	0	0	62.2188	449.248	AKR1C3;AKR1C2
82	GO_Biological_Process_2021	positive regulation of circadian rhythm (GO:0042753)	2/10	0.000731465	0.0121265	0	0	62.2188	449.248	RORC;RORA
83	GO_Biological_Process_2021	embryonic organ morphogenesis (GO:0048562)	3/44	0.0007793	0.0127657	0	0	18.4103	131.765	ACVR1;RARG;RBP4
84	GO_Biological_Process_2021	cellular response to UV-A (GO:0071492)	2/11	0.000891635	0.0137853	0	0	55.3028	388.361	MMP1;MMP3
85	GO_Biological_Process_2021	cyclooxygenase pathway (GO:0019371)	2/11	0.000891635	0.0137853	0	0	55.3028	388.361	AKR1C3;PTGS2
86	GO_Biological_Process_2021	regulation of stress-activated protein kinase signaling cascade (GO:0070302)	2/11	0.000891635	0.0137853	0	0	55.3028	388.361	MAP2K1;GSTP1
87	GO_Biological_Process_2021	response to sterol (GO:0036314)	2/11	0.000891635	0.0137853	0	0	55.3028	388.361	RORC;RORA
88	GO_Biological_Process_2021	positive regulation of non-canonical Wnt signaling pathway (GO:2000052)	2/11	0.000891635	0.0137853	0	0	55.3028	388.361	CSNK1D;CSNK1E
89	GO_Biological_Process_2021	positive regulation of cellular metabolic process (GO:0031325)	4/105	0.000916227	0.0140081	0	0	10.0619	70.3858	AKR1C1;AKR1C3;MAPK14;F2
90	GO_Biological_Process_2021	regulation of wound healing (GO:0061041)	3/47	0.000945722	0.0143001	0	0	17.1525	119.442	CASK;F2;PTK2
91	GO_Biological_Process_2021	cellular response to alcohol (GO:0097306)	3/48	0.0010058	0.0150433	0	0	16.7705	115.749	SMO;AKR1C3;AKR1C2
92	GO_Biological_Process_2021	regulation of mitotic cell cycle phase transition (GO:1901990)	5/188	0.00105751	0.0153115	0	0	7.0027	47.9814	HSP90AA1;CDK2;CSNK1D;CSNK1E;AURKA
93	GO_Biological_Process_2021	adipose tissue development (GO:0060612)	2/12	0.00106712	0.0153115	0	0	49.77	340.566	NAMPT;RORC
94	GO_Biological_Process_2021	replicative senescence (GO:0090399)	2/12	0.00106712	0.0153115	0	0	49.77	340.566	CHEK2;CHEK1
95	GO_Biological_Process_2021	regulation of cellular localization (GO:0060341)	3/49	0.00106825	0.0153115	0	0	16.4051	112.239	HSP90AA1;GSN;CSNK1E
96	GO_Biological_Process_2021	organic hydroxy compound biosynthetic process (GO:1901617)	3/50	0.00113309	0.0160736	0	0	16.0552	108.899	HSD17B1;AKR1D1;AKR1C3
97	GO_Biological_Process_2021	negative regulation of macromolecule metabolic process (GO:0010605)	5/194	0.00121602	0.0170739	0	0	6.77833	45.4973	MAP2K1;SMO;PGR;TTBK1;AURKA
98	GO_Biological_Process_2021	cellular response to transforming growth factor beta stimulus (GO:0071560)	4/114	0.00124387	0.0171156	0	0	9.2345	61.7745	ACVR1;FKBP1A;FNTA;PTK2
99	GO_Biological_Process_2021	positive regulation of cellular component organization (GO:0051130)	4/114	0.00124387	0.0171156	0	0	9.2345	61.7745	GSK3B;SYK;MMP1;MMP3
100	GO_Biological_Process_2021	response to nitric oxide (GO:0071731)	2/13	0.00125779	0.0171341	0	0	45.2432	302.152	MMP3;CDK2
101	GO_Biological_Process_2021	signal transduction in response to DNA damage (GO:0042770)	3/52	0.00127012	0.0171341	0	0	15.3983	102.686	CHEK2;CHEK1;MAPK14
102	GO_Biological_Process_2021	heart morphogenesis (GO:0003007)	3/53	0.00134237	0.017933	0	0	15.0896	99.7925	ACVR1;FKBP1A;PTK2
103	GO_Biological_Process_2021	regulation of gene expression (GO:0010468)	12/1079	0.00143841	0.0179804	0	0	3.02868	19.8203	GSK3B;MAP2K1;GSN;CRABP2;SMO;CHEK2;CDK2;PGR;RORA;MAPK14;TTBK1;AURKA
104	GO_Biological_Process_2021	positive regulation of cysteine-type endopeptidase activity involved in apoptotic process (GO:0043280)	4/119	0.0014575	0.0179804	0	0	8.83077	57.6741	GSN;SYK;LCK;S100A9
105	GO_Biological_Process_2021	regulation of nitric-oxide synthase biosynthetic process (GO:0051769)	2/14	0.00146352	0.0179804	0	0	41.4708	270.676	GSTP1;NAMPT
106	GO_Biological_Process_2021	positive regulation of brown fat cell differentiation (GO:0090336)	2/14	0.00146352	0.0179804	0	0	41.4708	270.676	PIM1;PTGS2
107	GO_Biological_Process_2021	renal absorption (GO:0070293)	2/14	0.00146352	0.0179804	0	0	41.4708	270.676	GSN;AKR1C3
108	GO_Biological_Process_2021	response to UV-A (GO:0070141)	2/14	0.00146352	0.0179804	0	0	41.4708	270.676	MMP1;MMP3
109	GO_Biological_Process_2021	retinal metabolic process (GO:0042574)	2/14	0.00146352	0.0179804	0	0	41.4708	270.676	AKR1C1;AKR1C3
110	GO_Biological_Process_2021	positive regulation of superoxide anion generation (GO:0032930)	2/14	0.00146352	0.0179804	0	0	41.4708	270.676	SYK;GSTP1
111	GO_Biological_Process_2021	NAD biosynthesis via nicotinamide riboside salvage pathway (GO:0034356)	2/14	0.00146352	0.0179804	0	0	41.4708	270.676	NAMPT;PTGS2
112	GO_Biological_Process_2021	epithelium development (GO:0060429)	4/122	0.00159728	0.0194501	0	0	8.60495	55.4112	SMO;AKR1C1;PGK1;AKR1C2
113	GO_Biological_Process_2021	regulation of non-canonical Wnt signaling pathway (GO:2000050)	2/15	0.00168419	0.0198072	0	0	38.2788	244.467	CSNK1D;CSNK1E
114	GO_Biological_Process_2021	regulation of superoxide anion generation (GO:0032928)	2/15	0.00168419	0.0198072	0	0	38.2788	244.467	SYK;GSTP1
115	GO_Biological_Process_2021	response to muscle stretch (GO:0035994)	2/15	0.00168419	0.0198072	0	0	38.2788	244.467	GSN;PTK2
116	GO_Biological_Process_2021	steroid hormone mediated signaling pathway (GO:0043401)	2/15	0.00168419	0.0198072	0	0	38.2788	244.467	PGR;NR3C2
117	GO_Biological_Process_2021	mitotic DNA damage checkpoint signaling (GO:0044773)	3/59	0.00183026	0.0213426	0	0	13.4688	84.8979	CHEK2;CHEK1;CDK2
118	GO_Biological_Process_2021	regulation of activin receptor signaling pathway (GO:0032925)	2/16	0.00191968	0.0221973	0	0	35.5429	222.342	ACVR1;FKBP1A
119	GO_Biological_Process_2021	cellular response to insulin stimulus (GO:0032869)	4/129	0.00195926	0.0224661	0	0	8.12021	50.631	GSK3B;NAMPT;GCK;PDK2
120	GO_Biological_Process_2021	regulation of response to external stimulus (GO:0032101)	4/130	0.00201522	0.0229169	0	0	8.05535	49.9998	STK24;FNTA;F2;PTGS2
121	GO_Biological_Process_2021	glucose metabolic process (GO:0006006)	3/62	0.00211057	0.0238045	0	0	12.782	78.7474	RBP4;PGK1;APOD
122	GO_Biological_Process_2021	negative regulation of chemokine production (GO:0032682)	2/17	0.00216986	0.0242742	0	0	33.1717	203.445	GSTP1;APOD
123	GO_Biological_Process_2021	transmembrane receptor protein serine/threonine kinase signaling pathway (GO:0007178)	4/133	0.00218975	0.0242991	0	0	7.86683	48.1762	ACVR1;FKBP1A;FNTA;PTK2
124	GO_Biological_Process_2021	amyloid fibril formation (GO:1990000)	3/63	0.0022096	0.0243232	0	0	12.5684	76.8548	BACE1;FKBP1A;GSN
125	GO_Biological_Process_2021	diterpenoid metabolic process (GO:0016101)	3/64	0.00231146	0.0250439	0	0	12.3617	75.0339	RBP4;AKR1C1;AKR1C3
126	GO_Biological_Process_2021	protein catabolic process (GO:0030163)	3/64	0.00231146	0.0250439	0	0	12.3617	75.0339	HSPA8;HSP90AA1;CHEK2
127	GO_Biological_Process_2021	regulation of cell-matrix adhesion (GO:0001952)	3/65	0.0024162	0.0257694	0	0	12.1617	73.281	GSK3B;CASK;PTK2
128	GO_Biological_Process_2021	mitotic G1 DNA damage checkpoint signaling (GO:0031571)	3/65	0.0024162	0.0257694	0	0	12.1617	73.281	CHEK2;CDK2;AURKA
129	GO_Biological_Process_2021	regulation of brown fat cell differentiation (GO:0090335)	2/18	0.00243461	0.0257694	0	0	31.0969	187.14	PIM1;PTGS2
130	GO_Biological_Process_2021	cellular component disassembly (GO:0022411)	3/66	0.00252384	0.0261028	0	0	11.9681	71.5926	GSN;MMP1;MMP3
131	GO_Biological_Process_2021	regulation of protein localization (GO:0032880)	3/66	0.00252384	0.0261028	0	0	11.9681	71.5926	FKBP1A;HSP90AA1;CSNK1E
132	GO_Biological_Process_2021	extracellular matrix disassembly (GO:0022617)	3/66	0.00252384	0.0261028	0	0	11.9681	71.5926	GSN;MMP1;MMP3
133	GO_Biological_Process_2021	positive regulation of cytokine production (GO:0001819)	6/335	0.00254199	0.0261028	0	0	4.70061	28.0852	PNP;SYK;RORA;MAPK14;PTGS2;PIK3CG
134	GO_Biological_Process_2021	vascular endothelial growth factor receptor signaling pathway (GO:0048010)	3/67	0.00263439	0.0264837	0	0	11.7805	69.9654	HSP90AA1;MAPK14;PTK2
135	GO_Biological_Process_2021	negative regulation of cytokine production involved in inflammatory response (GO:1900016)	2/19	0.00271381	0.0264837	0	0	29.2662	172.946	APOD;F2
136	GO_Biological_Process_2021	negative regulation of protein localization to nucleus (GO:1900181)	2/19	0.00271381	0.0264837	0	0	29.2662	172.946	GSK3B;APOD
137	GO_Biological_Process_2021	regulation of neuroinflammatory response (GO:0150077)	2/19	0.00271381	0.0264837	0	0	29.2662	172.946	MMP3;PTGS2
138	GO_Biological_Process_2021	epoxygenase P450 pathway (GO:0019373)	2/19	0.00271381	0.0264837	0	0	29.2662	172.946	CYP2A6;CYP2E1
139	GO_Biological_Process_2021	heart trabecula morphogenesis (GO:0061384)	2/19	0.00271381	0.0264837	0	0	29.2662	172.946	FKBP1A;RBP4
140	GO_Biological_Process_2021	prostaglandin biosynthetic process (GO:0001516)	2/19	0.00271381	0.0264837	0	0	29.2662	172.946	AKR1C3;PTGS2
141	GO_Biological_Process_2021	canonical Wnt signaling pathway (GO:0060070)	3/68	0.0027479	0.0266275	0	0	11.5986	68.3962	GSK3B;RARG;CSNK1E
142	GO_Biological_Process_2021	cellular response to decreased oxygen levels (GO:0036294)	3/69	0.00286438	0.0275622	0	0	11.4223	66.8823	PGK1;RORA;PTGS2
143	GO_Biological_Process_2021	neutrophil chemotaxis (GO:0030593)	3/70	0.00298387	0.0281504	0	0	11.2513	65.4209	SYK;S100A9;PIK3CG
144	GO_Biological_Process_2021	sterol metabolic process (GO:0016125)	3/70	0.00298387	0.0281504	0	0	11.2513	65.4209	RXRA;CYP21A2;CYP11B2
145	GO_Biological_Process_2021	positive regulation of alpha-beta T cell activation (GO:0046635)	2/20	0.00300735	0.0281504	0	0	27.6389	160.491	PNP;SYK
146	GO_Biological_Process_2021	granulocyte differentiation (GO:0030851)	2/20	0.00300735	0.0281504	0	0	27.6389	160.491	RXRA;CDK2
147	GO_Biological_Process_2021	Fc-gamma receptor signaling pathway involved in phagocytosis (GO:0038096)	3/71	0.00310638	0.0286871	0	0	11.0853	64.0096	HSP90AA1;SYK;PTK2
148	GO_Biological_Process_2021	myeloid leukocyte differentiation (GO:0002573)	3/71	0.00310638	0.0286871	0	0	11.0853	64.0096	RXRA;CDK2;MAPK14
149	GO_Biological_Process_2021	Fc-gamma receptor signaling pathway (GO:0038094)	3/72	0.00323194	0.0296477	0	0	10.9241	62.6458	HSP90AA1;SYK;PTK2
150	GO_Biological_Process_2021	regulation of cardiac muscle cell proliferation (GO:0060043)	2/21	0.0033151	0.0298142	0	0	26.1829	149.485	RBP4;PIM1
151	GO_Biological_Process_2021	cellular response to inorganic substance (GO:0071241)	2/21	0.0033151	0.0298142	0	0	26.1829	149.485	MMP3;CDK2
152	GO_Biological_Process_2021	NAD biosynthetic process (GO:0009435)	2/21	0.0033151	0.0298142	0	0	26.1829	149.485	NAMPT;PTGS2
153	GO_Biological_Process_2021	granulocyte chemotaxis (GO:0071621)	3/73	0.00336058	0.0298333	0	0	10.7675	61.3275	SYK;S100A9;PIK3CG
154	GO_Biological_Process_2021	insulin receptor signaling pathway (GO:0008286)	3/73	0.00336058	0.0298333	0	0	10.7675	61.3275	GSK3B;NAMPT;PDK2
155	GO_Biological_Process_2021	Fc receptor mediated stimulatory signaling pathway (GO:0002431)	3/74	0.00349232	0.0308041	0	0	10.6153	60.0525	HSP90AA1;SYK;PTK2
156	GO_Biological_Process_2021	positive regulation of gene expression (GO:0010628)	7/482	0.00362775	0.0310834	0	0	3.82038	21.4673	GSK3B;MAP2K1;GSN;SMO;MAPK14;TTBK1;PIK3CG
157	GO_Biological_Process_2021	negative regulation of protein dephosphorylation (GO:0035308)	2/22	0.00363694	0.0310834	0	0	24.8725	139.699	FKBP1A;GSK3B
158	GO_Biological_Process_2021	regulation of platelet activation (GO:0010543)	2/22	0.00363694	0.0310834	0	0	24.8725	139.699	SYK;F2
159	GO_Biological_Process_2021	exogenous drug catabolic process (GO:0042738)	2/22	0.00363694	0.0310834	0	0	24.8725	139.699	CYP2A6;CYP2E1
160	GO_Biological_Process_2021	heme biosynthetic process (GO:0006783)	2/22	0.00363694	0.0310834	0	0	24.8725	139.699	FECH;ALB
161	GO_Biological_Process_2021	positive regulation of protein kinase activity (GO:0045860)	4/154	0.0037125	0.0315333	0	0	6.75829	37.8197	HSP90AA1;MAP2K1;PTK2;TTBK1
162	GO_Biological_Process_2021	cellular response to UV (GO:0034644)	3/77	0.00390636	0.0321559	0	0	10.1834	56.4683	MMP1;CHEK1;MMP3
163	GO_Biological_Process_2021	cholesterol metabolic process (GO:0008203)	3/77	0.00390636	0.0321559	0	0	10.1834	56.4683	RXRA;CYP11B2;AKR1D1
164	GO_Biological_Process_2021	neutrophil migration (GO:1990266)	3/77	0.00390636	0.0321559	0	0	10.1834	56.4683	SYK;S100A9;PIK3CG
165	GO_Biological_Process_2021	negative regulation of phosphoprotein phosphatase activity (GO:0032515)	2/23	0.00397275	0.0321559	0	0	23.6869	130.948	FKBP1A;GSK3B
166	GO_Biological_Process_2021	nucleotide metabolic process (GO:0009117)	2/23	0.00397275	0.0321559	0	0	23.6869	130.948	PNP;DCK
167	GO_Biological_Process_2021	drug catabolic process (GO:0042737)	2/23	0.00397275	0.0321559	0	0	23.6869	130.948	CYP2A6;CYP2E1
168	GO_Biological_Process_2021	regulation of steroid metabolic process (GO:0019218)	2/23	0.00397275	0.0321559	0	0	23.6869	130.948	RORC;RORA
169	GO_Biological_Process_2021	positive regulation of epithelial cell apoptotic process (GO:1904037)	2/23	0.00397275	0.0321559	0	0	23.6869	130.948	GSN;AKR1C3
170	GO_Biological_Process_2021	cellular response to starvation (GO:0009267)	4/158	0.00406722	0.0327281	0	0	6.58142	36.2294	HSPA8;STK24;ALB;AKR1C3
171	GO_Biological_Process_2021	regulation of cellular response to heat (GO:1900034)	3/79	0.0041983	0.0333923	0	0	9.91439	54.2622	GSK3B;HSPA8;HSP90AA1
172	GO_Biological_Process_2021	positive regulation of proteasomal ubiquitin-dependent protein catabolic process (GO:0032436)	3/79	0.0041983	0.0333923	0	0	9.91439	54.2622	GSK3B;CSNK1D;CSNK1E
173	GO_Biological_Process_2021	canonical glycolysis (GO:0061621)	2/24	0.00432243	0.0334323	0	0	22.6091	123.082	PGK1;GCK
174	GO_Biological_Process_2021	porphyrin-containing compound biosynthetic process (GO:0006779)	2/24	0.00432243	0.0334323	0	0	22.6091	123.082	FECH;ALB
175	GO_Biological_Process_2021	glucose catabolic process to pyruvate (GO:0061718)	2/24	0.00432243	0.0334323	0	0	22.6091	123.082	PGK1;GCK
176	GO_Biological_Process_2021	negative regulation of extrinsic apoptotic signaling pathway (GO:2001237)	3/80	0.00434911	0.0334323	0	0	9.78514	53.2095	ACVR1;GSK3B;GSTP1
177	GO_Biological_Process_2021	regulation of fat cell differentiation (GO:0045598)	3/80	0.00434911	0.0334323	0	0	9.78514	53.2095	ZADH2;RORC;RORA
178	GO_Biological_Process_2021	lipid biosynthetic process (GO:0008610)	3/80	0.00434911	0.0334323	0	0	9.78514	53.2095	CYP21A2;HSD17B1;ACSM2A
179	GO_Biological_Process_2021	heart development (GO:0007507)	4/164	0.00464128	0.0352335	0	0	6.33269	34.0241	ACVR1;FKBP1A;RBP4;PTK2
180	GO_Biological_Process_2021	acylglycerol homeostasis (GO:0055090)	2/25	0.00468585	0.0352335	0	0	21.625	115.979	ACSM2A;RORA
181	GO_Biological_Process_2021	glycolytic process through glucose-6-phosphate (GO:0061620)	2/25	0.00468585	0.0352335	0	0	21.625	115.979	PGK1;GCK
182	GO_Biological_Process_2021	positive regulation of vascular endothelial growth factor production (GO:0010575)	2/25	0.00468585	0.0352335	0	0	21.625	115.979	RORA;PTGS2
183	GO_Biological_Process_2021	peptide metabolic process (GO:0006518)	3/83	0.00482114	0.03603	0	0	9.41677	50.2361	BACE1;GSTP1;LTA4H
184	GO_Biological_Process_2021	regulation of MAPK cascade (GO:0043408)	4/166	0.00484414	0.03603	0	0	6.25388	33.3331	MAP2K1;SYK;GSTP1;REN
185	GO_Biological_Process_2021	positive regulation of macromolecule metabolic process (GO:0010604)	6/384	0.00495228	0.0364866	0	0	4.08104	21.6618	GSK3B;MAP2K1;GSN;SMO;MAPK14;TTBK1
186	GO_Biological_Process_2021	positive regulation of nucleic acid-templated transcription (GO:1903508)	7/511	0.00498088	0.0364866	0	0	3.59519	19.0622	ACVR1;RXRB;MAP2K1;RXRA;CHEK2;RORC;RORA
187	GO_Biological_Process_2021	spindle assembly (GO:0051225)	3/84	0.00498508	0.0364866	0	0	9.30005	49.3024	CHEK2;CSNK1D;KIF11
188	GO_Biological_Process_2021	regulation of glycogen biosynthetic process (GO:0005979)	2/26	0.00506289	0.03686	0	0	20.7229	109.538	GSK3B;GCK
189	GO_Biological_Process_2021	positive regulation of proteasomal protein catabolic process (GO:1901800)	3/86	0.00532299	0.0385496	0	0	9.07503	47.5143	GSK3B;CSNK1D;CSNK1E
190	GO_Biological_Process_2021	cellular senescence (GO:0090398)	2/27	0.00545345	0.0386801	0	0	19.893	103.673	MAP2K1;MAPK14
191	GO_Biological_Process_2021	regulation of vascular endothelial growth factor production (GO:0010574)	2/27	0.00545345	0.0386801	0	0	19.893	103.673	RORA;PTGS2
192	GO_Biological_Process_2021	positive regulation of nitric oxide biosynthetic process (GO:0045429)	2/27	0.00545345	0.0386801	0	0	19.893	103.673	HSP90AA1;PTGS2
193	GO_Biological_Process_2021	monovalent inorganic cation homeostasis (GO:0055067)	2/27	0.00545345	0.0386801	0	0	19.893	103.673	CYP11B2;PDK2
194	GO_Biological_Process_2021	bile acid and bile salt transport (GO:0015721)	2/28	0.0058574	0.040706	0	0	19.1269	98.3133	RXRA;AKR1C1
195	GO_Biological_Process_2021	negative regulation of phosphatase activity (GO:0010923)	2/28	0.0058574	0.040706	0	0	19.1269	98.3133	FKBP1A;GSK3B
196	GO_Biological_Process_2021	positive regulation of nitric oxide metabolic process (GO:1904407)	2/28	0.0058574	0.040706	0	0	19.1269	98.3133	HSP90AA1;PTGS2
197	GO_Biological_Process_2021	leukocyte cell-cell adhesion (GO:0007159)	2/28	0.0058574	0.040706	0	0	19.1269	98.3133	SYK;ITGAL
198	GO_Biological_Process_2021	regulation of gluconeogenesis (GO:0006111)	2/29	0.00627464	0.0429547	0	0	18.4176	93.4	PDK2;GCK
199	GO_Biological_Process_2021	glycolytic process (GO:0006096)	2/29	0.00627464	0.0429547	0	0	18.4176	93.4	PGK1;GCK
200	GO_Biological_Process_2021	telomere maintenance via telomerase (GO:0007004)	2/29	0.00627464	0.0429547	0	0	18.4176	93.4	HSP90AA1;CDK2
201	GO_Biological_Process_2021	regulation of lipid metabolic process (GO:0019216)	3/92	0.00641812	0.0432909	0	0	8.46067	42.7148	RXRA;RORC;RORA
202	GO_Biological_Process_2021	retinoid metabolic process (GO:0001523)	3/92	0.00641812	0.0432909	0	0	8.46067	42.7148	RBP4;AKR1C1;AKR1C3
203	GO_Biological_Process_2021	T cell activation (GO:0042110)	3/92	0.00641812	0.0432909	0	0	8.46067	42.7148	FKBP1A;LCK;PIK3CG
204	GO_Biological_Process_2021	positive regulation of lipid kinase activity (GO:0090218)	2/30	0.00670504	0.0447871	0	0	17.7589	88.8816	F2;PTK2
205	GO_Biological_Process_2021	RNA-dependent DNA biosynthetic process (GO:0006278)	2/30	0.00670504	0.0447871	0	0	17.7589	88.8816	HSP90AA1;CDK2
206	GO_Biological_Process_2021	ciliary basal body-plasma membrane docking (GO:0097711)	3/95	0.00701233	0.0466134	0	0	8.18354	40.5911	HSP90AA1;CSNK1D;CSNK1E
207	GO_Biological_Process_2021	triglyceride homeostasis (GO:0070328)	2/31	0.00714851	0.0472901	0	0	17.1457	84.7143	ACSM2A;RORA
208	GO_Biological_Process_2021	cellular protein metabolic process (GO:0044267)	6/417	0.00732629	0.0482343	0	0	3.74702	18.4214	CSNK1G3;MMP1;CHEK2;ALB;LTA4H;F2
209	GO_Biological_Process_2021	negative regulation of cell-matrix adhesion (GO:0001953)	2/32	0.00760492	0.0495942	0	0	16.5733	80.8606	CASK;APOD
210	GO_Biological_Process_2021	DNA damage checkpoint signaling (GO:0000077)	2/32	0.00760492	0.0495942	0	0	16.5733	80.8606	CHEK2;CHEK1
211	GO_Biological_Process_2021	extracellular matrix organization (GO:0030198)	5/300	0.00782886	0.0508137	0	0	4.31939	20.9488	GSN;MMP1;MMP3;ITGAL;MMP20
212	GO_Biological_Process_2021	bile acid metabolic process (GO:0008206)	2/33	0.00807416	0.0519161	0	0	16.0379	77.288	AKR1C1;AKR1D1
213	GO_Biological_Process_2021	primary alcohol metabolic process (GO:0034308)	2/33	0.00807416	0.0519161	0	0	16.0379	77.288	RBP4;CYP11B2
214	GO_Biological_Process_2021	epithelial cell differentiation (GO:0030855)	3/101	0.0082961	0.0530951	0	0	7.68019	36.8032	AKR1C1;PGK1;AKR1C2
215	GO_Biological_Process_2021	regulation of proteasomal ubiquitin-dependent protein catabolic process (GO:0032434)	3/102	0.00852259	0.0535147	0	0	7.60222	36.2249	GSK3B;CSNK1D;CSNK1E
216	GO_Biological_Process_2021	intrinsic apoptotic signaling pathway (GO:0097193)	3/102	0.00852259	0.0535147	0	0	7.60222	36.2249	STK24;CHEK2;PDK2
217	GO_Biological_Process_2021	B cell receptor signaling pathway (GO:0050853)	2/34	0.00855613	0.0535147	0	0	15.5359	73.9683	SYK;LCK
218	GO_Biological_Process_2021	organic cyclic compound biosynthetic process (GO:1901362)	2/34	0.00855613	0.0535147	0	0	15.5359	73.9683	CYP21A2;HSD17B1
219	GO_Biological_Process_2021	positive regulation of interleukin-12 production (GO:0032735)	2/34	0.00855613	0.0535147	0	0	15.5359	73.9683	SYK;MAPK14
220	GO_Biological_Process_2021	positive regulation of transcription, DNA-templated (GO:0045893)	11/1183	0.00874369	0.0544403	0	0	2.47808	11.7447	ACVR1;RXRB;MAP2K1;RARG;RXRA;CHEK2;CHEK1;NAMPT;RORC;PGR;RORA
221	GO_Biological_Process_2021	negative regulation of intracellular signal transduction (GO:1902532)	4/198	0.00894016	0.0554129	0	0	5.21385	24.5948	PDE10A;GSTP1;RORA;MAPK14
222	GO_Biological_Process_2021	cellular response to virus (GO:0098586)	2/35	0.00905072	0.0555973	0	0	15.0644	70.8766	HSP90AA1;MAPK14
223	GO_Biological_Process_2021	regulation of protein polymerization (GO:0032271)	2/35	0.00905072	0.0555973	0	0	15.0644	70.8766	HSP90AA1;TTBK1
224	GO_Biological_Process_2021	regulation of intracellular signal transduction (GO:1902531)	6/437	0.00911533	0.0557453	0	0	3.56948	16.7687	CHEK2;CDK2;CHEK1;REN;MAPK14;AURKA
225	GO_Biological_Process_2021	regulation of cell cycle process (GO:0010564)	3/106	0.00946478	0.0574304	0	0	7.30552	34.045	CHEK1;KIF11;AURKA
226	GO_Biological_Process_2021	negative regulation of fat cell differentiation (GO:0045599)	2/36	0.00955781	0.0574304	0	0	14.6206	67.9915	ZADH2;RORA
227	GO_Biological_Process_2021	regulation of microtubule-based process (GO:0032886)	2/36	0.00955781	0.0574304	0	0	14.6206	67.9915	GSK3B;AURKA
228	GO_Biological_Process_2021	telomere maintenance via telomere lengthening (GO:0010833)	2/36	0.00955781	0.0574304	0	0	14.6206	67.9915	HSP90AA1;CDK2
229	GO_Biological_Process_2021	regulation of inflammatory response (GO:0050727)	4/206	0.0102336	0.0612234	0	0	5.00533	22.9348	MMP3;RORA;PTGS2;S100A9
230	GO_Biological_Process_2021	negative regulation of gene expression (GO:0010629)	5/322	0.0104289	0.062122	0	0	4.01512	18.3217	MAP2K1;SMO;PGR;TTBK1;AURKA
231	GO_Biological_Process_2021	connective tissue development (GO:0061448)	2/38	0.0106091	0.0623851	0	0	13.8069	62.767	NAMPT;RORC
232	GO_Biological_Process_2021	regulation of phosphoprotein phosphatase activity (GO:0043666)	2/38	0.0106091	0.0623851	0	0	13.8069	62.767	FKBP1A;GSK3B
233	GO_Biological_Process_2021	positive regulation of insulin secretion (GO:0032024)	2/38	0.0106091	0.0623851	0	0	13.8069	62.767	RBP4;GCK
234	GO_Biological_Process_2021	regulation of cytoskeleton organization (GO:0051493)	3/112	0.010988	0.0643384	0	0	6.90129	31.1314	GSK3B;S100A9;PTK2
235	GO_Biological_Process_2021	regulation of cellular component biogenesis (GO:0044087)	2/39	0.0111531	0.0644815	0	0	13.4331	60.3958	HSPA8;HSP90AA1
236	GO_Biological_Process_2021	cellular response to ketone (GO:1901655)	2/39	0.0111531	0.0644815	0	0	13.4331	60.3958	AKR1C3;AKR1C2
237	GO_Biological_Process_2021	DNA integrity checkpoint signaling (GO:0031570)	2/39	0.0111531	0.0644815	0	0	13.4331	60.3958	CHEK2;CHEK1
238	GO_Biological_Process_2021	negative regulation of inflammatory response (GO:0050728)	4/212	0.0112794	0.0649393	0	0	4.85947	21.7936	SYK;GSTP1;RORA;MAPK14
239	GO_Biological_Process_2021	positive regulation of protein modification process (GO:0031401)	4/214	0.0116428	0.0660316	0	0	4.8127	21.4313	HSP90AA1;CSNK1D;F2;PTK2
240	GO_Biological_Process_2021	negative regulation of I-kappaB kinase/NF-kappaB signaling (GO:0043124)	2/40	0.0117091	0.0660316	0	0	13.0789	58.1672	GSTP1;RORA
241	GO_Biological_Process_2021	regulation of nitric oxide biosynthetic process (GO:0045428)	2/40	0.0117091	0.0660316	0	0	13.0789	58.1672	HSP90AA1;PTGS2
242	GO_Biological_Process_2021	positive regulation of intrinsic apoptotic signaling pathway (GO:2001244)	2/40	0.0117091	0.0660316	0	0	13.0789	58.1672	LCK;S100A9
243	GO_Biological_Process_2021	positive regulation of wound healing (GO:0090303)	2/40	0.0117091	0.0660316	0	0	13.0789	58.1672	F2;PTK2
244	GO_Biological_Process_2021	extracellular structure organization (GO:0043062)	4/216	0.0120136	0.0674725	0	0	4.76681	21.0775	MMP1;MMP3;ITGAL;MMP20
245	GO_Biological_Process_2021	external encapsulating structure organization (GO:0045229)	4/217	0.0122019	0.0681182	0	0	4.74419	20.9037	MMP1;MMP3;ITGAL;MMP20
246	GO_Biological_Process_2021	carbohydrate catabolic process (GO:0016052)	2/41	0.0122771	0.0681182	0	0	12.7429	56.0692	PGK1;GCK
247	GO_Biological_Process_2021	gluconeogenesis (GO:0006094)	2/41	0.0122771	0.0681182	0	0	12.7429	56.0692	RBP4;PGK1
248	GO_Biological_Process_2021	cellular response to lipid (GO:0071396)	4/219	0.012584	0.0695405	0	0	4.69958	20.5622	GSTP1;RORC;RORA;MAPK14
249	GO_Biological_Process_2021	regulation of cellular response to stress (GO:0080135)	3/118	0.0126452	0.069599	0	0	6.53924	28.5796	HSPA8;GSK3B;HSP90AA1
250	GO_Biological_Process_2021	positive regulation of cell population proliferation (GO:0008284)	6/474	0.0132185	0.0724646	0	0	3.28104	14.1942	CDK2;NAMPT;AKR1C3;PIM1;AKR1C2;PTK2
251	GO_Biological_Process_2021	positive regulation of peptide hormone secretion (GO:0090277)	2/43	0.0134486	0.0734339	0	0	12.1201	52.2241	RBP4;GCK
252	GO_Biological_Process_2021	positive regulation of multicellular organismal process (GO:0051240)	5/345	0.0137252	0.0746475	0	0	3.73911	16.0353	ACVR1;FABP4;SYK;SMO;PIK3CG
253	GO_Biological_Process_2021	response to amyloid-beta (GO:1904645)	2/44	0.0140519	0.0752353	0	0	11.831	50.4589	GSK3B;MMP3
254	GO_Biological_Process_2021	hexose biosynthetic process (GO:0019319)	2/44	0.0140519	0.0752353	0	0	11.831	50.4589	RBP4;PGK1
255	GO_Biological_Process_2021	intracellular steroid hormone receptor signaling pathway (GO:0030518)	2/44	0.0140519	0.0752353	0	0	11.831	50.4589	PGR;NR3C2
256	GO_Biological_Process_2021	mitotic spindle assembly (GO:0090307)	2/44	0.0140519	0.0752353	0	0	11.831	50.4589	CHEK2;KIF11
257	GO_Biological_Process_2021	positive regulation of cellular process (GO:0048522)	7/625	0.014187	0.075664	0	0	2.91478	12.4036	CDK2;CHEK1;NAMPT;AKR1C3;AKR1C2;S100A9;PTK2
258	GO_Biological_Process_2021	cellular response to oxidative stress (GO:0034599)	3/125	0.0147501	0.0783633	0	0	6.16186	25.9815	GSTP1;AKR1C3;PDK2
259	GO_Biological_Process_2021	regulation of cellular protein localization (GO:1903827)	2/46	0.0152931	0.0809359	0	0	11.292	47.2047	HSP90AA1;CSNK1E
260	GO_Biological_Process_2021	embryonic heart tube morphogenesis (GO:0003143)	2/47	0.0159308	0.0833489	0	0	11.0406	45.7024	ACVR1;SMO
261	GO_Biological_Process_2021	regulation of protein localization to nucleus (GO:1900180)	2/47	0.0159308	0.0833489	0	0	11.0406	45.7024	GSK3B;F2
262	GO_Biological_Process_2021	positive regulation of neuron death (GO:1901216)	2/47	0.0159308	0.0833489	0	0	11.0406	45.7024	BACE1;GSK3B
263	GO_Biological_Process_2021	positive regulation of canonical Wnt signaling pathway (GO:0090263)	3/130	0.0163679	0.0853113	0	0	5.91777	24.3365	CSNK1G3;CSNK1D;CSNK1E
264	GO_Biological_Process_2021	regulation of protein metabolic process (GO:0051246)	2/48	0.0165797	0.0857657	0	0	10.8	44.2754	FKBP1A;CHEK2
265	GO_Biological_Process_2021	positive regulation of blood vessel endothelial cell migration (GO:0043536)	2/48	0.0165797	0.0857657	0	0	10.8	44.2754	PTGS2;MAPK14
266	GO_Biological_Process_2021	cellular response to hypoxia (GO:0071456)	3/131	0.0167029	0.0860795	0	0	5.87124	24.0261	PGK1;RORA;PTGS2
267	GO_Biological_Process_2021	regulation of stress-activated MAPK cascade (GO:0032872)	2/49	0.0172398	0.0871658	0	0	10.5697	42.9186	MAP2K1;GSTP1
268	GO_Biological_Process_2021	response to unfolded protein (GO:0006986)	2/49	0.0172398	0.0871658	0	0	10.5697	42.9186	HSPA8;HSP90AA1
269	GO_Biological_Process_2021	secondary alcohol metabolic process (GO:1902652)	2/49	0.0172398	0.0871658	0	0	10.5697	42.9186	RXRA;CYP11B2
270	GO_Biological_Process_2021	positive regulation of protein phosphorylation (GO:0001934)	5/371	0.0182265	0.0871658	0	0	3.46888	13.8924	ACVR1;HSP90AA1;CSNK1D;F2;PTK2
271	GO_Biological_Process_2021	regulation of interleukin-12 production (GO:0032655)	2/51	0.0185929	0.0871658	0	0	10.1372	40.3967	SYK;MAPK14
272	GO_Biological_Process_2021	regulation of smoothened signaling pathway (GO:0008589)	2/51	0.0185929	0.0871658	0	0	10.1372	40.3967	SMO;RORA
273	GO_Biological_Process_2021	positive regulation of fat cell differentiation (GO:0045600)	2/51	0.0185929	0.0871658	0	0	10.1372	40.3967	PIM1;PTGS2
274	GO_Biological_Process_2021	negative regulation of cellular biosynthetic process (GO:0031327)	2/52	0.0192859	0.0871658	0	0	9.934	39.2232	AKR1C3;GCK
275	GO_Biological_Process_2021	regulation of intrinsic apoptotic signaling pathway (GO:2001242)	2/52	0.0192859	0.0871658	0	0	9.934	39.2232	LCK;S100A9
276	GO_Biological_Process_2021	regulation of release of sequestered calcium ion into cytosol (GO:0051279)	2/52	0.0192859	0.0871658	0	0	9.934	39.2232	FKBP1A;F2
277	GO_Biological_Process_2021	regulation of cellular component organization (GO:0051128)	3/139	0.0195219	0.0871658	0	0	5.52364	21.7422	HSPA8;HSP90AA1;AURKA
278	GO_Biological_Process_2021	negative regulation of cell population proliferation (GO:0008285)	5/379	0.019787	0.0871658	0	0	3.39329	13.311	RBP4;MAP2K1;RARG;GSTP1;APOD
279	GO_Biological_Process_2021	enzyme linked receptor protein signaling pathway (GO:0007167)	3/140	0.0198917	0.0871658	0	0	5.48305	21.4796	SYK;LCK;PTK2
280	GO_Biological_Process_2021	negative regulation of programmed cell death (GO:0043069)	5/381	0.0201904	0.0871658	0	0	3.3749	13.1707	GSK3B;GSTP1;ALB;PIM1;PTK2
281	GO_Biological_Process_2021	regulation of canonical Wnt signaling pathway (GO:0060828)	4/253	0.0202808	0.0871658	0	0	4.05087	15.7906	GSK3B;CSNK1G3;CSNK1D;CSNK1E
282	GO_Biological_Process_2021	positive regulation of phosphorylation (GO:0042327)	4/253	0.0202808	0.0871658	0	0	4.05087	15.7906	HSP90AA1;CSNK1D;F2;PTK2
283	GO_Biological_Process_2021	negative regulation of calcium ion transport into cytosol (GO:0010523)	1/5	0.0203345	0.0871658	0	0	61.463	239.425	FKBP1A
284	GO_Biological_Process_2021	negative regulation of cardiac muscle cell proliferation (GO:0060044)	1/5	0.0203345	0.0871658	0	0	61.463	239.425	RBP4
285	GO_Biological_Process_2021	pyridine-containing compound metabolic process (GO:0072524)	1/5	0.0203345	0.0871658	0	0	61.463	239.425	PDXK
286	GO_Biological_Process_2021	negative regulation of cGMP-mediated signaling (GO:0010754)	1/5	0.0203345	0.0871658	0	0	61.463	239.425	PDE10A
287	GO_Biological_Process_2021	pyrimidine nucleotide metabolic process (GO:0006220)	1/5	0.0203345	0.0871658	0	0	61.463	239.425	DCK
288	GO_Biological_Process_2021	regulation of astrocyte activation (GO:0061888)	1/5	0.0203345	0.0871658	0	0	61.463	239.425	TTBK1
289	GO_Biological_Process_2021	negative regulation of hydrogen peroxide metabolic process (GO:0010727)	1/5	0.0203345	0.0871658	0	0	61.463	239.425	MMP3
290	GO_Biological_Process_2021	beta-catenin destruction complex assembly (GO:1904885)	1/5	0.0203345	0.0871658	0	0	61.463	239.425	GSK3B
291	GO_Biological_Process_2021	BMP signaling pathway involved in heart development (GO:0061312)	1/5	0.0203345	0.0871658	0	0	61.463	239.425	ACVR1
292	GO_Biological_Process_2021	cannabinoid signaling pathway (GO:0038171)	1/5	0.0203345	0.0871658	0	0	61.463	239.425	CNR1
293	GO_Biological_Process_2021	carbon dioxide transport (GO:0015670)	1/5	0.0203345	0.0871658	0	0	61.463	239.425	CA2
294	GO_Biological_Process_2021	cardiac cell fate commitment (GO:0060911)	1/5	0.0203345	0.0871658	0	0	61.463	239.425	ACVR1
295	GO_Biological_Process_2021	regulation of cyclase activity (GO:0031279)	1/5	0.0203345	0.0871658	0	0	61.463	239.425	MAPK14
296	GO_Biological_Process_2021	negative regulation of protein acetylation (GO:1901984)	1/5	0.0203345	0.0871658	0	0	61.463	239.425	GSK3B
297	GO_Biological_Process_2021	regulation of fever generation (GO:0031620)	1/5	0.0203345	0.0871658	0	0	61.463	239.425	PTGS2
298	GO_Biological_Process_2021	negative regulation of T cell migration (GO:2000405)	1/5	0.0203345	0.0871658	0	0	61.463	239.425	APOD
299	GO_Biological_Process_2021	cellular response to nutrient (GO:0031670)	1/5	0.0203345	0.0871658	0	0	61.463	239.425	PDK2
300	GO_Biological_Process_2021	cellular response to vitamin D (GO:0071305)	1/5	0.0203345	0.0871658	0	0	61.463	239.425	PIM1
301	GO_Biological_Process_2021	regulation of integrin biosynthetic process (GO:0045113)	1/5	0.0203345	0.0871658	0	0	61.463	239.425	S100A9
302	GO_Biological_Process_2021	chronic inflammatory response (GO:0002544)	1/5	0.0203345	0.0871658	0	0	61.463	239.425	S100A9
303	GO_Biological_Process_2021	determination of left/right asymmetry in lateral mesoderm (GO:0003140)	1/5	0.0203345	0.0871658	0	0	61.463	239.425	SMO
304	GO_Biological_Process_2021	p38MAPK cascade (GO:0038066)	1/5	0.0203345	0.0871658	0	0	61.463	239.425	MAPK14
305	GO_Biological_Process_2021	regulation of neutrophil activation (GO:1902563)	1/5	0.0203345	0.0871658	0	0	61.463	239.425	SYK
306	GO_Biological_Process_2021	regulation of neutrophil degranulation (GO:0043313)	1/5	0.0203345	0.0871658	0	0	61.463	239.425	SYK
307	GO_Biological_Process_2021	peptidyl-cysteine S-nitrosylation (GO:0018119)	1/5	0.0203345	0.0871658	0	0	61.463	239.425	S100A9
308	GO_Biological_Process_2021	regulation of plasma membrane organization (GO:1903729)	1/5	0.0203345	0.0871658	0	0	61.463	239.425	GSN
309	GO_Biological_Process_2021	regulation of protein import (GO:1904589)	1/5	0.0203345	0.0871658	0	0	61.463	239.425	HSPA8
310	GO_Biological_Process_2021	positive regulation of cell proliferation involved in heart morphogenesis (GO:2000138)	1/5	0.0203345	0.0871658	0	0	61.463	239.425	PIM1
311	GO_Biological_Process_2021	female genitalia development (GO:0030540)	1/5	0.0203345	0.0871658	0	0	61.463	239.425	RBP4
312	GO_Biological_Process_2021	positive regulation of epithelial to mesenchymal transition involved in endocardial cushion formation (GO:1905007)	1/5	0.0203345	0.0871658	0	0	61.463	239.425	ACVR1
313	GO_Biological_Process_2021	positive regulation of heat generation (GO:0031652)	1/5	0.0203345	0.0871658	0	0	61.463	239.425	PTGS2
314	GO_Biological_Process_2021	response to prostaglandin (GO:0034694)	1/5	0.0203345	0.0871658	0	0	61.463	239.425	AKR1C3
315	GO_Biological_Process_2021	histone-threonine phosphorylation (GO:0035405)	1/5	0.0203345	0.0871658	0	0	61.463	239.425	VRK1
316	GO_Biological_Process_2021	positive regulation of macrophage proliferation (GO:0120041)	1/5	0.0203345	0.0871658	0	0	61.463	239.425	PTK2
317	GO_Biological_Process_2021	positive regulation of mast cell activation involved in immune response (GO:0033008)	1/5	0.0203345	0.0871658	0	0	61.463	239.425	SYK
318	GO_Biological_Process_2021	inosine metabolic process (GO:0046102)	1/5	0.0203345	0.0871658	0	0	61.463	239.425	PNP
319	GO_Biological_Process_2021	positive regulation of prostaglandin biosynthetic process (GO:0031394)	1/5	0.0203345	0.0871658	0	0	61.463	239.425	PTGS2
320	GO_Biological_Process_2021	T cell extravasation (GO:0072683)	1/5	0.0203345	0.0871658	0	0	61.463	239.425	ITGAL
321	GO_Biological_Process_2021	regulation of focal adhesion assembly (GO:0051893)	2/54	0.0207038	0.0884736	0	0	9.55096	37.0332	APOD;PTK2
322	GO_Biological_Process_2021	receptor-mediated endocytosis (GO:0006898)	3/143	0.0210241	0.089564	0	0	5.36474	20.7191	HSP90AA1;SYK;ALB
323	GO_Biological_Process_2021	pyruvate metabolic process (GO:0006090)	2/55	0.0214287	0.0910059	0	0	9.37028	36.0102	PGK1;GCK
324	GO_Biological_Process_2021	protein-containing complex disassembly (GO:0032984)	2/56	0.0221641	0.0911066	0	0	9.1963	35.0313	GSK3B;HSPA8
325	GO_Biological_Process_2021	DNA damage response, signal transduction by p53 class mediator resulting in cell cycle arrest (GO:0006977)	2/56	0.0221641	0.0911066	0	0	9.1963	35.0313	CHEK2;AURKA
326	GO_Biological_Process_2021	cellular response to peptide (GO:1901653)	2/57	0.0229098	0.0911066	0	0	9.02864	34.0939	GSK3B;CYP11B2
327	GO_Biological_Process_2021	regulation of mitotic nuclear division (GO:0007088)	2/57	0.0229098	0.0911066	0	0	9.02864	34.0939	CHEK1;AURKA
328	GO_Biological_Process_2021	renal system development (GO:0072001)	2/57	0.0229098	0.0911066	0	0	9.02864	34.0939	RBP4;REN
329	GO_Biological_Process_2021	icosanoid metabolic process (GO:0006690)	2/57	0.0229098	0.0911066	0	0	9.02864	34.0939	LTA4H;PTGS2
330	GO_Biological_Process_2021	monocarboxylic acid transport (GO:0015718)	2/57	0.0229098	0.0911066	0	0	9.02864	34.0939	RXRA;AKR1C1
331	GO_Biological_Process_2021	regulation of tumor necrosis factor-mediated signaling pathway (GO:0010803)	2/58	0.0236658	0.0911066	0	0	8.86696	33.1955	SYK;GSTP1
332	GO_Biological_Process_2021	positive regulation of mitochondrion organization (GO:0010822)	2/58	0.0236658	0.0911066	0	0	8.86696	33.1955	GSK3B;AURKA
333	GO_Biological_Process_2021	positive regulation of protein binding (GO:0032092)	2/58	0.0236658	0.0911066	0	0	8.86696	33.1955	FKBP1A;GSK3B
334	GO_Biological_Process_2021	regulation of protein phosphorylation (GO:0001932)	4/266	0.0238483	0.0911066	0	0	3.84733	14.3738	HSP90AA1;CSNK1D;F2;PTK2
335	GO_Biological_Process_2021	negative regulation of astrocyte differentiation (GO:0048712)	1/6	0.0243521	0.0911066	0	0	49.1679	182.666	F2
336	GO_Biological_Process_2021	negative regulation of cardiac muscle tissue growth (GO:0055022)	1/6	0.0243521	0.0911066	0	0	49.1679	182.666	RBP4
337	GO_Biological_Process_2021	purine deoxyribonucleotide catabolic process (GO:0009155)	1/6	0.0243521	0.0911066	0	0	49.1679	182.666	PNP
338	GO_Biological_Process_2021	purine ribonucleoside catabolic process (GO:0046130)	1/6	0.0243521	0.0911066	0	0	49.1679	182.666	PNP
339	GO_Biological_Process_2021	astrocyte development (GO:0014002)	1/6	0.0243521	0.0911066	0	0	49.1679	182.666	S100A9
340	GO_Biological_Process_2021	negative regulation of glycogen biosynthetic process (GO:0045719)	1/6	0.0243521	0.0911066	0	0	49.1679	182.666	GSK3B
341	GO_Biological_Process_2021	axo-dendritic transport (GO:0008088)	1/6	0.0243521	0.0911066	0	0	49.1679	182.666	HSPA8
342	GO_Biological_Process_2021	cellular response to lipoteichoic acid (GO:0071223)	1/6	0.0243521	0.0911066	0	0	49.1679	182.666	MAPK14
343	GO_Biological_Process_2021	regulation of hydrogen peroxide metabolic process (GO:0010310)	1/6	0.0243521	0.0911066	0	0	49.1679	182.666	MMP3
344	GO_Biological_Process_2021	negative regulation of vitamin metabolic process (GO:0046137)	1/6	0.0243521	0.0911066	0	0	49.1679	182.666	AKR1C3
345	GO_Biological_Process_2021	regulation of keratinocyte apoptotic process (GO:1902172)	1/6	0.0243521	0.0911066	0	0	49.1679	182.666	GSN
346	GO_Biological_Process_2021	neutrophil extravasation (GO:0072672)	1/6	0.0243521	0.0911066	0	0	49.1679	182.666	PIK3CG
347	GO_Biological_Process_2021	regulation of macromolecule biosynthetic process (GO:0010556)	1/6	0.0243521	0.0911066	0	0	49.1679	182.666	S100A9
348	GO_Biological_Process_2021	contact inhibition (GO:0060242)	1/6	0.0243521	0.0911066	0	0	49.1679	182.666	SMO
349	GO_Biological_Process_2021	regulation of macrophage proliferation (GO:0120040)	1/6	0.0243521	0.0911066	0	0	49.1679	182.666	PTK2
350	GO_Biological_Process_2021	coumarin metabolic process (GO:0009804)	1/6	0.0243521	0.0911066	0	0	49.1679	182.666	CYP2A6
351	GO_Biological_Process_2021	peroxisome proliferator activated receptor signaling pathway (GO:0035357)	1/6	0.0243521	0.0911066	0	0	49.1679	182.666	RXRA
352	GO_Biological_Process_2021	embryonic hindlimb morphogenesis (GO:0035116)	1/6	0.0243521	0.0911066	0	0	49.1679	182.666	RARG
353	GO_Biological_Process_2021	regulation of superoxide metabolic process (GO:0090322)	1/6	0.0243521	0.0911066	0	0	49.1679	182.666	SYK
354	GO_Biological_Process_2021	regulation of tooth mineralization (GO:0070170)	1/6	0.0243521	0.0911066	0	0	49.1679	182.666	MMP20
355	GO_Biological_Process_2021	positive regulation of deacetylase activity (GO:0090045)	1/6	0.0243521	0.0911066	0	0	49.1679	182.666	FNTA
356	GO_Biological_Process_2021	renal system process involved in regulation of blood volume (GO:0001977)	1/6	0.0243521	0.0911066	0	0	49.1679	182.666	CYP11B2
357	GO_Biological_Process_2021	positive regulation of fever generation (GO:0031622)	1/6	0.0243521	0.0911066	0	0	49.1679	182.666	PTGS2
358	GO_Biological_Process_2021	response to lipoteichoic acid (GO:0070391)	1/6	0.0243521	0.0911066	0	0	49.1679	182.666	MAPK14
359	GO_Biological_Process_2021	histone-serine phosphorylation (GO:0035404)	1/6	0.0243521	0.0911066	0	0	49.1679	182.666	VRK1
360	GO_Biological_Process_2021	positive regulation of killing of cells of other organism (GO:0051712)	1/6	0.0243521	0.0911066	0	0	49.1679	182.666	SYK
361	GO_Biological_Process_2021	positive regulation of microglial cell activation (GO:1903980)	1/6	0.0243521	0.0911066	0	0	49.1679	182.666	TTBK1
362	GO_Biological_Process_2021	mesenchymal to epithelial transition involved in metanephros morphogenesis (GO:0003337)	1/6	0.0243521	0.0911066	0	0	49.1679	182.666	SMO
363	GO_Biological_Process_2021	positive regulation of tau-protein kinase activity (GO:1902949)	1/6	0.0243521	0.0911066	0	0	49.1679	182.666	HSP90AA1
364	GO_Biological_Process_2021	monoterpenoid metabolic process (GO:0016098)	1/6	0.0243521	0.0911066	0	0	49.1679	182.666	CYP2E1
365	GO_Biological_Process_2021	protein geranylgeranylation (GO:0018344)	1/6	0.0243521	0.0911066	0	0	49.1679	182.666	FNTA
366	GO_Biological_Process_2021	negative regulation of actin filament depolymerization (GO:0030835)	1/6	0.0243521	0.0911066	0	0	49.1679	182.666	GSN
367	GO_Biological_Process_2021	central nervous system development (GO:0007417)	4/268	0.0244289	0.0911066	0	0	3.81779	14.1716	GSN;SMO;GSTP1;APOD
368	GO_Biological_Process_2021	positive regulation of apoptotic signaling pathway (GO:2001235)	2/59	0.0244319	0.0911066	0	0	8.71096	32.3339	LCK;S100A9
369	GO_Biological_Process_2021	positive regulation of Wnt signaling pathway (GO:0030177)	3/153	0.0250505	0.0931609	0	0	5.00456	18.4511	CSNK1G3;CSNK1D;CSNK1E
370	GO_Biological_Process_2021	negative regulation of response to stimulus (GO:0048585)	2/61	0.0259944	0.0958212	0	0	8.41483	30.7131	ACVR1;CASK
371	GO_Biological_Process_2021	response to light stimulus (GO:0009416)	2/61	0.0259944	0.0958212	0	0	8.41483	30.7131	MAPK10;FECH
372	GO_Biological_Process_2021	mitotic spindle organization (GO:0007052)	3/157	0.0267695	0.0958212	0	0	4.87358	17.6448	CHEK2;KIF11;AURKA
373	GO_Biological_Process_2021	positive regulation of cysteine-type endopeptidase activity (GO:2001056)	2/62	0.0267905	0.0958212	0	0	8.27417	29.9501	SYK;TTBK1
374	GO_Biological_Process_2021	stress-activated MAPK cascade (GO:0051403)	2/62	0.0267905	0.0958212	0	0	8.27417	29.9501	MAPK10;MAPK14
375	GO_Biological_Process_2021	cell cycle G1/S phase transition (GO:0044843)	2/63	0.0275965	0.0958212	0	0	8.13811	29.2164	ACVR1;CDK2
376	GO_Biological_Process_2021	cellular response to reactive oxygen species (GO:0034614)	2/63	0.0275965	0.0958212	0	0	8.13811	29.2164	AKR1C3;PDK2
377	GO_Biological_Process_2021	monocarboxylic acid biosynthetic process (GO:0072330)	2/63	0.0275965	0.0958212	0	0	8.13811	29.2164	AKR1D1;ACSM2A
378	GO_Biological_Process_2021	response to lipopolysaccharide (GO:0032496)	3/159	0.0276521	0.0958212	0	0	4.81061	17.2607	GSTP1;MAPK14;S100A9
379	GO_Biological_Process_2021	aldehyde biosynthetic process (GO:0046184)	1/7	0.0283534	0.0958212	0	0	40.9712	145.981	CYP11B2
380	GO_Biological_Process_2021	angiotensin-activated signaling pathway (GO:0038166)	1/7	0.0283534	0.0958212	0	0	40.9712	145.981	CA2
381	GO_Biological_Process_2021	astrocyte differentiation (GO:0048708)	1/7	0.0283534	0.0958212	0	0	40.9712	145.981	S100A9
382	GO_Biological_Process_2021	negative regulation of glycogen metabolic process (GO:0070874)	1/7	0.0283534	0.0958212	0	0	40.9712	145.981	GSK3B
383	GO_Biological_Process_2021	regulation of cGMP-mediated signaling (GO:0010752)	1/7	0.0283534	0.0958212	0	0	40.9712	145.981	PDE10A
384	GO_Biological_Process_2021	negative regulation of protein import (GO:1904590)	1/7	0.0283534	0.0958212	0	0	40.9712	145.981	APOD
385	GO_Biological_Process_2021	negative regulation of protein import into nucleus (GO:0042308)	1/7	0.0283534	0.0958212	0	0	40.9712	145.981	APOD
386	GO_Biological_Process_2021	negative regulation of stress-activated protein kinase signaling cascade (GO:0070303)	1/7	0.0283534	0.0958212	0	0	40.9712	145.981	GSTP1
387	GO_Biological_Process_2021	regulation of glycogen (starch) synthase activity (GO:2000465)	1/7	0.0283534	0.0958212	0	0	40.9712	145.981	GSK3B
388	GO_Biological_Process_2021	regulation of ketone biosynthetic process (GO:0010566)	1/7	0.0283534	0.0958212	0	0	40.9712	145.981	AKR1C3
389	GO_Biological_Process_2021	detection of muscle stretch (GO:0035995)	1/7	0.0283534	0.0958212	0	0	40.9712	145.981	PTK2
390	GO_Biological_Process_2021	regulation of prostaglandin biosynthetic process (GO:0031392)	1/7	0.0283534	0.0958212	0	0	40.9712	145.981	PTGS2
391	GO_Biological_Process_2021	polyamine biosynthetic process (GO:0006596)	1/7	0.0283534	0.0958212	0	0	40.9712	145.981	AMD1
392	GO_Biological_Process_2021	positive regulation of cardiac epithelial to mesenchymal transition (GO:0062043)	1/7	0.0283534	0.0958212	0	0	40.9712	145.981	ACVR1
393	GO_Biological_Process_2021	regulation of tubulin deacetylation (GO:0090043)	1/7	0.0283534	0.0958212	0	0	40.9712	145.981	FNTA
394	GO_Biological_Process_2021	Golgi disassembly (GO:0090166)	1/7	0.0283534	0.0958212	0	0	40.9712	145.981	VRK1
395	GO_Biological_Process_2021	hindlimb morphogenesis (GO:0035137)	1/7	0.0283534	0.0958212	0	0	40.9712	145.981	RARG
396	GO_Biological_Process_2021	SMAD protein complex assembly (GO:0007183)	1/7	0.0283534	0.0958212	0	0	40.9712	145.981	FKBP1A
397	GO_Biological_Process_2021	positive regulation of oxidative stress-induced cell death (GO:1903209)	1/7	0.0283534	0.0958212	0	0	40.9712	145.981	MMP3
398	GO_Biological_Process_2021	sphingosine-1-phosphate receptor signaling pathway (GO:0003376)	1/7	0.0283534	0.0958212	0	0	40.9712	145.981	PIK3CG
399	GO_Biological_Process_2021	lipid hydroxylation (GO:0002933)	1/7	0.0283534	0.0958212	0	0	40.9712	145.981	CYP2E1
400	GO_Biological_Process_2021	positive regulation of protein localization to centrosome (GO:1904781)	1/7	0.0283534	0.0958212	0	0	40.9712	145.981	GSK3B
401	GO_Biological_Process_2021	T-helper 17 cell differentiation (GO:0072539)	1/7	0.0283534	0.0958212	0	0	40.9712	145.981	RORC
402	GO_Biological_Process_2021	terpenoid metabolic process (GO:0006721)	1/7	0.0283534	0.0958212	0	0	40.9712	145.981	CYP2E1
403	GO_Biological_Process_2021	positive regulation of unsaturated fatty acid biosynthetic process (GO:2001280)	1/7	0.0283534	0.0958212	0	0	40.9712	145.981	PTGS2
404	GO_Biological_Process_2021	mitral valve development (GO:0003174)	1/7	0.0283534	0.0958212	0	0	40.9712	145.981	ACVR1
405	GO_Biological_Process_2021	negative regulation of acute inflammatory response (GO:0002674)	1/7	0.0283534	0.0958212	0	0	40.9712	145.981	GSTP1
406	GO_Biological_Process_2021	antimicrobial humoral immune response mediated by antimicrobial peptide (GO:0061844)	2/64	0.0284121	0.0958212	0	0	8.00645	28.5105	F2;S100A9
407	GO_Biological_Process_2021	regulation of extrinsic apoptotic signaling pathway (GO:2001236)	2/64	0.0284121	0.0958212	0	0	8.00645	28.5105	ACVR1;GSTP1
408	GO_Biological_Process_2021	negative regulation of G2/M transition of mitotic cell cycle (GO:0010972)	2/66	0.0300722	0.10068	0	0	7.75547	27.1764	CHEK1;AURKA
409	GO_Biological_Process_2021	ERBB signaling pathway (GO:0038127)	2/66	0.0300722	0.10068	0	0	7.75547	27.1764	HSP90AA1;PTK2
410	GO_Biological_Process_2021	positive regulation of T cell proliferation (GO:0042102)	2/66	0.0300722	0.10068	0	0	7.75547	27.1764	PNP;SYK
411	GO_Biological_Process_2021	proteolysis (GO:0006508)	4/287	0.0303732	0.100902	0	0	3.55803	12.4325	BACE1;MMP1;MMP3;REN
412	GO_Biological_Process_2021	actin filament reorganization (GO:0090527)	1/8	0.0323385	0.100902	0	0	35.1164	120.502	GSN
413	GO_Biological_Process_2021	purine ribonucleoside monophosphate catabolic process (GO:0009169)	1/8	0.0323385	0.100902	0	0	35.1164	120.502	PNP
414	GO_Biological_Process_2021	regulation of acetyl-CoA biosynthetic process from pyruvate (GO:0010510)	1/8	0.0323385	0.100902	0	0	35.1164	120.502	PDK2
415	GO_Biological_Process_2021	regulation of acyl-CoA biosynthetic process (GO:0050812)	1/8	0.0323385	0.100902	0	0	35.1164	120.502	PDK2
416	GO_Biological_Process_2021	regulation of alpha-beta T cell differentiation (GO:0046637)	1/8	0.0323385	0.100902	0	0	35.1164	120.502	PNP
417	GO_Biological_Process_2021	regulation of alpha-beta T cell proliferation (GO:0046640)	1/8	0.0323385	0.100902	0	0	35.1164	120.502	SYK
418	GO_Biological_Process_2021	regulation of anion transport (GO:0044070)	1/8	0.0323385	0.100902	0	0	35.1164	120.502	CA2
419	GO_Biological_Process_2021	benzene-containing compound metabolic process (GO:0042537)	1/8	0.0323385	0.100902	0	0	35.1164	120.502	CYP2E1
420	GO_Biological_Process_2021	negative regulation of keratinocyte proliferation (GO:0010839)	1/8	0.0323385	0.100902	0	0	35.1164	120.502	CASK
421	GO_Biological_Process_2021	negative regulation of mitotic nuclear division (GO:0045839)	1/8	0.0323385	0.100902	0	0	35.1164	120.502	CHEK1
422	GO_Biological_Process_2021	cellular response to angiotensin (GO:1904385)	1/8	0.0323385	0.100902	0	0	35.1164	120.502	CA2
423	GO_Biological_Process_2021	regulation of epithelial to mesenchymal transition involved in endocardial cushion formation (GO:1905005)	1/8	0.0323385	0.100902	0	0	35.1164	120.502	ACVR1
424	GO_Biological_Process_2021	regulation of extent of cell growth (GO:0061387)	1/8	0.0323385	0.100902	0	0	35.1164	120.502	GSK3B
425	GO_Biological_Process_2021	cellular response to potassium ion (GO:0035865)	1/8	0.0323385	0.100902	0	0	35.1164	120.502	CYP11B2
426	GO_Biological_Process_2021	commissural neuron axon guidance (GO:0071679)	1/8	0.0323385	0.100902	0	0	35.1164	120.502	SMO
427	GO_Biological_Process_2021	phosphatidylinositol-3-phosphate biosynthetic process (GO:0036092)	1/8	0.0323385	0.100902	0	0	35.1164	120.502	PIK3CG
428	GO_Biological_Process_2021	ER overload response (GO:0006983)	1/8	0.0323385	0.100902	0	0	35.1164	120.502	GSK3B
429	GO_Biological_Process_2021	positive regulation of astrocyte differentiation (GO:0048711)	1/8	0.0323385	0.100902	0	0	35.1164	120.502	TTBK1
430	GO_Biological_Process_2021	regulation of response to wounding (GO:1903034)	1/8	0.0323385	0.100902	0	0	35.1164	120.502	STK24
431	GO_Biological_Process_2021	positive regulation of cysteine-type endopeptidase activity involved in apoptotic signaling pathway (GO:2001269)	1/8	0.0323385	0.100902	0	0	35.1164	120.502	GSN
432	GO_Biological_Process_2021	positive regulation of fibroblast migration (GO:0010763)	1/8	0.0323385	0.100902	0	0	35.1164	120.502	PTK2
433	GO_Biological_Process_2021	response to potassium ion (GO:0035864)	1/8	0.0323385	0.100902	0	0	35.1164	120.502	CYP11B2
434	GO_Biological_Process_2021	positive regulation of monocyte chemotactic protein-1 production (GO:0071639)	1/8	0.0323385	0.100902	0	0	35.1164	120.502	SYK
435	GO_Biological_Process_2021	positive regulation of myotube differentiation (GO:0010831)	1/8	0.0323385	0.100902	0	0	35.1164	120.502	MAPK14
436	GO_Biological_Process_2021	spermidine metabolic process (GO:0008216)	1/8	0.0323385	0.100902	0	0	35.1164	120.502	AMD1
437	GO_Biological_Process_2021	leukocyte aggregation (GO:0070486)	1/8	0.0323385	0.100902	0	0	35.1164	120.502	S100A9
438	GO_Biological_Process_2021	stress-induced premature senescence (GO:0090400)	1/8	0.0323385	0.100902	0	0	35.1164	120.502	MAPK14
439	GO_Biological_Process_2021	mast cell activation involved in immune response (GO:0002279)	1/8	0.0323385	0.100902	0	0	35.1164	120.502	PIK3CG
440	GO_Biological_Process_2021	mast cell degranulation (GO:0043303)	1/8	0.0323385	0.100902	0	0	35.1164	120.502	PIK3CG
441	GO_Biological_Process_2021	regulation of apoptotic process (GO:0042981)	7/742	0.0324693	0.101081	0	0	2.43594	8.34907	GSK3B;HSP90AA1;RARG;GSTP1;ALB;PIM1;PTK2
442	GO_Biological_Process_2021	positive regulation of protein polymerization (GO:0032273)	2/69	0.0326329	0.101361	0	0	7.40709	25.3503	HSP90AA1;TTBK1
443	GO_Biological_Process_2021	cholesterol homeostasis (GO:0042632)	2/71	0.034386	0.104082	0	0	7.19167	24.2367	AKR1C1;RORA
444	GO_Biological_Process_2021	positive regulation of cellular protein localization (GO:1903829)	2/71	0.034386	0.104082	0	0	7.19167	24.2367	GSK3B;F2
445	GO_Biological_Process_2021	sterol homeostasis (GO:0055092)	2/72	0.0352761	0.104082	0	0	7.08857	23.7081	AKR1C1;RORA
446	GO_Biological_Process_2021	positive regulation of protein secretion (GO:0050714)	2/72	0.0352761	0.104082	0	0	7.08857	23.7081	RBP4;GCK
447	GO_Biological_Process_2021	innate immune response (GO:0045087)	4/302	0.0356215	0.104082	0	0	3.37636	11.2595	SYK;LCK;PTK2;PIK3CG
448	GO_Biological_Process_2021	neurotransmitter transport (GO:0006836)	2/73	0.0361752	0.104082	0	0	6.98838	23.1971	HSPA8;CASK
449	GO_Biological_Process_2021	actin-mediated cell contraction (GO:0070252)	1/9	0.0363075	0.104082	0	0	30.7253	101.877	GSN
450	GO_Biological_Process_2021	amyloid-beta formation (GO:0034205)	1/9	0.0363075	0.104082	0	0	30.7253	101.877	BACE1
451	GO_Biological_Process_2021	regulation of animal organ morphogenesis (GO:2000027)	1/9	0.0363075	0.104082	0	0	30.7253	101.877	SMO
452	GO_Biological_Process_2021	negative regulation of fibrinolysis (GO:0051918)	1/9	0.0363075	0.104082	0	0	30.7253	101.877	F2
453	GO_Biological_Process_2021	negative regulation of glial cell differentiation (GO:0045686)	1/9	0.0363075	0.104082	0	0	30.7253	101.877	F2
454	GO_Biological_Process_2021	axon regeneration (GO:0031103)	1/9	0.0363075	0.104082	0	0	30.7253	101.877	APOD
455	GO_Biological_Process_2021	negative regulation of leukocyte proliferation (GO:0070664)	1/9	0.0363075	0.104082	0	0	30.7253	101.877	GSTP1
456	GO_Biological_Process_2021	cellular response to leptin stimulus (GO:0044320)	1/9	0.0363075	0.104082	0	0	30.7253	101.877	GCK
457	GO_Biological_Process_2021	cholesterol catabolic process (GO:0006707)	1/9	0.0363075	0.104082	0	0	30.7253	101.877	AKR1D1
458	GO_Biological_Process_2021	regulation of leukocyte degranulation (GO:0043300)	1/9	0.0363075	0.104082	0	0	30.7253	101.877	SYK
459	GO_Biological_Process_2021	cytolysis by host of symbiont cells (GO:0051838)	1/9	0.0363075	0.104082	0	0	30.7253	101.877	F2
460	GO_Biological_Process_2021	cytolysis in other organism involved in symbiotic interaction (GO:0051801)	1/9	0.0363075	0.104082	0	0	30.7253	101.877	F2
461	GO_Biological_Process_2021	one-carbon compound transport (GO:0019755)	1/9	0.0363075	0.104082	0	0	30.7253	101.877	CA2
462	GO_Biological_Process_2021	organic cyclic compound catabolic process (GO:1901361)	1/9	0.0363075	0.104082	0	0	30.7253	101.877	HSD11B1
463	GO_Biological_Process_2021	peptidyl-cysteine modification (GO:0018198)	1/9	0.0363075	0.104082	0	0	30.7253	101.877	S100A9
464	GO_Biological_Process_2021	plasminogen activation (GO:0031639)	1/9	0.0363075	0.104082	0	0	30.7253	101.877	PGK1
465	GO_Biological_Process_2021	epithelial cell apoptotic process (GO:1904019)	1/9	0.0363075	0.104082	0	0	30.7253	101.877	GSN
466	GO_Biological_Process_2021	positive regulation of B cell differentiation (GO:0045579)	1/9	0.0363075	0.104082	0	0	30.7253	101.877	SYK
467	GO_Biological_Process_2021	estrogen biosynthetic process (GO:0006703)	1/9	0.0363075	0.104082	0	0	30.7253	101.877	HSD17B1
468	GO_Biological_Process_2021	regulation of transmembrane transporter activity (GO:0022898)	1/9	0.0363075	0.104082	0	0	30.7253	101.877	PIM1
469	GO_Biological_Process_2021	hepoxilin biosynthetic process (GO:0051122)	1/9	0.0363075	0.104082	0	0	30.7253	101.877	GSTP1
470	GO_Biological_Process_2021	hepoxilin metabolic process (GO:0051121)	1/9	0.0363075	0.104082	0	0	30.7253	101.877	GSTP1
471	GO_Biological_Process_2021	response to leptin (GO:0044321)	1/9	0.0363075	0.104082	0	0	30.7253	101.877	GCK
472	GO_Biological_Process_2021	histone phosphorylation (GO:0016572)	1/9	0.0363075	0.104082	0	0	30.7253	101.877	CDK2
473	GO_Biological_Process_2021	IMP metabolic process (GO:0046040)	1/9	0.0363075	0.104082	0	0	30.7253	101.877	PNP
474	GO_Biological_Process_2021	positive regulation of mast cell degranulation (GO:0043306)	1/9	0.0363075	0.104082	0	0	30.7253	101.877	SYK
475	GO_Biological_Process_2021	intestinal cholesterol absorption (GO:0030299)	1/9	0.0363075	0.104082	0	0	30.7253	101.877	AKR1C1
476	GO_Biological_Process_2021	sterol catabolic process (GO:0016127)	1/9	0.0363075	0.104082	0	0	30.7253	101.877	AKR1D1
477	GO_Biological_Process_2021	mast cell mediated immunity (GO:0002448)	1/9	0.0363075	0.104082	0	0	30.7253	101.877	PIK3CG
478	GO_Biological_Process_2021	mitral valve morphogenesis (GO:0003183)	1/9	0.0363075	0.104082	0	0	30.7253	101.877	ACVR1
479	GO_Biological_Process_2021	muscle cell fate commitment (GO:0042693)	1/9	0.0363075	0.104082	0	0	30.7253	101.877	ACVR1
480	GO_Biological_Process_2021	DNA damage response, signal transduction by p53 class mediator (GO:0030330)	2/74	0.037083	0.105806	0	0	6.89097	22.703	CHEK2;AURKA
481	GO_Biological_Process_2021	mitotic nuclear division (GO:0140014)	2/74	0.037083	0.105806	0	0	6.89097	22.703	CHEK2;KIF11
482	GO_Biological_Process_2021	regulation of cell population proliferation (GO:0042127)	7/764	0.0371397	0.105806	0	0	2.36243	7.77965	MAP2K1;RARG;CDK2;NAMPT;AKR1C3;AKR1C2;PTK2
483	GO_Biological_Process_2021	regulation of immune response (GO:0050776)	3/179	0.0373235	0.10611	0	0	4.25964	14.0062	FKBP1A;SYK;ITGAL
484	GO_Biological_Process_2021	positive regulation of cellular biosynthetic process (GO:0031328)	3/180	0.0378471	0.107367	0	0	4.23536	13.8674	HSP90AA1;PTGS2;GCK
485	GO_Biological_Process_2021	integrin-mediated signaling pathway (GO:0007229)	2/75	0.0379996	0.107367	0	0	6.79623	22.2249	SYK;PTK2
486	GO_Biological_Process_2021	positive regulation of T cell activation (GO:0050870)	2/75	0.0379996	0.107367	0	0	6.79623	22.2249	PNP;LCK
487	GO_Biological_Process_2021	positive regulation of phosphatidylinositol 3-kinase signaling (GO:0014068)	2/77	0.0398587	0.109917	0	0	6.61433	21.3141	PIK3CG;PTK2
488	GO_Biological_Process_2021	cilium assembly (GO:0060271)	4/314	0.0401768	0.109917	0	0	3.24367	10.4267	HSP90AA1;GSN;CSNK1D;CSNK1E
489	GO_Biological_Process_2021	protein prenylation (GO:0018342)	1/10	0.0402604	0.109917	0	0	27.31	87.7303	FNTA
490	GO_Biological_Process_2021	regulation of carbohydrate biosynthetic process (GO:0043255)	1/10	0.0402604	0.109917	0	0	27.31	87.7303	PDK2
491	GO_Biological_Process_2021	regulation of cell activation (GO:0050865)	1/10	0.0402604	0.109917	0	0	27.31	87.7303	SYK
492	GO_Biological_Process_2021	regulation of podosome assembly (GO:0071801)	1/10	0.0402604	0.109917	0	0	27.31	87.7303	GSN
493	GO_Biological_Process_2021	regulation of protein localization to centrosome (GO:1904779)	1/10	0.0402604	0.109917	0	0	27.31	87.7303	GSK3B
494	GO_Biological_Process_2021	positive regulation of cell activation (GO:0050867)	1/10	0.0402604	0.109917	0	0	27.31	87.7303	TTBK1
495	GO_Biological_Process_2021	regulation of tau-protein kinase activity (GO:1902947)	1/10	0.0402604	0.109917	0	0	27.31	87.7303	HSP90AA1
496	GO_Biological_Process_2021	positive regulation of coagulation (GO:0050820)	1/10	0.0402604	0.109917	0	0	27.31	87.7303	F2
497	GO_Biological_Process_2021	regulation of type B pancreatic cell development (GO:2000074)	1/10	0.0402604	0.109917	0	0	27.31	87.7303	GSK3B
498	GO_Biological_Process_2021	positive regulation of hemostasis (GO:1900048)	1/10	0.0402604	0.109917	0	0	27.31	87.7303	F2
499	GO_Biological_Process_2021	sequestering of actin monomers (GO:0042989)	1/10	0.0402604	0.109917	0	0	27.31	87.7303	GSN
500	GO_Biological_Process_2021	positive regulation of myoblast fusion (GO:1901741)	1/10	0.0402604	0.109917	0	0	27.31	87.7303	MAPK14
501	GO_Biological_Process_2021	smooth muscle tissue development (GO:0048745)	1/10	0.0402604	0.109917	0	0	27.31	87.7303	SMO
502	GO_Biological_Process_2021	modulation by symbiont of host process (GO:0044003)	1/10	0.0402604	0.109917	0	0	27.31	87.7303	PGK1
503	GO_Biological_Process_2021	primary alcohol catabolic process (GO:0034310)	1/10	0.0402604	0.109917	0	0	27.31	87.7303	AKR1C3
504	GO_Biological_Process_2021	negative regulation of apoptotic signaling pathway (GO:2001234)	2/78	0.040801	0.111173	0	0	6.52697	20.8801	ACVR1;GSTP1
505	GO_Biological_Process_2021	negative regulation of cellular component organization (GO:0051129)	2/80	0.0427108	0.111793	0	0	6.35897	20.0518	GSK3B;HSPA8
506	GO_Biological_Process_2021	regulation of organelle organization (GO:0033043)	2/80	0.0427108	0.111793	0	0	6.35897	20.0518	S100A9;PTK2
507	GO_Biological_Process_2021	activation of cysteine-type endopeptidase activity involved in apoptotic process (GO:0006919)	2/81	0.0436781	0.111793	0	0	6.27816	19.6564	LCK;S100A9
508	GO_Biological_Process_2021	actin filament depolymerization (GO:0030042)	1/11	0.0441973	0.111793	0	0	24.5778	76.6603	GSN
509	GO_Biological_Process_2021	negative regulation of calcium ion transmembrane transport (GO:1903170)	1/11	0.0441973	0.111793	0	0	24.5778	76.6603	FKBP1A
510	GO_Biological_Process_2021	alcohol catabolic process (GO:0046164)	1/11	0.0441973	0.111793	0	0	24.5778	76.6603	AKR1D1
511	GO_Biological_Process_2021	pyrimidine nucleoside salvage (GO:0043097)	1/11	0.0441973	0.111793	0	0	24.5778	76.6603	DCK
512	GO_Biological_Process_2021	pyrimidine-containing compound salvage (GO:0008655)	1/11	0.0441973	0.111793	0	0	24.5778	76.6603	DCK
513	GO_Biological_Process_2021	atrial septum morphogenesis (GO:0060413)	1/11	0.0441973	0.111793	0	0	24.5778	76.6603	ACVR1
514	GO_Biological_Process_2021	regulation of biosynthetic process (GO:0009889)	1/11	0.0441973	0.111793	0	0	24.5778	76.6603	GSTP1
515	GO_Biological_Process_2021	negative regulation of lymphocyte migration (GO:2000402)	1/11	0.0441973	0.111793	0	0	24.5778	76.6603	APOD
516	GO_Biological_Process_2021	regulation of coagulation (GO:0050818)	1/11	0.0441973	0.111793	0	0	24.5778	76.6603	F2
517	GO_Biological_Process_2021	regulation of cysteine-type endopeptidase activity involved in apoptotic signaling pathway (GO:2001267)	1/11	0.0441973	0.111793	0	0	24.5778	76.6603	GSN
518	GO_Biological_Process_2021	negative regulation of nuclear division (GO:0051784)	1/11	0.0441973	0.111793	0	0	24.5778	76.6603	CHEK1
519	GO_Biological_Process_2021	regulation of cytoplasmic transport (GO:1903649)	1/11	0.0441973	0.111793	0	0	24.5778	76.6603	MAP2K1
520	GO_Biological_Process_2021	cellular glucan metabolic process (GO:0006073)	1/11	0.0441973	0.111793	0	0	24.5778	76.6603	GSK3B
521	GO_Biological_Process_2021	negative regulation of platelet-derived growth factor receptor signaling pathway (GO:0010642)	1/11	0.0441973	0.111793	0	0	24.5778	76.6603	APOD
522	GO_Biological_Process_2021	cellular response to cholesterol (GO:0071397)	1/11	0.0441973	0.111793	0	0	24.5778	76.6603	SMO
523	GO_Biological_Process_2021	cellular response to interleukin-2 (GO:0071352)	1/11	0.0441973	0.111793	0	0	24.5778	76.6603	SYK
524	GO_Biological_Process_2021	regulation of histone H3-K9 acetylation (GO:2000615)	1/11	0.0441973	0.111793	0	0	24.5778	76.6603	CHEK1
525	GO_Biological_Process_2021	chromatin-mediated maintenance of transcription (GO:0048096)	1/11	0.0441973	0.111793	0	0	24.5778	76.6603	CHEK1
526	GO_Biological_Process_2021	regulation of lipid kinase activity (GO:0043550)	1/11	0.0441973	0.111793	0	0	24.5778	76.6603	F2
527	GO_Biological_Process_2021	regulation of myeloid leukocyte mediated immunity (GO:0002886)	1/11	0.0441973	0.111793	0	0	24.5778	76.6603	SYK
528	GO_Biological_Process_2021	regulation of pH (GO:0006885)	1/11	0.0441973	0.111793	0	0	24.5778	76.6603	PDK2
529	GO_Biological_Process_2021	embryonic eye morphogenesis (GO:0048048)	1/11	0.0441973	0.111793	0	0	24.5778	76.6603	RARG
530	GO_Biological_Process_2021	positive regulation of actin nucleation (GO:0051127)	1/11	0.0441973	0.111793	0	0	24.5778	76.6603	GSN
531	GO_Biological_Process_2021	positive regulation of bone resorption (GO:0045780)	1/11	0.0441973	0.111793	0	0	24.5778	76.6603	SYK
532	GO_Biological_Process_2021	Golgi inheritance (GO:0048313)	1/11	0.0441973	0.111793	0	0	24.5778	76.6603	VRK1
533	GO_Biological_Process_2021	response to corticosteroid (GO:0031960)	1/11	0.0441973	0.111793	0	0	24.5778	76.6603	AKR1C3
534	GO_Biological_Process_2021	interleukin-2-mediated signaling pathway (GO:0038110)	1/11	0.0441973	0.111793	0	0	24.5778	76.6603	SYK
535	GO_Biological_Process_2021	intestinal lipid absorption (GO:0098856)	1/11	0.0441973	0.111793	0	0	24.5778	76.6603	AKR1C1
536	GO_Biological_Process_2021	positive regulation of nitric-oxide synthase biosynthetic process (GO:0051770)	1/11	0.0441973	0.111793	0	0	24.5778	76.6603	NAMPT
537	GO_Biological_Process_2021	somite development (GO:0061053)	1/11	0.0441973	0.111793	0	0	24.5778	76.6603	SMO
538	GO_Biological_Process_2021	positive regulation of production of miRNAs involved in gene silencing by miRNA (GO:1903800)	1/11	0.0441973	0.111793	0	0	24.5778	76.6603	MAP2K1
539	GO_Biological_Process_2021	T cell chemotaxis (GO:0010818)	1/11	0.0441973	0.111793	0	0	24.5778	76.6603	PIK3CG
540	GO_Biological_Process_2021	tetrahydrobiopterin metabolic process (GO:0046146)	1/11	0.0441973	0.111793	0	0	24.5778	76.6603	HSP90AA1
541	GO_Biological_Process_2021	positive regulation of transforming growth factor beta production (GO:0071636)	1/11	0.0441973	0.111793	0	0	24.5778	76.6603	PTGS2
542	GO_Biological_Process_2021	urate metabolic process (GO:0046415)	1/11	0.0441973	0.111793	0	0	24.5778	76.6603	PNP
543	GO_Biological_Process_2021	negative regulation of activin receptor signaling pathway (GO:0032926)	1/11	0.0441973	0.111793	0	0	24.5778	76.6603	ACVR1
544	GO_Biological_Process_2021	regulation of programmed cell death (GO:0043067)	3/194	0.0455703	0.115012	0	0	3.92213	12.1135	HSP90AA1;RARG;ALB
545	GO_Biological_Process_2021	regulation of osteoblast differentiation (GO:0045667)	2/83	0.045637	0.115012	0	0	6.12253	18.9005	ACVR1;PTK2
546	GO_Biological_Process_2021	anaphase-promoting complex-dependent catabolic process (GO:0031145)	2/84	0.0466285	0.115149	0	0	6.04756	18.5391	CDK2;AURKA
547	GO_Biological_Process_2021	G1/S transition of mitotic cell cycle (GO:0000082)	2/85	0.047628	0.115149	0	0	5.9744	18.1881	ACVR1;CDK2
548	GO_Biological_Process_2021	positive regulation of protein catabolic process (GO:0045732)	2/85	0.047628	0.115149	0	0	5.9744	18.1881	GSK3B;HSP90AA1
549	GO_Biological_Process_2021	regulation of signal transduction (GO:0009966)	3/198	0.0479101	0.115149	0	0	3.8409	11.6703	ACVR1;AKR1C3;RORA
550	GO_Biological_Process_2021	negative regulation of calcineurin-mediated signaling (GO:0106057)	1/12	0.0481183	0.115149	0	0	22.3423	67.7887	GSK3B
551	GO_Biological_Process_2021	negative regulation of calcineurin-NFAT signaling cascade (GO:0070885)	1/12	0.0481183	0.115149	0	0	22.3423	67.7887	GSK3B
552	GO_Biological_Process_2021	pyrimidine-containing compound metabolic process (GO:0072527)	1/12	0.0481183	0.115149	0	0	22.3423	67.7887	DCK
553	GO_Biological_Process_2021	angiotensin maturation (GO:0002003)	1/12	0.0481183	0.115149	0	0	22.3423	67.7887	REN
554	GO_Biological_Process_2021	regulation of actin nucleation (GO:0051125)	1/12	0.0481183	0.115149	0	0	22.3423	67.7887	GSN
555	GO_Biological_Process_2021	regulation of amyloid precursor protein catabolic process (GO:1902991)	1/12	0.0481183	0.115149	0	0	22.3423	67.7887	FKBP1A
556	GO_Biological_Process_2021	regulation of angiotensin levels in blood (GO:0002002)	1/12	0.0481183	0.115149	0	0	22.3423	67.7887	REN
557	GO_Biological_Process_2021	regulation of astrocyte differentiation (GO:0048710)	1/12	0.0481183	0.115149	0	0	22.3423	67.7887	F2
558	GO_Biological_Process_2021	regulation of axon regeneration (GO:0048679)	1/12	0.0481183	0.115149	0	0	22.3423	67.7887	STK24
559	GO_Biological_Process_2021	negative regulation of heart contraction (GO:0045822)	1/12	0.0481183	0.115149	0	0	22.3423	67.7887	PIK3CG
560	GO_Biological_Process_2021	negative regulation of JUN kinase activity (GO:0043508)	1/12	0.0481183	0.115149	0	0	22.3423	67.7887	GSTP1
561	GO_Biological_Process_2021	negative regulation of release of sequestered calcium ion into cytosol (GO:0051280)	1/12	0.0481183	0.115149	0	0	22.3423	67.7887	FKBP1A
562	GO_Biological_Process_2021	cellular response to growth hormone stimulus (GO:0071378)	1/12	0.0481183	0.115149	0	0	22.3423	67.7887	PTK2
563	GO_Biological_Process_2021	negative regulation of ryanodine-sensitive calcium-release channel activity (GO:0060315)	1/12	0.0481183	0.115149	0	0	22.3423	67.7887	FKBP1A
564	GO_Biological_Process_2021	regulation of leukocyte cell-cell adhesion (GO:1903037)	1/12	0.0481183	0.115149	0	0	22.3423	67.7887	LCK
565	GO_Biological_Process_2021	nucleoside salvage (GO:0043174)	1/12	0.0481183	0.115149	0	0	22.3423	67.7887	DCK
566	GO_Biological_Process_2021	regulation of myoblast fusion (GO:1901739)	1/12	0.0481183	0.115149	0	0	22.3423	67.7887	MAPK14
567	GO_Biological_Process_2021	regulation of oxidative stress-induced cell death (GO:1903201)	1/12	0.0481183	0.115149	0	0	22.3423	67.7887	MMP3
568	GO_Biological_Process_2021	positive regulation of branching involved in ureteric bud morphogenesis (GO:0090190)	1/12	0.0481183	0.115149	0	0	22.3423	67.7887	SMO
569	GO_Biological_Process_2021	gas transport (GO:0015669)	1/12	0.0481183	0.115149	0	0	22.3423	67.7887	CA2
570	GO_Biological_Process_2021	positive regulation of leukocyte proliferation (GO:0070665)	1/12	0.0481183	0.115149	0	0	22.3423	67.7887	PTK2
571	GO_Biological_Process_2021	intrinsic apoptotic signaling pathway in response to oxidative stress (GO:0008631)	1/12	0.0481183	0.115149	0	0	22.3423	67.7887	STK24
572	GO_Biological_Process_2021	positive regulation of neuroinflammatory response (GO:0150078)	1/12	0.0481183	0.115149	0	0	22.3423	67.7887	TTBK1
573	GO_Biological_Process_2021	mitotic G1/S transition checkpoint signaling (GO:0044819)	1/12	0.0481183	0.115149	0	0	22.3423	67.7887	CDK2
574	GO_Biological_Process_2021	mitotic nuclear membrane disassembly (GO:0007077)	1/12	0.0481183	0.115149	0	0	22.3423	67.7887	VRK1
575	GO_Biological_Process_2021	positive regulation of endothelial cell migration (GO:0010595)	2/86	0.0486352	0.116184	0	0	5.90298	17.8471	MAPK14;PIK3CG
576	GO_Biological_Process_2021	negative regulation of apoptotic process (GO:0043066)	5/485	0.0490565	0.116987	0	0	2.6296	7.92767	GSK3B;GSTP1;ALB;PIM1;PTK2
577	GO_Biological_Process_2021	regulation of endothelial cell migration (GO:0010594)	2/89	0.0517033	0.119307	0	0	5.69856	16.8805	PTK2;PIK3CG
578	GO_Biological_Process_2021	protein import (GO:0017038)	2/89	0.0517033	0.119307	0	0	5.69856	16.8805	HSP90AA1;SYK
579	GO_Biological_Process_2021	pteridine-containing compound metabolic process (GO:0042558)	1/13	0.0520233	0.119307	0	0	20.4794	60.5385	HSP90AA1
580	GO_Biological_Process_2021	purine nucleotide catabolic process (GO:0006195)	1/13	0.0520233	0.119307	0	0	20.4794	60.5385	PNP
581	GO_Biological_Process_2021	purine-containing compound catabolic process (GO:0072523)	1/13	0.0520233	0.119307	0	0	20.4794	60.5385	PNP
582	GO_Biological_Process_2021	negative regulation of gluconeogenesis (GO:0045721)	1/13	0.0520233	0.119307	0	0	20.4794	60.5385	GCK
583	GO_Biological_Process_2021	negative regulation of hippo signaling (GO:0035331)	1/13	0.0520233	0.119307	0	0	20.4794	60.5385	MAPK14
584	GO_Biological_Process_2021	negative regulation of macromolecule biosynthetic process (GO:0010558)	1/13	0.0520233	0.119307	0	0	20.4794	60.5385	GSTP1
585	GO_Biological_Process_2021	negative regulation of nucleocytoplasmic transport (GO:0046823)	1/13	0.0520233	0.119307	0	0	20.4794	60.5385	APOD
586	GO_Biological_Process_2021	cellular biogenic amine metabolic process (GO:0006576)	1/13	0.0520233	0.119307	0	0	20.4794	60.5385	AMD1
587	GO_Biological_Process_2021	regulation of fibrinolysis (GO:0051917)	1/13	0.0520233	0.119307	0	0	20.4794	60.5385	F2
588	GO_Biological_Process_2021	regulation of homotypic cell-cell adhesion (GO:0034110)	1/13	0.0520233	0.119307	0	0	20.4794	60.5385	SYK
589	GO_Biological_Process_2021	central nervous system neuron axonogenesis (GO:0021955)	1/13	0.0520233	0.119307	0	0	20.4794	60.5385	HSP90AA1
590	GO_Biological_Process_2021	chromatin organization involved in regulation of transcription (GO:0034401)	1/13	0.0520233	0.119307	0	0	20.4794	60.5385	CHEK1
591	GO_Biological_Process_2021	pathway-restricted SMAD protein phosphorylation (GO:0060389)	1/13	0.0520233	0.119307	0	0	20.4794	60.5385	ACVR1
592	GO_Biological_Process_2021	regulation of platelet-derived growth factor receptor signaling pathway (GO:0010640)	1/13	0.0520233	0.119307	0	0	20.4794	60.5385	APOD
593	GO_Biological_Process_2021	regulation of protein acetylation (GO:1901983)	1/13	0.0520233	0.119307	0	0	20.4794	60.5385	GSK3B
594	GO_Biological_Process_2021	polyamine metabolic process (GO:0006595)	1/13	0.0520233	0.119307	0	0	20.4794	60.5385	AMD1
595	GO_Biological_Process_2021	relaxation of cardiac muscle (GO:0055119)	1/13	0.0520233	0.119307	0	0	20.4794	60.5385	GSN
596	GO_Biological_Process_2021	macrophage activation involved in immune response (GO:0002281)	1/13	0.0520233	0.119307	0	0	20.4794	60.5385	SYK
597	GO_Biological_Process_2021	positive regulation of transporter activity (GO:0032411)	1/13	0.0520233	0.119307	0	0	20.4794	60.5385	RXRA
598	GO_Biological_Process_2021	mitotic DNA integrity checkpoint signaling (GO:0044774)	1/13	0.0520233	0.119307	0	0	20.4794	60.5385	CHEK2
599	GO_Biological_Process_2021	muscle tissue development (GO:0060537)	1/13	0.0520233	0.119307	0	0	20.4794	60.5385	SMO
600	GO_Biological_Process_2021	positive regulation of binding (GO:0051099)	2/90	0.0527411	0.120752	0	0	5.63352	16.5759	FKBP1A;GSK3B
601	GO_Biological_Process_2021	positive regulation of transport (GO:0051050)	2/91	0.0537863	0.12294	0	0	5.56994	16.2795	GSK3B;RXRA
602	GO_Biological_Process_2021	cellular response to DNA damage stimulus (GO:0006974)	4/350	0.0557517	0.123097	0	0	2.90084	8.3743	CHEK2;CHEK1;CSNK1E;MAPK14
603	GO_Biological_Process_2021	negative regulation of cell activation (GO:0050866)	1/14	0.0559125	0.123097	0	0	18.9031	54.516	F2
604	GO_Biological_Process_2021	pyrimidine nucleoside biosynthetic process (GO:0046134)	1/14	0.0559125	0.123097	0	0	18.9031	54.516	DCK
605	GO_Biological_Process_2021	amyloid precursor protein catabolic process (GO:0042987)	1/14	0.0559125	0.123097	0	0	18.9031	54.516	BACE1
606	GO_Biological_Process_2021	atrioventricular valve development (GO:0003171)	1/14	0.0559125	0.123097	0	0	18.9031	54.516	ACVR1
607	GO_Biological_Process_2021	cellular response to low-density lipoprotein particle stimulus (GO:0071404)	1/14	0.0559125	0.123097	0	0	18.9031	54.516	SYK
608	GO_Biological_Process_2021	nuclear membrane disassembly (GO:0051081)	1/14	0.0559125	0.123097	0	0	18.9031	54.516	VRK1
609	GO_Biological_Process_2021	nucleoside phosphate biosynthetic process (GO:1901293)	1/14	0.0559125	0.123097	0	0	18.9031	54.516	PNP
610	GO_Biological_Process_2021	positive regulation of alpha-beta T cell differentiation (GO:0046638)	1/14	0.0559125	0.123097	0	0	18.9031	54.516	PNP
611	GO_Biological_Process_2021	regulation of retinoic acid receptor signaling pathway (GO:0048385)	1/14	0.0559125	0.123097	0	0	18.9031	54.516	AKR1C3
612	GO_Biological_Process_2021	positive regulation of cardiac muscle cell proliferation (GO:0060045)	1/14	0.0559125	0.123097	0	0	18.9031	54.516	PIM1
613	GO_Biological_Process_2021	positive regulation of cyclase activity (GO:0031281)	1/14	0.0559125	0.123097	0	0	18.9031	54.516	MAPK14
614	GO_Biological_Process_2021	relaxation of muscle (GO:0090075)	1/14	0.0559125	0.123097	0	0	18.9031	54.516	GSN
615	GO_Biological_Process_2021	respiratory electron transport chain (GO:0022904)	1/14	0.0559125	0.123097	0	0	18.9031	54.516	SDHB
616	GO_Biological_Process_2021	positive regulation of glycogen biosynthetic process (GO:0045725)	1/14	0.0559125	0.123097	0	0	18.9031	54.516	GCK
617	GO_Biological_Process_2021	positive regulation of leukocyte degranulation (GO:0043302)	1/14	0.0559125	0.123097	0	0	18.9031	54.516	SYK
618	GO_Biological_Process_2021	ribonucleoside monophosphate biosynthetic process (GO:0009156)	1/14	0.0559125	0.123097	0	0	18.9031	54.516	ADK
619	GO_Biological_Process_2021	positive regulation of macrophage chemotaxis (GO:0010759)	1/14	0.0559125	0.123097	0	0	18.9031	54.516	PTK2
620	GO_Biological_Process_2021	steroid catabolic process (GO:0006706)	1/14	0.0559125	0.123097	0	0	18.9031	54.516	HSD11B1
621	GO_Biological_Process_2021	positive regulation of protein deacetylation (GO:0090312)	1/14	0.0559125	0.123097	0	0	18.9031	54.516	FNTA
622	GO_Biological_Process_2021	T-helper cell differentiation (GO:0042093)	1/14	0.0559125	0.123097	0	0	18.9031	54.516	RORC
623	GO_Biological_Process_2021	positive regulation of T cell receptor signaling pathway (GO:0050862)	1/14	0.0559125	0.123097	0	0	18.9031	54.516	LCK
624	GO_Biological_Process_2021	positive regulation of transmembrane transport (GO:0034764)	1/14	0.0559125	0.123097	0	0	18.9031	54.516	CA2
625	GO_Biological_Process_2021	phosphate-containing compound metabolic process (GO:0006796)	3/212	0.0565553	0.124313	0	0	3.58107	10.2867	PGK1;GCK;PIK3CG
626	GO_Biological_Process_2021	negative regulation of cell death (GO:0060548)	2/94	0.056966	0.125016	0	0	5.3875	15.4368	GSK3B;ALB
627	GO_Biological_Process_2021	regulation of vesicle-mediated transport (GO:0060627)	2/96	0.0591216	0.127346	0	0	5.27234	14.911	MAP2K1;SYK
628	GO_Biological_Process_2021	regulation of branching involved in ureteric bud morphogenesis (GO:0090189)	1/15	0.059786	0.127346	0	0	17.552	49.4438	SMO
629	GO_Biological_Process_2021	C21-steroid hormone biosynthetic process (GO:0006700)	1/15	0.059786	0.127346	0	0	17.552	49.4438	CYP11B2
630	GO_Biological_Process_2021	central nervous system neuron development (GO:0021954)	1/15	0.059786	0.127346	0	0	17.552	49.4438	HSP90AA1
631	GO_Biological_Process_2021	regulation of lymphocyte activation (GO:0051249)	1/15	0.059786	0.127346	0	0	17.552	49.4438	LCK
632	GO_Biological_Process_2021	regulation of microglial cell activation (GO:1903978)	1/15	0.059786	0.127346	0	0	17.552	49.4438	TTBK1
633	GO_Biological_Process_2021	electron transport chain (GO:0022900)	1/15	0.059786	0.127346	0	0	17.552	49.4438	SDHB
634	GO_Biological_Process_2021	placenta development (GO:0001890)	1/15	0.059786	0.127346	0	0	17.552	49.4438	PTK2
635	GO_Biological_Process_2021	positive regulation of acute inflammatory response (GO:0002675)	1/15	0.059786	0.127346	0	0	17.552	49.4438	PTGS2
636	GO_Biological_Process_2021	positive regulation of cell killing (GO:0031343)	1/15	0.059786	0.127346	0	0	17.552	49.4438	SYK
637	GO_Biological_Process_2021	fibrinolysis (GO:0042730)	1/15	0.059786	0.127346	0	0	17.552	49.4438	F2
638	GO_Biological_Process_2021	positive regulation of glycogen metabolic process (GO:0070875)	1/15	0.059786	0.127346	0	0	17.552	49.4438	GCK
639	GO_Biological_Process_2021	positive regulation of heterotypic cell-cell adhesion (GO:0034116)	1/15	0.059786	0.127346	0	0	17.552	49.4438	LCK
640	GO_Biological_Process_2021	icosanoid biosynthetic process (GO:0046456)	1/15	0.059786	0.127346	0	0	17.552	49.4438	LTA4H
641	GO_Biological_Process_2021	lipoxygenase pathway (GO:0019372)	1/15	0.059786	0.127346	0	0	17.552	49.4438	PTGS2
642	GO_Biological_Process_2021	positive regulation of protein export from nucleus (GO:0046827)	1/15	0.059786	0.127346	0	0	17.552	49.4438	GSK3B
643	GO_Biological_Process_2021	T cell proliferation (GO:0042098)	1/15	0.059786	0.127346	0	0	17.552	49.4438	PIK3CG
644	GO_Biological_Process_2021	mitotic intra-S DNA damage checkpoint signaling (GO:0031573)	1/15	0.059786	0.127346	0	0	17.552	49.4438	CHEK2
645	GO_Biological_Process_2021	prostanoid biosynthetic process (GO:0046457)	1/15	0.059786	0.127346	0	0	17.552	49.4438	PTGS2
646	GO_Biological_Process_2021	regulation of MAP kinase activity (GO:0043405)	2/97	0.06021	0.127853	0	0	5.21658	14.6582	GSTP1;PIK3CG
647	GO_Biological_Process_2021	positive regulation of cold-induced thermogenesis (GO:0120162)	2/97	0.06021	0.127853	0	0	5.21658	14.6582	FABP4;SYK
648	GO_Biological_Process_2021	positive regulation of cell motility (GO:2000147)	3/221	0.0624788	0.130125	0	0	3.43166	9.51574	ACVR1;SMO;PTK2
649	GO_Biological_Process_2021	organic acid transport (GO:0015849)	2/100	0.0635162	0.130125	0	0	5.05612	13.937	RXRA;AKR1C1
650	GO_Biological_Process_2021	negative regulation of anoikis (GO:2000811)	1/16	0.0636438	0.130125	0	0	16.3811	45.1209	PTK2
651	GO_Biological_Process_2021	negative regulation of cell-substrate junction organization (GO:0150118)	1/16	0.0636438	0.130125	0	0	16.3811	45.1209	APOD
652	GO_Biological_Process_2021	negative regulation of focal adhesion assembly (GO:0051895)	1/16	0.0636438	0.130125	0	0	16.3811	45.1209	APOD
653	GO_Biological_Process_2021	negative regulation of platelet activation (GO:0010544)	1/16	0.0636438	0.130125	0	0	16.3811	45.1209	F2
654	GO_Biological_Process_2021	regulation of establishment of cell polarity (GO:2000114)	1/16	0.0636438	0.130125	0	0	16.3811	45.1209	GSN
655	GO_Biological_Process_2021	cellular response to corticosteroid stimulus (GO:0071384)	1/16	0.0636438	0.130125	0	0	16.3811	45.1209	AKR1C3
656	GO_Biological_Process_2021	neuron projection organization (GO:0106027)	1/16	0.0636438	0.130125	0	0	16.3811	45.1209	GSK3B
657	GO_Biological_Process_2021	regulation of leukocyte activation (GO:0002694)	1/16	0.0636438	0.130125	0	0	16.3811	45.1209	LCK
658	GO_Biological_Process_2021	neutrophil activation (GO:0042119)	1/16	0.0636438	0.130125	0	0	16.3811	45.1209	SYK
659	GO_Biological_Process_2021	regulation of mast cell degranulation (GO:0043304)	1/16	0.0636438	0.130125	0	0	16.3811	45.1209	SYK
660	GO_Biological_Process_2021	nucleotide catabolic process (GO:0009166)	1/16	0.0636438	0.130125	0	0	16.3811	45.1209	PNP
661	GO_Biological_Process_2021	dendritic cell chemotaxis (GO:0002407)	1/16	0.0636438	0.130125	0	0	16.3811	45.1209	PIK3CG
662	GO_Biological_Process_2021	porphyrin-containing compound catabolic process (GO:0006787)	1/16	0.0636438	0.130125	0	0	16.3811	45.1209	ALB
663	GO_Biological_Process_2021	positive regulation of alpha-beta T cell proliferation (GO:0046641)	1/16	0.0636438	0.130125	0	0	16.3811	45.1209	SYK
664	GO_Biological_Process_2021	regulation of Rac protein signal transduction (GO:0035020)	1/16	0.0636438	0.130125	0	0	16.3811	45.1209	PIK3CG
665	GO_Biological_Process_2021	regulation of systemic arterial blood pressure by hormone (GO:0001990)	1/16	0.0636438	0.130125	0	0	16.3811	45.1209	CYP11B2
666	GO_Biological_Process_2021	positive regulation of collagen biosynthetic process (GO:0032967)	1/16	0.0636438	0.130125	0	0	16.3811	45.1209	F2
667	GO_Biological_Process_2021	positive regulation of endothelial cell apoptotic process (GO:2000353)	1/16	0.0636438	0.130125	0	0	16.3811	45.1209	AKR1C3
668	GO_Biological_Process_2021	heme catabolic process (GO:0042167)	1/16	0.0636438	0.130125	0	0	16.3811	45.1209	ALB
669	GO_Biological_Process_2021	response to organophosphorus (GO:0046683)	1/16	0.0636438	0.130125	0	0	16.3811	45.1209	AKR1C1
670	GO_Biological_Process_2021	killing by host of symbiont cells (GO:0051873)	1/16	0.0636438	0.130125	0	0	16.3811	45.1209	F2
671	GO_Biological_Process_2021	positive regulation of syncytium formation by plasma membrane fusion (GO:0060143)	1/16	0.0636438	0.130125	0	0	16.3811	45.1209	MAPK14
672	GO_Biological_Process_2021	protein localization to microtubule organizing center (GO:1905508)	1/16	0.0636438	0.130125	0	0	16.3811	45.1209	CSNK1D
673	GO_Biological_Process_2021	regulation of I-kappaB kinase/NF-kappaB signaling (GO:0043122)	3/224	0.0645154	0.131711	0	0	3.38456	9.27657	FKBP1A;GSTP1;RORA
674	GO_Biological_Process_2021	regulation of protein catabolic process (GO:0042176)	2/102	0.0657539	0.134041	0	0	4.9545	13.4853	GSK3B;CHEK2
675	GO_Biological_Process_2021	amyloid-beta metabolic process (GO:0050435)	1/17	0.0674859	0.135365	0	0	15.3565	41.3986	BACE1
676	GO_Biological_Process_2021	regulation of cellular response to growth factor stimulus (GO:0090287)	1/17	0.0674859	0.135365	0	0	15.3565	41.3986	CASK
677	GO_Biological_Process_2021	cell surface receptor signaling pathway involved in heart development (GO:0061311)	1/17	0.0674859	0.135365	0	0	15.3565	41.3986	ACVR1
678	GO_Biological_Process_2021	regulation of Golgi organization (GO:1903358)	1/17	0.0674859	0.135365	0	0	15.3565	41.3986	MAP2K1
679	GO_Biological_Process_2021	negative regulation of viral entry into host cell (GO:0046597)	1/17	0.0674859	0.135365	0	0	15.3565	41.3986	GSN
680	GO_Biological_Process_2021	positive regulation of blood coagulation (GO:0030194)	1/17	0.0674859	0.135365	0	0	15.3565	41.3986	F2
681	GO_Biological_Process_2021	positive regulation of cardiac muscle tissue growth (GO:0055023)	1/17	0.0674859	0.135365	0	0	15.3565	41.3986	PIM1
682	GO_Biological_Process_2021	regulation of steroid biosynthetic process (GO:0050810)	1/17	0.0674859	0.135365	0	0	15.3565	41.3986	AKR1C3
683	GO_Biological_Process_2021	positive regulation of collagen metabolic process (GO:0010714)	1/17	0.0674859	0.135365	0	0	15.3565	41.3986	F2
684	GO_Biological_Process_2021	positive regulation of macrophage activation (GO:0043032)	1/17	0.0674859	0.135365	0	0	15.3565	41.3986	TTBK1
685	GO_Biological_Process_2021	mesenchyme morphogenesis (GO:0072132)	1/17	0.0674859	0.135365	0	0	15.3565	41.3986	ACVR1
686	GO_Biological_Process_2021	regulation of insulin secretion (GO:0050796)	2/104	0.0680179	0.136234	0	0	4.85686	13.0552	RBP4;GCK
687	GO_Biological_Process_2021	inflammatory response (GO:0006954)	3/230	0.0686799	0.136666	0	0	3.29409	8.82257	ITGAL;S100A9;PIK3CG
688	GO_Biological_Process_2021	cellular response to peptide hormone stimulus (GO:0071375)	2/106	0.0703075	0.136666	0	0	4.76298	12.6451	CYP11B2;GCK
689	GO_Biological_Process_2021	regulation of phosphatidylinositol 3-kinase signaling (GO:0014066)	2/106	0.0703075	0.136666	0	0	4.76298	12.6451	PTK2;PIK3CG
690	GO_Biological_Process_2021	small GTPase mediated signal transduction (GO:0007264)	2/106	0.0703075	0.136666	0	0	4.76298	12.6451	CDK2;MAPK14
691	GO_Biological_Process_2021	positive regulation of protein serine/threonine kinase activity (GO:0071902)	2/106	0.0703075	0.136666	0	0	4.76298	12.6451	MAP2K1;PIK3CG
692	GO_Biological_Process_2021	3'-UTR-mediated mRNA stabilization (GO:0070935)	1/18	0.0713124	0.136666	0	0	14.4524	38.1643	MAPK14
693	GO_Biological_Process_2021	negative regulation of biosynthetic process (GO:0009890)	1/18	0.0713124	0.136666	0	0	14.4524	38.1643	GSTP1
694	GO_Biological_Process_2021	amyloid precursor protein metabolic process (GO:0042982)	1/18	0.0713124	0.136666	0	0	14.4524	38.1643	BACE1
695	GO_Biological_Process_2021	negative regulation of fibroblast proliferation (GO:0048147)	1/18	0.0713124	0.136666	0	0	14.4524	38.1643	GSTP1
696	GO_Biological_Process_2021	regulation of B cell differentiation (GO:0045577)	1/18	0.0713124	0.136666	0	0	14.4524	38.1643	SYK
697	GO_Biological_Process_2021	regulation of catabolic process (GO:0009894)	1/18	0.0713124	0.136666	0	0	14.4524	38.1643	CHEK2
698	GO_Biological_Process_2021	regulation of cellular protein catabolic process (GO:1903362)	1/18	0.0713124	0.136666	0	0	14.4524	38.1643	HSP90AA1
699	GO_Biological_Process_2021	regulation of early endosome to late endosome transport (GO:2000641)	1/18	0.0713124	0.136666	0	0	14.4524	38.1643	MAP2K1
700	GO_Biological_Process_2021	negative regulation of tumor necrosis factor-mediated signaling pathway (GO:0010804)	1/18	0.0713124	0.136666	0	0	14.4524	38.1643	GSTP1
701	GO_Biological_Process_2021	nucleotide biosynthetic process (GO:0009165)	1/18	0.0713124	0.136666	0	0	14.4524	38.1643	PNP
702	GO_Biological_Process_2021	regulation of mitochondrial outer membrane permeabilization involved in apoptotic signaling pathway (GO:1901028)	1/18	0.0713124	0.136666	0	0	14.4524	38.1643	GSK3B
703	GO_Biological_Process_2021	dendritic cell migration (GO:0036336)	1/18	0.0713124	0.136666	0	0	14.4524	38.1643	PIK3CG
704	GO_Biological_Process_2021	regulation of platelet aggregation (GO:0090330)	1/18	0.0713124	0.136666	0	0	14.4524	38.1643	SYK
705	GO_Biological_Process_2021	embryonic heart tube development (GO:0035050)	1/18	0.0713124	0.136666	0	0	14.4524	38.1643	ACVR1
706	GO_Biological_Process_2021	regulation of production of miRNAs involved in gene silencing by miRNA (GO:1903798)	1/18	0.0713124	0.136666	0	0	14.4524	38.1643	MAP2K1
707	GO_Biological_Process_2021	epithelial structure maintenance (GO:0010669)	1/18	0.0713124	0.136666	0	0	14.4524	38.1643	RBP4
708	GO_Biological_Process_2021	positive regulation of cell adhesion mediated by integrin (GO:0033630)	1/18	0.0713124	0.136666	0	0	14.4524	38.1643	SYK
709	GO_Biological_Process_2021	positive regulation of cell migration involved in sprouting angiogenesis (GO:0090050)	1/18	0.0713124	0.136666	0	0	14.4524	38.1643	PTGS2
710	GO_Biological_Process_2021	regulation of transforming growth factor beta production (GO:0071634)	1/18	0.0713124	0.136666	0	0	14.4524	38.1643	PTGS2
711	GO_Biological_Process_2021	response to axon injury (GO:0048678)	1/18	0.0713124	0.136666	0	0	14.4524	38.1643	APOD
712	GO_Biological_Process_2021	high-density lipoprotein particle remodeling (GO:0034375)	1/18	0.0713124	0.136666	0	0	14.4524	38.1643	ALB
713	GO_Biological_Process_2021	positive regulation of interleukin-4 production (GO:0032753)	1/18	0.0713124	0.136666	0	0	14.4524	38.1643	SYK
714	GO_Biological_Process_2021	positive regulation of myoblast differentiation (GO:0045663)	1/18	0.0713124	0.136666	0	0	14.4524	38.1643	MAPK14
715	GO_Biological_Process_2021	maintenance of gastrointestinal epithelium (GO:0030277)	1/18	0.0713124	0.136666	0	0	14.4524	38.1643	RBP4
716	GO_Biological_Process_2021	T cell migration (GO:0072678)	1/18	0.0713124	0.136666	0	0	14.4524	38.1643	PIK3CG
717	GO_Biological_Process_2021	protein localization to centrosome (GO:0071539)	1/18	0.0713124	0.136666	0	0	14.4524	38.1643	CSNK1D
718	GO_Biological_Process_2021	negative regulation of transmembrane receptor protein serine/threonine kinase signaling pathway (GO:0090101)	2/108	0.0726222	0.138789	0	0	4.67264	12.2539	ACVR1;FKBP1A
719	GO_Biological_Process_2021	DNA replication (GO:0006260)	2/108	0.0726222	0.138789	0	0	4.67264	12.2539	CDK2;CHEK1
720	GO_Biological_Process_2021	regulation of protein ubiquitination (GO:0031396)	2/109	0.0737888	0.139125	0	0	4.62874	12.065	FKBP1A;HSP90AA1
721	GO_Biological_Process_2021	lipid transport (GO:0006869)	2/109	0.0737888	0.139125	0	0	4.62874	12.065	RXRA;AKR1C1
722	GO_Biological_Process_2021	regulation of ERK1 and ERK2 cascade (GO:0070372)	3/238	0.0744188	0.139125	0	0	3.18066	8.26351	MAP2K1;SYK;GSTP1
723	GO_Biological_Process_2021	regulation of protein kinase activity (GO:0045859)	2/110	0.0749614	0.139125	0	0	4.58565	11.8804	GSTP1;PTK2
724	GO_Biological_Process_2021	actin filament capping (GO:0051693)	1/19	0.0751235	0.139125	0	0	13.6488	35.3317	GSN
725	GO_Biological_Process_2021	activin receptor signaling pathway (GO:0032924)	1/19	0.0751235	0.139125	0	0	13.6488	35.3317	ACVR1
726	GO_Biological_Process_2021	atrioventricular valve morphogenesis (GO:0003181)	1/19	0.0751235	0.139125	0	0	13.6488	35.3317	ACVR1
727	GO_Biological_Process_2021	barbed-end actin filament capping (GO:0051016)	1/19	0.0751235	0.139125	0	0	13.6488	35.3317	GSN
728	GO_Biological_Process_2021	cardiac muscle cell contraction (GO:0086003)	1/19	0.0751235	0.139125	0	0	13.6488	35.3317	GSN
729	GO_Biological_Process_2021	regulation of collagen biosynthetic process (GO:0032965)	1/19	0.0751235	0.139125	0	0	13.6488	35.3317	F2
730	GO_Biological_Process_2021	detection of mechanical stimulus (GO:0050982)	1/19	0.0751235	0.139125	0	0	13.6488	35.3317	PTK2
731	GO_Biological_Process_2021	diol metabolic process (GO:0034311)	1/19	0.0751235	0.139125	0	0	13.6488	35.3317	HSP90AA1
732	GO_Biological_Process_2021	endocardial cushion morphogenesis (GO:0003203)	1/19	0.0751235	0.139125	0	0	13.6488	35.3317	ACVR1
733	GO_Biological_Process_2021	excitatory postsynaptic potential (GO:0060079)	1/19	0.0751235	0.139125	0	0	13.6488	35.3317	GSK3B
734	GO_Biological_Process_2021	regulation of synaptic vesicle exocytosis (GO:2000300)	1/19	0.0751235	0.139125	0	0	13.6488	35.3317	GSK3B
735	GO_Biological_Process_2021	positive regulation of cellular protein catabolic process (GO:1903364)	1/19	0.0751235	0.139125	0	0	13.6488	35.3317	HSP90AA1
736	GO_Biological_Process_2021	positive regulation of G protein-coupled receptor signaling pathway (GO:0045745)	1/19	0.0751235	0.139125	0	0	13.6488	35.3317	F2
737	GO_Biological_Process_2021	response to cholesterol (GO:0070723)	1/19	0.0751235	0.139125	0	0	13.6488	35.3317	SMO
738	GO_Biological_Process_2021	positive regulation of macrophage migration (GO:1905523)	1/19	0.0751235	0.139125	0	0	13.6488	35.3317	PTK2
739	GO_Biological_Process_2021	positive regulation of mitochondrial fission (GO:0090141)	1/19	0.0751235	0.139125	0	0	13.6488	35.3317	AURKA
740	GO_Biological_Process_2021	leukotriene biosynthetic process (GO:0019370)	1/19	0.0751235	0.139125	0	0	13.6488	35.3317	LTA4H
741	GO_Biological_Process_2021	mitochondrion localization (GO:0051646)	1/19	0.0751235	0.139125	0	0	13.6488	35.3317	ALB
742	GO_Biological_Process_2021	myeloid cell activation involved in immune response (GO:0002275)	1/19	0.0751235	0.139125	0	0	13.6488	35.3317	SYK
743	GO_Biological_Process_2021	Fc-epsilon receptor signaling pathway (GO:0038095)	2/111	0.0761401	0.140818	0	0	4.54335	11.6999	MAPK10;SYK
744	GO_Biological_Process_2021	Fc receptor signaling pathway (GO:0038093)	2/112	0.0773246	0.142137	0	0	4.50182	11.5235	MAPK10;SYK
745	GO_Biological_Process_2021	positive regulation of metabolic process (GO:0009893)	2/113	0.0785151	0.142137	0	0	4.46104	11.3509	FABP4;SYK
746	GO_Biological_Process_2021	sulfur compound biosynthetic process (GO:0044272)	2/113	0.0785151	0.142137	0	0	4.46104	11.3509	GSTP1;MAT2B
747	GO_Biological_Process_2021	positive regulation of transcription by RNA polymerase II (GO:0045944)	7/908	0.0786751	0.142137	0	0	1.96994	5.00844	ACVR1;RXRB;RARG;RXRA;NAMPT;PGR;RORA
748	GO_Biological_Process_2021	protein targeting to lysosome (GO:0006622)	1/20	0.0789191	0.142137	0	0	12.9298	32.8331	HSPA8
749	GO_Biological_Process_2021	regulation of acute inflammatory response (GO:0002673)	1/20	0.0789191	0.142137	0	0	12.9298	32.8331	GSTP1
750	GO_Biological_Process_2021	regulation of granulocyte chemotaxis (GO:0071622)	1/20	0.0789191	0.142137	0	0	12.9298	32.8331	PTK2
751	GO_Biological_Process_2021	regulation of hippo signaling (GO:0035330)	1/20	0.0789191	0.142137	0	0	12.9298	32.8331	MAPK14
752	GO_Biological_Process_2021	negative regulation of viral life cycle (GO:1903901)	1/20	0.0789191	0.142137	0	0	12.9298	32.8331	GSN
753	GO_Biological_Process_2021	regulation of programmed necrotic cell death (GO:0062098)	1/20	0.0789191	0.142137	0	0	12.9298	32.8331	HSP90AA1
754	GO_Biological_Process_2021	energy reserve metabolic process (GO:0006112)	1/20	0.0789191	0.142137	0	0	12.9298	32.8331	GSK3B
755	GO_Biological_Process_2021	regulation of protein modification by small protein conjugation or removal (GO:1903320)	1/20	0.0789191	0.142137	0	0	12.9298	32.8331	HSP90AA1
756	GO_Biological_Process_2021	eye morphogenesis (GO:0048592)	1/20	0.0789191	0.142137	0	0	12.9298	32.8331	RARG
757	GO_Biological_Process_2021	fatty acid transport (GO:0015908)	1/20	0.0789191	0.142137	0	0	12.9298	32.8331	FABP4
758	GO_Biological_Process_2021	regulation of T cell migration (GO:2000404)	1/20	0.0789191	0.142137	0	0	12.9298	32.8331	APOD
759	GO_Biological_Process_2021	positive regulation of cyclin-dependent protein kinase activity (GO:1904031)	1/20	0.0789191	0.142137	0	0	12.9298	32.8331	TTBK1
760	GO_Biological_Process_2021	growth hormone receptor signaling pathway (GO:0060396)	1/20	0.0789191	0.142137	0	0	12.9298	32.8331	PTK2
761	GO_Biological_Process_2021	positive regulation of lymphocyte differentiation (GO:0045621)	1/20	0.0789191	0.142137	0	0	12.9298	32.8331	SYK
762	GO_Biological_Process_2021	positive regulation of protein processing (GO:0010954)	1/20	0.0789191	0.142137	0	0	12.9298	32.8331	GSN
763	GO_Biological_Process_2021	microtubule nucleation (GO:0007020)	1/20	0.0789191	0.142137	0	0	12.9298	32.8331	CSNK1D
764	GO_Biological_Process_2021	positive regulation of kinase activity (GO:0033674)	2/114	0.0797113	0.143376	0	0	4.42098	11.1822	F2;PTK2
765	GO_Biological_Process_2021	cellular response to molecule of bacterial origin (GO:0071219)	2/115	0.0809133	0.145348	0	0	4.38164	11.0171	GSTP1;MAPK14
766	GO_Biological_Process_2021	negative regulation of cell communication (GO:0010648)	1/21	0.0826993	0.145703	0	0	12.2827	30.6152	ACVR1
767	GO_Biological_Process_2021	aerobic respiration (GO:0009060)	1/21	0.0826993	0.145703	0	0	12.2827	30.6152	SDHB
768	GO_Biological_Process_2021	androgen metabolic process (GO:0008209)	1/21	0.0826993	0.145703	0	0	12.2827	30.6152	AKR1D1
769	GO_Biological_Process_2021	regulation of anoikis (GO:2000209)	1/21	0.0826993	0.145703	0	0	12.2827	30.6152	PTK2
770	GO_Biological_Process_2021	beta-catenin destruction complex disassembly (GO:1904886)	1/21	0.0826993	0.145703	0	0	12.2827	30.6152	GSK3B
771	GO_Biological_Process_2021	regulation of cell-substrate junction assembly (GO:0090109)	1/21	0.0826993	0.145703	0	0	12.2827	30.6152	PTK2
772	GO_Biological_Process_2021	negative regulation of response to wounding (GO:1903035)	1/21	0.0826993	0.145703	0	0	12.2827	30.6152	CASK
773	GO_Biological_Process_2021	regulation of fibroblast migration (GO:0010762)	1/21	0.0826993	0.145703	0	0	12.2827	30.6152	PTK2
774	GO_Biological_Process_2021	cellular response to steroid hormone stimulus (GO:0071383)	1/21	0.0826993	0.145703	0	0	12.2827	30.6152	AKR1C3
775	GO_Biological_Process_2021	endocardial cushion development (GO:0003197)	1/21	0.0826993	0.145703	0	0	12.2827	30.6152	ACVR1
776	GO_Biological_Process_2021	positive regulation of antigen receptor-mediated signaling pathway (GO:0050857)	1/21	0.0826993	0.145703	0	0	12.2827	30.6152	LCK
777	GO_Biological_Process_2021	extrinsic apoptotic signaling pathway in absence of ligand (GO:0097192)	1/21	0.0826993	0.145703	0	0	12.2827	30.6152	GSK3B
778	GO_Biological_Process_2021	retinol metabolic process (GO:0042572)	1/21	0.0826993	0.145703	0	0	12.2827	30.6152	RBP4
779	GO_Biological_Process_2021	linoleic acid metabolic process (GO:0043651)	1/21	0.0826993	0.145703	0	0	12.2827	30.6152	GSTP1
780	GO_Biological_Process_2021	positive regulation of smoothened signaling pathway (GO:0045880)	1/21	0.0826993	0.145703	0	0	12.2827	30.6152	SMO
781	GO_Biological_Process_2021	negative regulation of response to external stimulus (GO:0032102)	2/118	0.084553	0.148779	0	0	4.26767	10.5428	CASK;RORA
782	GO_Biological_Process_2021	negative regulation of lipid biosynthetic process (GO:0051055)	1/22	0.0864642	0.150221	0	0	11.6972	28.6351	AKR1C3
783	GO_Biological_Process_2021	regulation of centrosome cycle (GO:0046605)	1/22	0.0864642	0.150221	0	0	11.6972	28.6351	AURKA
784	GO_Biological_Process_2021	cell projection assembly (GO:0030031)	1/22	0.0864642	0.150221	0	0	11.6972	28.6351	GSN
785	GO_Biological_Process_2021	negative regulation of small molecule metabolic process (GO:0062014)	1/22	0.0864642	0.150221	0	0	11.6972	28.6351	GCK
786	GO_Biological_Process_2021	chaperone-mediated protein complex assembly (GO:0051131)	1/22	0.0864642	0.150221	0	0	11.6972	28.6351	HSP90AA1
787	GO_Biological_Process_2021	regulation of macrophage chemotaxis (GO:0010758)	1/22	0.0864642	0.150221	0	0	11.6972	28.6351	PTK2
788	GO_Biological_Process_2021	osteoclast differentiation (GO:0030316)	1/22	0.0864642	0.150221	0	0	11.6972	28.6351	MAPK14
789	GO_Biological_Process_2021	fatty-acyl-CoA metabolic process (GO:0035337)	1/22	0.0864642	0.150221	0	0	11.6972	28.6351	ACSM2A
790	GO_Biological_Process_2021	glutathione derivative biosynthetic process (GO:1901687)	1/22	0.0864642	0.150221	0	0	11.6972	28.6351	GSTP1
791	GO_Biological_Process_2021	glutathione derivative metabolic process (GO:1901685)	1/22	0.0864642	0.150221	0	0	11.6972	28.6351	GSTP1
792	GO_Biological_Process_2021	regulation of cell migration (GO:0030334)	4/408	0.0867461	0.15052	0	0	2.47702	6.05576	ACVR1;STK24;SMO;PTK2
793	GO_Biological_Process_2021	cellular response to lipopolysaccharide (GO:0071222)	2/120	0.0870069	0.150783	0	0	4.19492	10.243	GSTP1;MAPK14
794	GO_Biological_Process_2021	negative regulation of intracellular protein transport (GO:0090317)	1/23	0.0902138	0.153441	0	0	11.165	26.8582	APOD
795	GO_Biological_Process_2021	regulation of cysteine-type endopeptidase activity (GO:2000116)	1/23	0.0902138	0.153441	0	0	11.165	26.8582	TTBK1
796	GO_Biological_Process_2021	negative regulation of reactive oxygen species metabolic process (GO:2000378)	1/23	0.0902138	0.153441	0	0	11.165	26.8582	MMP3
797	GO_Biological_Process_2021	regulation of interleukin-4 production (GO:0032673)	1/23	0.0902138	0.153441	0	0	11.165	26.8582	SYK
798	GO_Biological_Process_2021	regulation of mononuclear cell migration (GO:0071675)	1/23	0.0902138	0.153441	0	0	11.165	26.8582	PTK2
799	GO_Biological_Process_2021	regulation of necroptotic process (GO:0060544)	1/23	0.0902138	0.153441	0	0	11.165	26.8582	HSP90AA1
800	GO_Biological_Process_2021	regulation of protein export from nucleus (GO:0046825)	1/23	0.0902138	0.153441	0	0	11.165	26.8582	GSK3B
801	GO_Biological_Process_2021	ERK1 and ERK2 cascade (GO:0070371)	1/23	0.0902138	0.153441	0	0	11.165	26.8582	MAP2K1
802	GO_Biological_Process_2021	regulation of supramolecular fiber organization (GO:1902903)	1/23	0.0902138	0.153441	0	0	11.165	26.8582	HSPA8
803	GO_Biological_Process_2021	positive regulation of cholesterol efflux (GO:0010875)	1/23	0.0902138	0.153441	0	0	11.165	26.8582	RXRA
804	GO_Biological_Process_2021	glucose 6-phosphate metabolic process (GO:0051156)	1/23	0.0902138	0.153441	0	0	11.165	26.8582	GCK
805	GO_Biological_Process_2021	positive regulation of morphogenesis of an epithelium (GO:1905332)	1/23	0.0902138	0.153441	0	0	11.165	26.8582	SMO
806	GO_Biological_Process_2021	membrane protein ectodomain proteolysis (GO:0006509)	1/23	0.0902138	0.153441	0	0	11.165	26.8582	BACE1
807	GO_Biological_Process_2021	triglyceride catabolic process (GO:0019433)	1/23	0.0902138	0.153441	0	0	11.165	26.8582	FABP4
808	GO_Biological_Process_2021	mitotic cell cycle checkpoint signaling (GO:0007093)	1/23	0.0902138	0.153441	0	0	11.165	26.8582	CHEK1
809	GO_Biological_Process_2021	cellular response to organic substance (GO:0071310)	2/123	0.0907277	0.154125	0	0	4.09029	9.81626	ACVR1;CYP11B2
810	GO_Biological_Process_2021	fatty acid metabolic process (GO:0006631)	2/124	0.0919783	0.155865	0	0	4.05656	9.67977	ACSM2A;PTGS2
811	GO_Biological_Process_2021	regulation of tumor necrosis factor production (GO:0032680)	2/124	0.0919783	0.155865	0	0	4.05656	9.67977	SYK;GSTP1
812	GO_Biological_Process_2021	regulation of phosphorylation (GO:0042325)	2/125	0.0932341	0.156126	0	0	4.02337	9.54603	GCK;PTK2
813	GO_Biological_Process_2021	purine nucleotide metabolic process (GO:0006163)	1/24	0.0939482	0.156126	0	0	10.679	25.256	PNP
814	GO_Biological_Process_2021	purine ribonucleotide catabolic process (GO:0009154)	1/24	0.0939482	0.156126	0	0	10.679	25.256	PNP
815	GO_Biological_Process_2021	axon extension (GO:0048675)	1/24	0.0939482	0.156126	0	0	10.679	25.256	HSP90AA1
816	GO_Biological_Process_2021	negative regulation of lipid metabolic process (GO:0045833)	1/24	0.0939482	0.156126	0	0	10.679	25.256	APOD
817	GO_Biological_Process_2021	regulation of cell size (GO:0008361)	1/24	0.0939482	0.156126	0	0	10.679	25.256	RARG
818	GO_Biological_Process_2021	cardiac muscle cell differentiation (GO:0055007)	1/24	0.0939482	0.156126	0	0	10.679	25.256	ACVR1
819	GO_Biological_Process_2021	negative regulation of neuron differentiation (GO:0045665)	1/24	0.0939482	0.156126	0	0	10.679	25.256	GSK3B
820	GO_Biological_Process_2021	regulation of keratinocyte proliferation (GO:0010837)	1/24	0.0939482	0.156126	0	0	10.679	25.256	CASK
821	GO_Biological_Process_2021	defense response to fungus (GO:0050832)	1/24	0.0939482	0.156126	0	0	10.679	25.256	S100A9
822	GO_Biological_Process_2021	regulation of monooxygenase activity (GO:0032768)	1/24	0.0939482	0.156126	0	0	10.679	25.256	HSP90AA1
823	GO_Biological_Process_2021	dorsal/ventral pattern formation (GO:0009953)	1/24	0.0939482	0.156126	0	0	10.679	25.256	ACVR1
824	GO_Biological_Process_2021	positive regulation of neuron apoptotic process (GO:0043525)	1/24	0.0939482	0.156126	0	0	10.679	25.256	BACE1
825	GO_Biological_Process_2021	leukotriene metabolic process (GO:0006691)	1/24	0.0939482	0.156126	0	0	10.679	25.256	LTA4H
826	GO_Biological_Process_2021	potassium ion homeostasis (GO:0055075)	1/24	0.0939482	0.156126	0	0	10.679	25.256	CYP11B2
827	GO_Biological_Process_2021	protein insertion into mitochondrial membrane (GO:0051204)	1/24	0.0939482	0.156126	0	0	10.679	25.256	HSP90AA1
828	GO_Biological_Process_2021	circulatory system development (GO:0072359)	2/126	0.0944948	0.156845	0	0	3.99073	9.41496	ACVR1;RBP4
829	GO_Biological_Process_2021	microtubule cytoskeleton organization involved in mitosis (GO:1902850)	2/128	0.0970312	0.158854	0	0	3.92698	9.16056	KIF11;AURKA
830	GO_Biological_Process_2021	negative regulation of cell junction assembly (GO:1901889)	1/25	0.0976675	0.158854	0	0	10.2335	23.8051	APOD
831	GO_Biological_Process_2021	negative regulation of cellular carbohydrate metabolic process (GO:0010677)	1/25	0.0976675	0.158854	0	0	10.2335	23.8051	GCK
832	GO_Biological_Process_2021	negative regulation of sequestering of calcium ion (GO:0051283)	1/25	0.0976675	0.158854	0	0	10.2335	23.8051	LCK
833	GO_Biological_Process_2021	negative regulation of signaling (GO:0023057)	1/25	0.0976675	0.158854	0	0	10.2335	23.8051	ACVR1
834	GO_Biological_Process_2021	regulation of heterotypic cell-cell adhesion (GO:0034114)	1/25	0.0976675	0.158854	0	0	10.2335	23.8051	LCK
835	GO_Biological_Process_2021	chemical synaptic transmission, postsynaptic (GO:0099565)	1/25	0.0976675	0.158854	0	0	10.2335	23.8051	GSK3B
836	GO_Biological_Process_2021	regulation of mitochondrial fission (GO:0090140)	1/25	0.0976675	0.158854	0	0	10.2335	23.8051	AURKA
837	GO_Biological_Process_2021	regulation of myotube differentiation (GO:0010830)	1/25	0.0976675	0.158854	0	0	10.2335	23.8051	MAPK14
838	GO_Biological_Process_2021	outflow tract septum morphogenesis (GO:0003148)	1/25	0.0976675	0.158854	0	0	10.2335	23.8051	ACVR1
839	GO_Biological_Process_2021	peptide catabolic process (GO:0043171)	1/25	0.0976675	0.158854	0	0	10.2335	23.8051	LTA4H
840	GO_Biological_Process_2021	regulation of rhodopsin mediated signaling pathway (GO:0022400)	1/25	0.0976675	0.158854	0	0	10.2335	23.8051	FNTA
841	GO_Biological_Process_2021	regulation of ryanodine-sensitive calcium-release channel activity (GO:0060314)	1/25	0.0976675	0.158854	0	0	10.2335	23.8051	FKBP1A
842	GO_Biological_Process_2021	positive regulation of lipid metabolic process (GO:0045834)	1/25	0.0976675	0.158854	0	0	10.2335	23.8051	F2
843	GO_Biological_Process_2021	sodium ion homeostasis (GO:0055078)	1/25	0.0976675	0.158854	0	0	10.2335	23.8051	CYP11B2
844	GO_Biological_Process_2021	ventricular cardiac muscle tissue development (GO:0003229)	1/25	0.0976675	0.158854	0	0	10.2335	23.8051	FKBP1A
845	GO_Biological_Process_2021	negative regulation of actin filament polymerization (GO:0030837)	1/25	0.0976675	0.158854	0	0	10.2335	23.8051	GSN
846	GO_Biological_Process_2021	positive regulation of macromolecule biosynthetic process (GO:0010557)	2/129	0.0983067	0.159705	0	0	3.89587	9.0371	NAMPT;GCK
847	GO_Biological_Process_2021	positive regulation of cell migration (GO:0030335)	3/269	0.0985572	0.159923	0	0	2.80556	6.50081	ACVR1;SMO;PTK2
848	GO_Biological_Process_2021	Golgi organization (GO:0007030)	2/130	0.099587	0.161404	0	0	3.86523	8.91603	VRK1;CSNK1D
849	GO_Biological_Process_2021	cellular response to metal ion (GO:0071248)	2/131	0.100872	0.163143	0	0	3.83508	8.79729	CYP11B2;AKR1C3
850	GO_Biological_Process_2021	negative regulation of cell development (GO:0010721)	1/26	0.101372	0.163143	0	0	9.8237	22.4861	GSK3B
851	GO_Biological_Process_2021	negative regulation of interleukin-1 beta production (GO:0032691)	1/26	0.101372	0.163143	0	0	9.8237	22.4861	GSTP1
852	GO_Biological_Process_2021	chaperone cofactor-dependent protein refolding (GO:0051085)	1/26	0.101372	0.163143	0	0	9.8237	22.4861	HSPA8
853	GO_Biological_Process_2021	glial cell development (GO:0021782)	1/26	0.101372	0.163143	0	0	9.8237	22.4861	S100A9
854	GO_Biological_Process_2021	positive regulation of interleukin-2 production (GO:0032743)	1/26	0.101372	0.163143	0	0	9.8237	22.4861	PNP
855	GO_Biological_Process_2021	regulation of cell adhesion (GO:0030155)	2/133	0.103456	0.166303	0	0	3.77615	8.56659	PTK2;PIK3CG
856	GO_Biological_Process_2021	protein peptidyl-prolyl isomerization (GO:0000413)	1/27	0.105061	0.166356	0	0	9.44539	21.2825	FKBP1A
857	GO_Biological_Process_2021	negative regulation of cation channel activity (GO:2001258)	1/27	0.105061	0.166356	0	0	9.44539	21.2825	FKBP1A
858	GO_Biological_Process_2021	regulation of blood coagulation (GO:0030193)	1/27	0.105061	0.166356	0	0	9.44539	21.2825	F2
859	GO_Biological_Process_2021	bile acid biosynthetic process (GO:0006699)	1/27	0.105061	0.166356	0	0	9.44539	21.2825	AKR1D1
860	GO_Biological_Process_2021	cellular response to cadmium ion (GO:0071276)	1/27	0.105061	0.166356	0	0	9.44539	21.2825	AKR1C3
861	GO_Biological_Process_2021	cellular response to unfolded protein (GO:0034620)	1/27	0.105061	0.166356	0	0	9.44539	21.2825	HSPA8
862	GO_Biological_Process_2021	positive regulation of calcium ion transmembrane transport (GO:1904427)	1/27	0.105061	0.166356	0	0	9.44539	21.2825	F2
863	GO_Biological_Process_2021	positive regulation of erythrocyte differentiation (GO:0045648)	1/27	0.105061	0.166356	0	0	9.44539	21.2825	MAPK14
864	GO_Biological_Process_2021	release of sequestered calcium ion into cytosol (GO:0051209)	1/27	0.105061	0.166356	0	0	9.44539	21.2825	LCK
865	GO_Biological_Process_2021	positive regulation of gene silencing by miRNA (GO:2000637)	1/27	0.105061	0.166356	0	0	9.44539	21.2825	MAP2K1
866	GO_Biological_Process_2021	positive regulation of muscle cell differentiation (GO:0051149)	1/27	0.105061	0.166356	0	0	9.44539	21.2825	MAPK14
867	GO_Biological_Process_2021	positive regulation of nuclear division (GO:0051785)	1/27	0.105061	0.166356	0	0	9.44539	21.2825	AURKA
868	GO_Biological_Process_2021	positive regulation of striated muscle cell differentiation (GO:0051155)	1/27	0.105061	0.166356	0	0	9.44539	21.2825	MAPK14
869	GO_Biological_Process_2021	DNA metabolic process (GO:0006259)	3/277	0.105246	0.166458	0	0	2.72254	6.12966	CDK2;CHEK1;CSNK1E
870	GO_Biological_Process_2021	negative regulation of inflammatory response to antigenic stimulus (GO:0002862)	2/136	0.107366	0.16868	0	0	3.69104	8.23661	SYK;MAPK14
871	GO_Biological_Process_2021	regulation of inflammatory response to antigenic stimulus (GO:0002861)	2/137	0.108678	0.16868	0	0	3.66352	8.13068	SYK;MAPK14
872	GO_Biological_Process_2021	negative regulation of calcium ion transmembrane transporter activity (GO:1901020)	1/28	0.108735	0.16868	0	0	9.09511	20.1806	FKBP1A
873	GO_Biological_Process_2021	receptor clustering (GO:0043113)	1/28	0.108735	0.16868	0	0	9.09511	20.1806	ITGAL
874	GO_Biological_Process_2021	regulation of calcineurin-NFAT signaling cascade (GO:0070884)	1/28	0.108735	0.16868	0	0	9.09511	20.1806	GSK3B
875	GO_Biological_Process_2021	cellular zinc ion homeostasis (GO:0006882)	1/28	0.108735	0.16868	0	0	9.09511	20.1806	LCK
876	GO_Biological_Process_2021	regulation of immunoglobulin production (GO:0002637)	1/28	0.108735	0.16868	0	0	9.09511	20.1806	RBP4
877	GO_Biological_Process_2021	regulation of plasma membrane bounded cell projection organization (GO:0120035)	1/28	0.108735	0.16868	0	0	9.09511	20.1806	GSK3B
878	GO_Biological_Process_2021	regulation of protein transport (GO:0051223)	1/28	0.108735	0.16868	0	0	9.09511	20.1806	HSPA8
879	GO_Biological_Process_2021	positive regulation of defense response to virus by host (GO:0002230)	1/28	0.108735	0.16868	0	0	9.09511	20.1806	HSP90AA1
880	GO_Biological_Process_2021	glycogen metabolic process (GO:0005977)	1/28	0.108735	0.16868	0	0	9.09511	20.1806	GSK3B
881	GO_Biological_Process_2021	positive regulation of phosphatidylinositol 3-kinase activity (GO:0043552)	1/28	0.108735	0.16868	0	0	9.09511	20.1806	PTK2
882	GO_Biological_Process_2021	T cell activation involved in immune response (GO:0002286)	1/28	0.108735	0.16868	0	0	9.09511	20.1806	ITGAL
883	GO_Biological_Process_2021	positive regulation of response to wounding (GO:1903036)	1/28	0.108735	0.16868	0	0	9.09511	20.1806	PTK2
884	GO_Biological_Process_2021	ventricular septum morphogenesis (GO:0060412)	1/28	0.108735	0.16868	0	0	9.09511	20.1806	ACVR1
885	GO_Biological_Process_2021	protein depolymerization (GO:0051261)	1/28	0.108735	0.16868	0	0	9.09511	20.1806	GSN
886	GO_Biological_Process_2021	protein localization to Golgi apparatus (GO:0034067)	1/28	0.108735	0.16868	0	0	9.09511	20.1806	CSNK1D
887	GO_Biological_Process_2021	positive regulation of response to external stimulus (GO:0032103)	2/139	0.111316	0.172489	0	0	3.60967	7.92462	F2;S100A9
888	GO_Biological_Process_2021	actin filament polymerization (GO:0030041)	1/29	0.112394	0.172992	0	0	8.76984	19.1686	GSN
889	GO_Biological_Process_2021	regulation of calcium ion transmembrane transporter activity (GO:1901019)	1/29	0.112394	0.172992	0	0	8.76984	19.1686	FKBP1A
890	GO_Biological_Process_2021	negative regulation of transferase activity (GO:0051348)	1/29	0.112394	0.172992	0	0	8.76984	19.1686	GSK3B
891	GO_Biological_Process_2021	negative regulation of wound healing (GO:0061045)	1/29	0.112394	0.172992	0	0	8.76984	19.1686	CASK
892	GO_Biological_Process_2021	response to cadmium ion (GO:0046686)	1/29	0.112394	0.172992	0	0	8.76984	19.1686	AKR1C3
893	GO_Biological_Process_2021	lipid catabolic process (GO:0016042)	1/29	0.112394	0.172992	0	0	8.76984	19.1686	HSD11B1
894	GO_Biological_Process_2021	positive regulation of cellular catabolic process (GO:0031331)	2/141	0.11397	0.17522	0	0	3.55737	7.72599	GSK3B;HSP90AA1
895	GO_Biological_Process_2021	Ras protein signal transduction (GO:0007265)	2/142	0.115303	0.176041	0	0	3.53179	7.62934	CDK2;MAPK14
896	GO_Biological_Process_2021	negative regulation of interleukin-1 production (GO:0032692)	1/30	0.116039	0.176041	0	0	8.46701	18.2365	GSTP1
897	GO_Biological_Process_2021	cell projection organization (GO:0030030)	1/30	0.116039	0.176041	0	0	8.46701	18.2365	GSN
898	GO_Biological_Process_2021	non-motile cilium assembly (GO:1905515)	1/30	0.116039	0.176041	0	0	8.46701	18.2365	CSNK1D
899	GO_Biological_Process_2021	regulation of long-term synaptic potentiation (GO:1900271)	1/30	0.116039	0.176041	0	0	8.46701	18.2365	GSK3B
900	GO_Biological_Process_2021	plasma membrane invagination (GO:0099024)	1/30	0.116039	0.176041	0	0	8.46701	18.2365	GSN
901	GO_Biological_Process_2021	regulation of protein localization to membrane (GO:1905475)	1/30	0.116039	0.176041	0	0	8.46701	18.2365	GSN
902	GO_Biological_Process_2021	estrogen metabolic process (GO:0008210)	1/30	0.116039	0.176041	0	0	8.46701	18.2365	HSD17B1
903	GO_Biological_Process_2021	positive regulation of endopeptidase activity (GO:0010950)	1/30	0.116039	0.176041	0	0	8.46701	18.2365	TTBK1
904	GO_Biological_Process_2021	respiratory tube development (GO:0030323)	1/30	0.116039	0.176041	0	0	8.46701	18.2365	RBP4
905	GO_Biological_Process_2021	microtubule polymerization (GO:0046785)	1/30	0.116039	0.176041	0	0	8.46701	18.2365	CSNK1D
906	GO_Biological_Process_2021	zinc ion homeostasis (GO:0055069)	1/30	0.116039	0.176041	0	0	8.46701	18.2365	LCK
907	GO_Biological_Process_2021	'de novo' posttranslational protein folding (GO:0051084)	1/31	0.119668	0.179372	0	0	8.18436	17.3756	HSPA8
908	GO_Biological_Process_2021	purine nucleoside bisphosphate metabolic process (GO:0034032)	1/31	0.119668	0.179372	0	0	8.18436	17.3756	ACSM2A
909	GO_Biological_Process_2021	negative regulation of DNA binding (GO:0043392)	1/31	0.119668	0.179372	0	0	8.18436	17.3756	SMO
910	GO_Biological_Process_2021	regulation of cellular component size (GO:0032535)	1/31	0.119668	0.179372	0	0	8.18436	17.3756	RARG
911	GO_Biological_Process_2021	regulation of cellular pH (GO:0030641)	1/31	0.119668	0.179372	0	0	8.18436	17.3756	CA2
912	GO_Biological_Process_2021	regulation of developmental growth (GO:0048638)	1/31	0.119668	0.179372	0	0	8.18436	17.3756	GSK3B
913	GO_Biological_Process_2021	regulation of transmembrane receptor protein serine/threonine kinase signaling pathway (GO:0090092)	1/31	0.119668	0.179372	0	0	8.18436	17.3756	FKBP1A
914	GO_Biological_Process_2021	renal water homeostasis (GO:0003091)	1/31	0.119668	0.179372	0	0	8.18436	17.3756	CYP11B2
915	GO_Biological_Process_2021	positive regulation of leukocyte cell-cell adhesion (GO:1903039)	1/31	0.119668	0.179372	0	0	8.18436	17.3756	LCK
916	GO_Biological_Process_2021	ribonucleoside bisphosphate metabolic process (GO:0033875)	1/31	0.119668	0.179372	0	0	8.18436	17.3756	ACSM2A
917	GO_Biological_Process_2021	positive regulation of proteolysis involved in cellular protein catabolic process (GO:1903052)	1/31	0.119668	0.179372	0	0	8.18436	17.3756	PTK2
918	GO_Biological_Process_2021	regulation of cell migration involved in sprouting angiogenesis (GO:0090049)	1/32	0.123283	0.1828	0	0	7.91995	16.5786	PTGS2
919	GO_Biological_Process_2021	cardiac muscle tissue morphogenesis (GO:0055008)	1/32	0.123283	0.1828	0	0	7.91995	16.5786	FKBP1A
920	GO_Biological_Process_2021	regulation of dendrite morphogenesis (GO:0048814)	1/32	0.123283	0.1828	0	0	7.91995	16.5786	GSK3B
921	GO_Biological_Process_2021	cellular response to topologically incorrect protein (GO:0035967)	1/32	0.123283	0.1828	0	0	7.91995	16.5786	HSPA8
922	GO_Biological_Process_2021	peptidyl-proline modification (GO:0018208)	1/32	0.123283	0.1828	0	0	7.91995	16.5786	FKBP1A
923	GO_Biological_Process_2021	ERBB2 signaling pathway (GO:0038128)	1/32	0.123283	0.1828	0	0	7.91995	16.5786	HSP90AA1
924	GO_Biological_Process_2021	positive regulation of interleukin-10 production (GO:0032733)	1/32	0.123283	0.1828	0	0	7.91995	16.5786	SYK
925	GO_Biological_Process_2021	liver development (GO:0001889)	1/32	0.123283	0.1828	0	0	7.91995	16.5786	AURKA
926	GO_Biological_Process_2021	long-chain fatty acid transport (GO:0015909)	1/32	0.123283	0.1828	0	0	7.91995	16.5786	FABP4
927	GO_Biological_Process_2021	positive regulation of receptor signaling pathway via STAT (GO:1904894)	1/32	0.123283	0.1828	0	0	7.91995	16.5786	F2
928	GO_Biological_Process_2021	DNA repair (GO:0006281)	3/298	0.12362	0.183102	0	0	2.52602	5.28076	CHEK2;CHEK1;CSNK1E
929	GO_Biological_Process_2021	positive regulation of hydrolase activity (GO:0051345)	2/149	0.124746	0.18457	0	0	3.36241	6.99879	GSK3B;FNTA
930	GO_Biological_Process_2021	regulation of transcription, DNA-templated (GO:0006355)	13/2244	0.125713	0.184949	0	0	1.49365	3.09746	ACVR1;HSPA8;BRD2;MAP2K1;CRABP2;RORC;RORA;MAPK14;NR3C2;RXRB;RXRA;CHEK2;PGR
931	GO_Biological_Process_2021	regulation of cytokine production (GO:0001817)	2/150	0.12611	0.184949	0	0	3.33953	6.91483	MAPK14;PIK3CG
932	GO_Biological_Process_2021	cellular response to organic cyclic compound (GO:0071407)	2/150	0.12611	0.184949	0	0	3.33953	6.91483	RORC;RORA
933	GO_Biological_Process_2021	negative regulation of JNK cascade (GO:0046329)	1/33	0.126884	0.184949	0	0	7.67207	15.8389	GSTP1
934	GO_Biological_Process_2021	regulation of cholesterol efflux (GO:0010874)	1/33	0.126884	0.184949	0	0	7.67207	15.8389	RXRA
935	GO_Biological_Process_2021	negative regulation of smooth muscle cell proliferation (GO:0048662)	1/33	0.126884	0.184949	0	0	7.67207	15.8389	APOD
936	GO_Biological_Process_2021	regulation of histone acetylation (GO:0035065)	1/33	0.126884	0.184949	0	0	7.67207	15.8389	CHEK1
937	GO_Biological_Process_2021	neuron projection extension (GO:1990138)	1/33	0.126884	0.184949	0	0	7.67207	15.8389	HSP90AA1
938	GO_Biological_Process_2021	regulation of neurotransmitter secretion (GO:0046928)	1/33	0.126884	0.184949	0	0	7.67207	15.8389	GSK3B
939	GO_Biological_Process_2021	positive regulation of cholesterol transport (GO:0032376)	1/33	0.126884	0.184949	0	0	7.67207	15.8389	RXRA
940	GO_Biological_Process_2021	signal transduction by p53 class mediator (GO:0072331)	1/33	0.126884	0.184949	0	0	7.67207	15.8389	PDK2
941	GO_Biological_Process_2021	positive regulation of organelle organization (GO:0010638)	1/33	0.126884	0.184949	0	0	7.67207	15.8389	GSK3B
942	GO_Biological_Process_2021	positive regulation of receptor signaling pathway via JAK-STAT (GO:0046427)	1/33	0.126884	0.184949	0	0	7.67207	15.8389	F2
943	GO_Biological_Process_2021	mitotic G2 DNA damage checkpoint signaling (GO:0007095)	1/33	0.126884	0.184949	0	0	7.67207	15.8389	CHEK1
944	GO_Biological_Process_2021	MAPK cascade (GO:0000165)	3/303	0.128159	0.18661	0	0	2.48329	5.10188	MAP2K1;FNTA;PTK2
945	GO_Biological_Process_2021	negative regulation of extrinsic apoptotic signaling pathway via death domain receptors (GO:1902042)	1/34	0.130469	0.187006	0	0	7.43921	15.1508	GSK3B
946	GO_Biological_Process_2021	cardiac muscle contraction (GO:0060048)	1/34	0.130469	0.187006	0	0	7.43921	15.1508	GSN
947	GO_Biological_Process_2021	cellular response to vascular endothelial growth factor stimulus (GO:0035924)	1/34	0.130469	0.187006	0	0	7.43921	15.1508	MAPK14
948	GO_Biological_Process_2021	organelle disassembly (GO:1903008)	1/34	0.130469	0.187006	0	0	7.43921	15.1508	VRK1
949	GO_Biological_Process_2021	regulation of myoblast differentiation (GO:0045661)	1/34	0.130469	0.187006	0	0	7.43921	15.1508	MAPK14
950	GO_Biological_Process_2021	phosphatidylinositol 3-kinase signaling (GO:0014065)	1/34	0.130469	0.187006	0	0	7.43921	15.1508	PIK3CG
951	GO_Biological_Process_2021	epithelial tube morphogenesis (GO:0060562)	1/34	0.130469	0.187006	0	0	7.43921	15.1508	ACVR1
952	GO_Biological_Process_2021	positive regulation of calcium ion transport into cytosol (GO:0010524)	1/34	0.130469	0.187006	0	0	7.43921	15.1508	F2
953	GO_Biological_Process_2021	regulation of transmembrane transport (GO:0034762)	1/34	0.130469	0.187006	0	0	7.43921	15.1508	PIM1
954	GO_Biological_Process_2021	positive regulation of mitochondrial outer membrane permeabilization involved in apoptotic signaling pathway (GO:1901030)	1/34	0.130469	0.187006	0	0	7.43921	15.1508	GSK3B
955	GO_Biological_Process_2021	striated muscle tissue development (GO:0014706)	1/34	0.130469	0.187006	0	0	7.43921	15.1508	RBP4
956	GO_Biological_Process_2021	positive regulation of release of sequestered calcium ion into cytosol (GO:0051281)	1/34	0.130469	0.187006	0	0	7.43921	15.1508	F2
957	GO_Biological_Process_2021	positive regulation of telomerase activity (GO:0051973)	1/34	0.130469	0.187006	0	0	7.43921	15.1508	HSP90AA1
958	GO_Biological_Process_2021	ventricular cardiac muscle tissue morphogenesis (GO:0055010)	1/34	0.130469	0.187006	0	0	7.43921	15.1508	FKBP1A
959	GO_Biological_Process_2021	protein destabilization (GO:0031648)	1/34	0.130469	0.187006	0	0	7.43921	15.1508	GSN
960	GO_Biological_Process_2021	acylglycerol catabolic process (GO:0046464)	1/35	0.134041	0.188782	0	0	7.22004	14.5095	FABP4
961	GO_Biological_Process_2021	bicarbonate transport (GO:0015701)	1/35	0.134041	0.188782	0	0	7.22004	14.5095	CA2
962	GO_Biological_Process_2021	cellular response to amyloid-beta (GO:1904646)	1/35	0.134041	0.188782	0	0	7.22004	14.5095	GSK3B
963	GO_Biological_Process_2021	regulation of JUN kinase activity (GO:0043506)	1/35	0.134041	0.188782	0	0	7.22004	14.5095	GSTP1
964	GO_Biological_Process_2021	regulation of muscle cell differentiation (GO:0051147)	1/35	0.134041	0.188782	0	0	7.22004	14.5095	MAPK14
965	GO_Biological_Process_2021	regulation of phosphatidylinositol 3-kinase activity (GO:0043551)	1/35	0.134041	0.188782	0	0	7.22004	14.5095	PTK2
966	GO_Biological_Process_2021	regulation of postsynaptic membrane potential (GO:0060078)	1/35	0.134041	0.188782	0	0	7.22004	14.5095	GSK3B
967	GO_Biological_Process_2021	embryonic skeletal system development (GO:0048706)	1/35	0.134041	0.188782	0	0	7.22004	14.5095	RBP4
968	GO_Biological_Process_2021	regulation of regulated secretory pathway (GO:1903305)	1/35	0.134041	0.188782	0	0	7.22004	14.5095	GSK3B
969	GO_Biological_Process_2021	regulation of T cell receptor signaling pathway (GO:0050856)	1/35	0.134041	0.188782	0	0	7.22004	14.5095	LCK
970	GO_Biological_Process_2021	respiratory system development (GO:0060541)	1/35	0.134041	0.188782	0	0	7.22004	14.5095	RBP4
971	GO_Biological_Process_2021	positive regulation of immunoglobulin production (GO:0002639)	1/35	0.134041	0.188782	0	0	7.22004	14.5095	RBP4
972	GO_Biological_Process_2021	positive regulation of lymphocyte activation (GO:0051251)	1/35	0.134041	0.188782	0	0	7.22004	14.5095	LCK
973	GO_Biological_Process_2021	smoothened signaling pathway (GO:0007224)	1/35	0.134041	0.188782	0	0	7.22004	14.5095	SMO
974	GO_Biological_Process_2021	lung development (GO:0030324)	1/35	0.134041	0.188782	0	0	7.22004	14.5095	RBP4
975	GO_Biological_Process_2021	muscle cell differentiation (GO:0042692)	1/35	0.134041	0.188782	0	0	7.22004	14.5095	RORA
976	GO_Biological_Process_2021	protein localization to cilium (GO:0061512)	1/35	0.134041	0.188782	0	0	7.22004	14.5095	CSNK1D
977	GO_Biological_Process_2021	regulation of cell differentiation (GO:0045595)	2/156	0.134369	0.189051	0	0	3.20844	6.43988	RORC;PTK2
978	GO_Biological_Process_2021	cellular response to growth factor stimulus (GO:0071363)	2/158	0.137149	0.190668	0	0	3.16699	6.29182	ACVR1;MAPK14
979	GO_Biological_Process_2021	negative regulation of cellular protein localization (GO:1903828)	1/36	0.137597	0.190668	0	0	7.0134	13.9106	GSK3B
980	GO_Biological_Process_2021	regulation of cardiac muscle contraction (GO:0055117)	1/36	0.137597	0.190668	0	0	7.0134	13.9106	PIK3CG
981	GO_Biological_Process_2021	regulation of defense response to virus by host (GO:0050691)	1/36	0.137597	0.190668	0	0	7.0134	13.9106	HSP90AA1
982	GO_Biological_Process_2021	cellular response to heat (GO:0034605)	1/36	0.137597	0.190668	0	0	7.0134	13.9106	HSP90AA1
983	GO_Biological_Process_2021	regulation of ossification (GO:0030278)	1/36	0.137597	0.190668	0	0	7.0134	13.9106	ACVR1
984	GO_Biological_Process_2021	embryonic limb morphogenesis (GO:0030326)	1/36	0.137597	0.190668	0	0	7.0134	13.9106	RARG
985	GO_Biological_Process_2021	platelet aggregation (GO:0070527)	1/36	0.137597	0.190668	0	0	7.0134	13.9106	PIK3CG
986	GO_Biological_Process_2021	regulation of protein import into nucleus (GO:0042306)	1/36	0.137597	0.190668	0	0	7.0134	13.9106	APOD
987	GO_Biological_Process_2021	positive regulation of bone mineralization (GO:0030501)	1/36	0.137597	0.190668	0	0	7.0134	13.9106	ACVR1
988	GO_Biological_Process_2021	positive regulation of interferon-beta production (GO:0032728)	1/36	0.137597	0.190668	0	0	7.0134	13.9106	HSP90AA1
989	GO_Biological_Process_2021	retina homeostasis (GO:0001895)	1/36	0.137597	0.190668	0	0	7.0134	13.9106	ALB
990	GO_Biological_Process_2021	positive regulation of mitotic nuclear division (GO:0045840)	1/36	0.137597	0.190668	0	0	7.0134	13.9106	AURKA
991	GO_Biological_Process_2021	intrinsic apoptotic signaling pathway by p53 class mediator (GO:0072332)	1/36	0.137597	0.190668	0	0	7.0134	13.9106	PDK2
992	GO_Biological_Process_2021	macrophage activation (GO:0042116)	1/36	0.137597	0.190668	0	0	7.0134	13.9106	SYK
993	GO_Biological_Process_2021	acyl-CoA metabolic process (GO:0006637)	1/37	0.141139	0.194014	0	0	6.81824	13.3502	ACSM2A
994	GO_Biological_Process_2021	regulation of erythrocyte differentiation (GO:0045646)	1/37	0.141139	0.194014	0	0	6.81824	13.3502	MAPK14
995	GO_Biological_Process_2021	negative regulation of stress-activated MAPK cascade (GO:0032873)	1/37	0.141139	0.194014	0	0	6.81824	13.3502	GSTP1
996	GO_Biological_Process_2021	regulation of intracellular pH (GO:0051453)	1/37	0.141139	0.194014	0	0	6.81824	13.3502	CA2
997	GO_Biological_Process_2021	regulation of microtubule cytoskeleton organization (GO:0070507)	1/37	0.141139	0.194014	0	0	6.81824	13.3502	GSK3B
998	GO_Biological_Process_2021	phagocytosis, engulfment (GO:0006911)	1/37	0.141139	0.194014	0	0	6.81824	13.3502	GSN
999	GO_Biological_Process_2021	positive regulation of myeloid cell differentiation (GO:0045639)	1/37	0.141139	0.194014	0	0	6.81824	13.3502	MAPK14
1000	GO_Biological_Process_2021	lysosome localization (GO:0032418)	1/37	0.141139	0.194014	0	0	6.81824	13.3502	PIK3CG
1001	GO_Biological_Process_2021	negative regulation of G0 to G1 transition (GO:0070317)	1/38	0.144667	0.197482	0	0	6.63363	12.8249	CHEK1
1002	GO_Biological_Process_2021	regulation of axon extension (GO:0030516)	1/38	0.144667	0.197482	0	0	6.63363	12.8249	GSK3B
1003	GO_Biological_Process_2021	DNA replication initiation (GO:0006270)	1/38	0.144667	0.197482	0	0	6.63363	12.8249	CDK2
1004	GO_Biological_Process_2021	positive regulation of potassium ion transport (GO:0043268)	1/38	0.144667	0.197482	0	0	6.63363	12.8249	GABBR1
1005	GO_Biological_Process_2021	positive regulation of production of molecular mediator of immune response (GO:0002702)	1/38	0.144667	0.197482	0	0	6.63363	12.8249	RBP4
1006	GO_Biological_Process_2021	lymphocyte proliferation (GO:0046651)	1/38	0.144667	0.197482	0	0	6.63363	12.8249	PIK3CG
1007	GO_Biological_Process_2021	ventricular septum development (GO:0003281)	1/38	0.144667	0.197482	0	0	6.63363	12.8249	ACVR1
1008	GO_Biological_Process_2021	adenylate cyclase-modulating G protein-coupled receptor signaling pathway (GO:0007188)	2/165	0.146978	0.200239	0	0	3.02991	5.80977	GABBR1;CNR1
1009	GO_Biological_Process_2021	regulation of neuron projection development (GO:0010975)	2/165	0.146978	0.200239	0	0	3.02991	5.80977	GSK3B;S100A9
1010	GO_Biological_Process_2021	regulation of dendrite development (GO:0050773)	1/39	0.148181	0.200884	0	0	6.45874	12.3318	GSK3B
1011	GO_Biological_Process_2021	regulation of nitric-oxide synthase activity (GO:0050999)	1/39	0.148181	0.200884	0	0	6.45874	12.3318	HSP90AA1
1012	GO_Biological_Process_2021	regulation of viral entry into host cell (GO:0046596)	1/39	0.148181	0.200884	0	0	6.45874	12.3318	GSN
1013	GO_Biological_Process_2021	response to peptide (GO:1901652)	1/39	0.148181	0.200884	0	0	6.45874	12.3318	MMP3
1014	GO_Biological_Process_2021	membrane protein proteolysis (GO:0033619)	1/39	0.148181	0.200884	0	0	6.45874	12.3318	BACE1
1015	GO_Biological_Process_2021	cellular protein-containing complex assembly (GO:0034622)	2/168	0.151234	0.204419	0	0	2.9747	5.61898	FKBP1A;HSP90AA1
1016	GO_Biological_Process_2021	negative regulation of blood coagulation (GO:0030195)	1/40	0.15168	0.204419	0	0	6.29281	11.8681	F2
1017	GO_Biological_Process_2021	negative regulation of cell-substrate adhesion (GO:0010812)	1/40	0.15168	0.204419	0	0	6.29281	11.8681	CASK
1018	GO_Biological_Process_2021	digestive tract development (GO:0048565)	1/40	0.15168	0.204419	0	0	6.29281	11.8681	SMO
1019	GO_Biological_Process_2021	positive regulation of catalytic activity (GO:0043085)	1/40	0.15168	0.204419	0	0	6.29281	11.8681	MAPK14
1020	GO_Biological_Process_2021	positive regulation of ossification (GO:0045778)	1/40	0.15168	0.204419	0	0	6.29281	11.8681	ACVR1
1021	GO_Biological_Process_2021	cell-cell adhesion via plasma-membrane adhesion molecules (GO:0098742)	2/170	0.154086	0.206887	0	0	2.93899	5.49663	ACVR1;ITGAL
1022	GO_Biological_Process_2021	negative regulation of cell-cell adhesion (GO:0022408)	1/41	0.155165	0.206887	0	0	6.13519	11.4315	PTK2
1023	GO_Biological_Process_2021	regulation of G0 to G1 transition (GO:0070316)	1/41	0.155165	0.206887	0	0	6.13519	11.4315	CHEK1
1024	GO_Biological_Process_2021	positive regulation of biomineral tissue development (GO:0070169)	1/41	0.155165	0.206887	0	0	6.13519	11.4315	ACVR1
1025	GO_Biological_Process_2021	positive regulation of cation transmembrane transport (GO:1904064)	1/41	0.155165	0.206887	0	0	6.13519	11.4315	GABBR1
1026	GO_Biological_Process_2021	response to growth factor (GO:0070848)	1/41	0.155165	0.206887	0	0	6.13519	11.4315	ACVR1
1027	GO_Biological_Process_2021	hexose metabolic process (GO:0019318)	1/41	0.155165	0.206887	0	0	6.13519	11.4315	APOD
1028	GO_Biological_Process_2021	JNK cascade (GO:0007254)	1/41	0.155165	0.206887	0	0	6.13519	11.4315	MAPK10
1029	GO_Biological_Process_2021	keratinocyte differentiation (GO:0030216)	1/41	0.155165	0.206887	0	0	6.13519	11.4315	AKR1C3
1030	GO_Biological_Process_2021	T cell differentiation (GO:0030217)	1/41	0.155165	0.206887	0	0	6.13519	11.4315	LCK
1031	GO_Biological_Process_2021	visual system development (GO:0150063)	1/41	0.155165	0.206887	0	0	6.13519	11.4315	RBP4
1032	GO_Biological_Process_2021	calcium ion transmembrane import into cytosol (GO:0097553)	1/42	0.158636	0.209686	0	0	5.98525	11.0197	LCK
1033	GO_Biological_Process_2021	regulation of DNA recombination (GO:0000018)	1/42	0.158636	0.209686	0	0	5.98525	11.0197	CHEK1
1034	GO_Biological_Process_2021	regulation of double-strand break repair (GO:2000779)	1/42	0.158636	0.209686	0	0	5.98525	11.0197	CHEK1
1035	GO_Biological_Process_2021	cellular respiration (GO:0045333)	1/42	0.158636	0.209686	0	0	5.98525	11.0197	SDHB
1036	GO_Biological_Process_2021	regulation of extrinsic apoptotic signaling pathway via death domain receptors (GO:1902041)	1/42	0.158636	0.209686	0	0	5.98525	11.0197	GSK3B
1037	GO_Biological_Process_2021	determination of left/right symmetry (GO:0007368)	1/42	0.158636	0.209686	0	0	5.98525	11.0197	SMO
1038	GO_Biological_Process_2021	phosphatidylinositol phosphate biosynthetic process (GO:0046854)	1/42	0.158636	0.209686	0	0	5.98525	11.0197	PIK3CG
1039	GO_Biological_Process_2021	regulation of ubiquitin-dependent protein catabolic process (GO:2000058)	1/42	0.158636	0.209686	0	0	5.98525	11.0197	PTK2
1040	GO_Biological_Process_2021	heterophilic cell-cell adhesion via plasma membrane cell adhesion molecules (GO:0007157)	1/42	0.158636	0.209686	0	0	5.98525	11.0197	ITGAL
1041	GO_Biological_Process_2021	regulation of carbohydrate catabolic process (GO:0043470)	1/43	0.162093	0.211412	0	0	5.84245	10.6308	GCK
1042	GO_Biological_Process_2021	regulation of cell-cell adhesion (GO:0022407)	1/43	0.162093	0.211412	0	0	5.84245	10.6308	PTK2
1043	GO_Biological_Process_2021	regulation of cell-substrate adhesion (GO:0010810)	1/43	0.162093	0.211412	0	0	5.84245	10.6308	PTK2
1044	GO_Biological_Process_2021	cellular glucose homeostasis (GO:0001678)	1/43	0.162093	0.211412	0	0	5.84245	10.6308	GCK
1045	GO_Biological_Process_2021	negative regulation of proteolysis (GO:0045861)	1/43	0.162093	0.211412	0	0	5.84245	10.6308	F2
1046	GO_Biological_Process_2021	development of primary male sexual characteristics (GO:0046546)	1/43	0.162093	0.211412	0	0	5.84245	10.6308	AKR1C3
1047	GO_Biological_Process_2021	regulation of purine nucleotide metabolic process (GO:1900542)	1/43	0.162093	0.211412	0	0	5.84245	10.6308	GCK
1048	GO_Biological_Process_2021	glutathione metabolic process (GO:0006749)	1/43	0.162093	0.211412	0	0	5.84245	10.6308	GSTP1
1049	GO_Biological_Process_2021	heart looping (GO:0001947)	1/43	0.162093	0.211412	0	0	5.84245	10.6308	SMO
1050	GO_Biological_Process_2021	signal release from synapse (GO:0099643)	1/43	0.162093	0.211412	0	0	5.84245	10.6308	HSPA8
1051	GO_Biological_Process_2021	lipid modification (GO:0030258)	1/43	0.162093	0.211412	0	0	5.84245	10.6308	CYP2E1
1052	GO_Biological_Process_2021	substantia nigra development (GO:0021762)	1/43	0.162093	0.211412	0	0	5.84245	10.6308	TTBK1
1053	GO_Biological_Process_2021	male gonad development (GO:0008584)	1/43	0.162093	0.211412	0	0	5.84245	10.6308	AKR1C3
1054	GO_Biological_Process_2021	positive regulation of T cell differentiation (GO:0045582)	1/43	0.162093	0.211412	0	0	5.84245	10.6308	PNP
1055	GO_Biological_Process_2021	defense response to bacterium (GO:0042742)	2/176	0.162703	0.212006	0	0	2.83678	5.15112	SYK;S100A9
1056	GO_Biological_Process_2021	positive regulation of developmental process (GO:0051094)	2/177	0.164147	0.213151	0	0	2.82043	5.09649	ACVR1;AURKA
1057	GO_Biological_Process_2021	cardiac ventricle morphogenesis (GO:0003208)	1/44	0.165536	0.213151	0	0	5.70629	10.2631	FKBP1A
1058	GO_Biological_Process_2021	regulation of endothelial cell apoptotic process (GO:2000351)	1/44	0.165536	0.213151	0	0	5.70629	10.2631	AKR1C3
1059	GO_Biological_Process_2021	neurotransmitter secretion (GO:0007269)	1/44	0.165536	0.213151	0	0	5.70629	10.2631	HSPA8
1060	GO_Biological_Process_2021	positive regulation of biosynthetic process (GO:0009891)	1/44	0.165536	0.213151	0	0	5.70629	10.2631	F2
1061	GO_Biological_Process_2021	positive regulation of cell-matrix adhesion (GO:0001954)	1/44	0.165536	0.213151	0	0	5.70629	10.2631	GSK3B
1062	GO_Biological_Process_2021	homotypic cell-cell adhesion (GO:0034109)	1/44	0.165536	0.213151	0	0	5.70629	10.2631	PIK3CG
1063	GO_Biological_Process_2021	positive regulation of osteoblast differentiation (GO:0045669)	1/44	0.165536	0.213151	0	0	5.70629	10.2631	ACVR1
1064	GO_Biological_Process_2021	positive regulation of potassium ion transmembrane transport (GO:1901381)	1/44	0.165536	0.213151	0	0	5.70629	10.2631	GABBR1
1065	GO_Biological_Process_2021	lymphocyte chemotaxis (GO:0048247)	1/44	0.165536	0.213151	0	0	5.70629	10.2631	PIK3CG
1066	GO_Biological_Process_2021	metal ion homeostasis (GO:0055065)	1/44	0.165536	0.213151	0	0	5.70629	10.2631	CYP11B2
1067	GO_Biological_Process_2021	mRNA stabilization (GO:0048255)	1/44	0.165536	0.213151	0	0	5.70629	10.2631	MAPK14
1068	GO_Biological_Process_2021	negative regulation of immune response (GO:0050777)	2/178	0.165594	0.213151	0	0	2.80426	5.04266	SYK;MAPK14
1069	GO_Biological_Process_2021	protein stabilization (GO:0050821)	2/179	0.167044	0.214815	0	0	2.78828	4.98962	HSP90AA1;CHEK2
1070	GO_Biological_Process_2021	cellular response to radiation (GO:0071478)	1/45	0.168965	0.216275	0	0	5.57632	9.91506	MAPK14
1071	GO_Biological_Process_2021	regulation of receptor signaling pathway via JAK-STAT (GO:0046425)	1/45	0.168965	0.216275	0	0	5.57632	9.91506	F2
1072	GO_Biological_Process_2021	positive regulation of RNA metabolic process (GO:0051254)	1/45	0.168965	0.216275	0	0	5.57632	9.91506	MAP2K1
1073	GO_Biological_Process_2021	mitotic G2/M transition checkpoint (GO:0044818)	1/45	0.168965	0.216275	0	0	5.57632	9.91506	CHEK1
1074	GO_Biological_Process_2021	zymogen activation (GO:0031638)	1/45	0.168965	0.216275	0	0	5.57632	9.91506	PGK1
1075	GO_Biological_Process_2021	negative regulation of cytokine production (GO:0001818)	2/182	0.171405	0.219195	0	0	2.74139	4.83505	APOD;F2
1076	GO_Biological_Process_2021	regulation of double-strand break repair via homologous recombination (GO:0010569)	1/46	0.17238	0.219421	0	0	5.45213	9.58515	CHEK1
1077	GO_Biological_Process_2021	regulation of fibroblast proliferation (GO:0048145)	1/46	0.17238	0.219421	0	0	5.45213	9.58515	GSTP1
1078	GO_Biological_Process_2021	negative regulation of tumor necrosis factor production (GO:0032720)	1/46	0.17238	0.219421	0	0	5.45213	9.58515	GSTP1
1079	GO_Biological_Process_2021	regulation of telomerase activity (GO:0051972)	1/46	0.17238	0.219421	0	0	5.45213	9.58515	HSP90AA1
1080	GO_Biological_Process_2021	positive regulation of nucleocytoplasmic transport (GO:0046824)	1/46	0.17238	0.219421	0	0	5.45213	9.58515	GSK3B
1081	GO_Biological_Process_2021	supramolecular fiber organization (GO:0097435)	3/351	0.174501	0.221707	0	0	2.13553	3.72826	BACE1;FKBP1A;GSN
1082	GO_Biological_Process_2021	regulation of cellular metabolic process (GO:0031323)	1/47	0.175781	0.221707	0	0	5.33333	9.2721	PDK2
1083	GO_Biological_Process_2021	regulation of DNA binding (GO:0051101)	1/47	0.175781	0.221707	0	0	5.33333	9.2721	SMO
1084	GO_Biological_Process_2021	determination of heart left/right asymmetry (GO:0061371)	1/47	0.175781	0.221707	0	0	5.33333	9.2721	SMO
1085	GO_Biological_Process_2021	epidermal growth factor receptor signaling pathway (GO:0007173)	1/47	0.175781	0.221707	0	0	5.33333	9.2721	PTK2
1086	GO_Biological_Process_2021	epithelial to mesenchymal transition (GO:0001837)	1/47	0.175781	0.221707	0	0	5.33333	9.2721	GSK3B
1087	GO_Biological_Process_2021	positive regulation of cell-cell adhesion (GO:0022409)	1/47	0.175781	0.221707	0	0	5.33333	9.2721	LCK
1088	GO_Biological_Process_2021	regulation of T cell activation (GO:0050863)	1/47	0.175781	0.221707	0	0	5.33333	9.2721	LCK
1089	GO_Biological_Process_2021	positive regulation of pathway-restricted SMAD protein phosphorylation (GO:0010862)	1/47	0.175781	0.221707	0	0	5.33333	9.2721	ACVR1
1090	GO_Biological_Process_2021	antigen receptor-mediated signaling pathway (GO:0050851)	2/185	0.175786	0.221707	0	0	2.69604	4.68703	SYK;LCK
1091	GO_Biological_Process_2021	negative regulation of MAP kinase activity (GO:0043407)	1/48	0.179168	0.224531	0	0	5.2196	8.97474	GSTP1
1092	GO_Biological_Process_2021	negative regulation of mitotic cell cycle (GO:0045930)	1/48	0.179168	0.224531	0	0	5.2196	8.97474	CHEK1
1093	GO_Biological_Process_2021	cellular response to ionizing radiation (GO:0071479)	1/48	0.179168	0.224531	0	0	5.2196	8.97474	MAPK14
1094	GO_Biological_Process_2021	negative regulation of tumor necrosis factor superfamily cytokine production (GO:1903556)	1/48	0.179168	0.224531	0	0	5.2196	8.97474	GSTP1
1095	GO_Biological_Process_2021	regulation of interleukin-10 production (GO:0032653)	1/48	0.179168	0.224531	0	0	5.2196	8.97474	SYK
1096	GO_Biological_Process_2021	regulation of interleukin-2 production (GO:0032663)	1/48	0.179168	0.224531	0	0	5.2196	8.97474	PNP
1097	GO_Biological_Process_2021	regulation of mitochondrion organization (GO:0010821)	1/48	0.179168	0.224531	0	0	5.2196	8.97474	GSK3B
1098	GO_Biological_Process_2021	regulation of GTPase activity (GO:0043087)	2/189	0.181655	0.227104	0	0	2.63783	4.49921	GSK3B;PTK2
1099	GO_Biological_Process_2021	receptor internalization (GO:0031623)	1/49	0.182541	0.227104	0	0	5.1106	8.69199	SYK
1100	GO_Biological_Process_2021	cellular response to mechanical stimulus (GO:0071260)	1/49	0.182541	0.227104	0	0	5.1106	8.69199	CHEK1
1101	GO_Biological_Process_2021	regulation of interferon-beta production (GO:0032648)	1/49	0.182541	0.227104	0	0	5.1106	8.69199	HSP90AA1
1102	GO_Biological_Process_2021	positive regulation of actin filament polymerization (GO:0030838)	1/49	0.182541	0.227104	0	0	5.1106	8.69199	GSN
1103	GO_Biological_Process_2021	regulation of smooth muscle cell proliferation (GO:0048660)	1/49	0.182541	0.227104	0	0	5.1106	8.69199	APOD
1104	GO_Biological_Process_2021	response to glucose (GO:0009749)	1/49	0.182541	0.227104	0	0	5.1106	8.69199	GCK
1105	GO_Biological_Process_2021	response to hydrogen peroxide (GO:0042542)	1/49	0.182541	0.227104	0	0	5.1106	8.69199	STK24
1106	GO_Biological_Process_2021	negative regulation of cell differentiation (GO:0045596)	2/191	0.184601	0.229459	0	0	2.60966	4.40917	ZADH2;RORA
1107	GO_Biological_Process_2021	actin polymerization or depolymerization (GO:0008154)	1/50	0.185901	0.230243	0	0	5.00605	8.42288	GSN
1108	GO_Biological_Process_2021	negative regulation of ERK1 and ERK2 cascade (GO:0070373)	1/50	0.185901	0.230243	0	0	5.00605	8.42288	GSTP1
1109	GO_Biological_Process_2021	regulation of complement activation (GO:0030449)	1/50	0.185901	0.230243	0	0	5.00605	8.42288	F2
1110	GO_Biological_Process_2021	regulation of generation of precursor metabolites and energy (GO:0043467)	1/50	0.185901	0.230243	0	0	5.00605	8.42288	GCK
1111	GO_Biological_Process_2021	regulation of axonogenesis (GO:0050770)	1/51	0.189247	0.232089	0	0	4.90568	8.16649	GSK3B
1112	GO_Biological_Process_2021	regulation of epithelial cell migration (GO:0010632)	1/51	0.189247	0.232089	0	0	4.90568	8.16649	PTK2
1113	GO_Biological_Process_2021	cholesterol transport (GO:0030301)	1/51	0.189247	0.232089	0	0	4.90568	8.16649	AKR1C1
1114	GO_Biological_Process_2021	regulation of protein modification process (GO:0031399)	1/51	0.189247	0.232089	0	0	4.90568	8.16649	PTK2
1115	GO_Biological_Process_2021	regulation of substrate adhesion-dependent cell spreading (GO:1900024)	1/51	0.189247	0.232089	0	0	4.90568	8.16649	PTK2
1116	GO_Biological_Process_2021	gonad development (GO:0008406)	1/51	0.189247	0.232089	0	0	4.90568	8.16649	AKR1C3
1117	GO_Biological_Process_2021	inositol lipid-mediated signaling (GO:0048017)	1/51	0.189247	0.232089	0	0	4.90568	8.16649	PIK3CG
1118	GO_Biological_Process_2021	intrinsic apoptotic signaling pathway in response to DNA damage (GO:0008630)	1/51	0.189247	0.232089	0	0	4.90568	8.16649	CHEK2
1119	GO_Biological_Process_2021	mesenchymal cell differentiation (GO:0048762)	1/51	0.189247	0.232089	0	0	4.90568	8.16649	GSK3B
1120	GO_Biological_Process_2021	mitotic nuclear membrane organization (GO:0101024)	1/51	0.189247	0.232089	0	0	4.90568	8.16649	VRK1
1121	GO_Biological_Process_2021	mitotic nuclear membrane reassembly (GO:0007084)	1/51	0.189247	0.232089	0	0	4.90568	8.16649	VRK1
1122	GO_Biological_Process_2021	negative regulation of protein-containing complex assembly (GO:0031333)	1/52	0.19258	0.235756	0	0	4.80925	7.922	GSK3B
1123	GO_Biological_Process_2021	response to peptide hormone (GO:0043434)	1/52	0.19258	0.235756	0	0	4.80925	7.922	CYP11B2
1124	GO_Biological_Process_2021	cardiac muscle tissue development (GO:0048738)	1/53	0.195899	0.238335	0	0	4.71652	7.68867	RBP4
1125	GO_Biological_Process_2021	cellular macromolecule catabolic process (GO:0044265)	1/53	0.195899	0.238335	0	0	4.71652	7.68867	CHEK2
1126	GO_Biological_Process_2021	regulation of immune effector process (GO:0002697)	1/53	0.195899	0.238335	0	0	4.71652	7.68867	F2
1127	GO_Biological_Process_2021	epidermal cell differentiation (GO:0009913)	1/53	0.195899	0.238335	0	0	4.71652	7.68867	AKR1C3
1128	GO_Biological_Process_2021	positive regulation of B cell activation (GO:0050871)	1/53	0.195899	0.238335	0	0	4.71652	7.68867	SYK
1129	GO_Biological_Process_2021	positive regulation of chemokine production (GO:0032722)	1/53	0.195899	0.238335	0	0	4.71652	7.68867	SYK
1130	GO_Biological_Process_2021	positive regulation of NIK/NF-kappaB signaling (GO:1901224)	1/53	0.195899	0.238335	0	0	4.71652	7.68867	NR3C2
1131	GO_Biological_Process_2021	regulation of cyclin-dependent protein kinase activity (GO:1904029)	1/54	0.199205	0.240866	0	0	4.6273	7.46579	TTBK1
1132	GO_Biological_Process_2021	regulation of humoral immune response (GO:0002920)	1/54	0.199205	0.240866	0	0	4.6273	7.46579	F2
1133	GO_Biological_Process_2021	nuclear membrane reassembly (GO:0031468)	1/54	0.199205	0.240866	0	0	4.6273	7.46579	VRK1
1134	GO_Biological_Process_2021	regulation of potassium ion transmembrane transport (GO:1901379)	1/54	0.199205	0.240866	0	0	4.6273	7.46579	GABBR1
1135	GO_Biological_Process_2021	regulation of proteolysis (GO:0030162)	1/54	0.199205	0.240866	0	0	4.6273	7.46579	F2
1136	GO_Biological_Process_2021	positive regulation of leukocyte chemotaxis (GO:0002690)	1/54	0.199205	0.240866	0	0	4.6273	7.46579	PTK2
1137	GO_Biological_Process_2021	unsaturated fatty acid metabolic process (GO:0033559)	1/54	0.199205	0.240866	0	0	4.6273	7.46579	GSTP1
1138	GO_Biological_Process_2021	axon guidance (GO:0007411)	2/203	0.202414	0.243775	0	0	2.45236	3.9175	SMO;PTK2
1139	GO_Biological_Process_2021	protein targeting to mitochondrion (GO:0006626)	1/55	0.202497	0.243775	0	0	4.54138	7.25273	HSP90AA1
1140	GO_Biological_Process_2021	negative regulation of cytokine-mediated signaling pathway (GO:0001960)	1/55	0.202497	0.243775	0	0	4.54138	7.25273	GSTP1
1141	GO_Biological_Process_2021	regulation of blood vessel endothelial cell migration (GO:0043535)	1/55	0.202497	0.243775	0	0	4.54138	7.25273	MAPK14
1142	GO_Biological_Process_2021	triglyceride metabolic process (GO:0006641)	1/55	0.202497	0.243775	0	0	4.54138	7.25273	FABP4
1143	GO_Biological_Process_2021	regulation of ATP metabolic process (GO:1903578)	1/56	0.205775	0.246644	0	0	4.45859	7.04889	GCK
1144	GO_Biological_Process_2021	blood vessel morphogenesis (GO:0048514)	1/56	0.205775	0.246644	0	0	4.45859	7.04889	SYK
1145	GO_Biological_Process_2021	negative regulation of metabolic process (GO:0009892)	1/56	0.205775	0.246644	0	0	4.45859	7.04889	GSTP1
1146	GO_Biological_Process_2021	sensory organ development (GO:0007423)	1/56	0.205775	0.246644	0	0	4.45859	7.04889	RBP4
1147	GO_Biological_Process_2021	mitochondrial transport (GO:0006839)	1/56	0.205775	0.246644	0	0	4.45859	7.04889	HSP90AA1
1148	GO_Biological_Process_2021	negative regulation of cell cycle G2/M phase transition (GO:1902750)	1/57	0.209041	0.249905	0	0	4.37875	6.85373	AURKA
1149	GO_Biological_Process_2021	regulation of bone mineralization (GO:0030500)	1/57	0.209041	0.249905	0	0	4.37875	6.85373	ACVR1
1150	GO_Biological_Process_2021	positive regulation of gene expression, epigenetic (GO:0045815)	1/57	0.209041	0.249905	0	0	4.37875	6.85373	CHEK1
1151	GO_Biological_Process_2021	receptor metabolic process (GO:0043112)	1/58	0.212293	0.252476	0	0	4.30171	6.66674	SYK
1152	GO_Biological_Process_2021	chordate embryonic development (GO:0043009)	1/58	0.212293	0.252476	0	0	4.30171	6.66674	RBP4
1153	GO_Biological_Process_2021	nucleosome assembly (GO:0006334)	1/58	0.212293	0.252476	0	0	4.30171	6.66674	BRD2
1154	GO_Biological_Process_2021	regulation of pathway-restricted SMAD protein phosphorylation (GO:0060393)	1/58	0.212293	0.252476	0	0	4.30171	6.66674	ACVR1
1155	GO_Biological_Process_2021	regulation of phagocytosis (GO:0050764)	1/58	0.212293	0.252476	0	0	4.30171	6.66674	SYK
1156	GO_Biological_Process_2021	eye development (GO:0001654)	1/58	0.212293	0.252476	0	0	4.30171	6.66674	RBP4
1157	GO_Biological_Process_2021	protein polymerization (GO:0051258)	1/59	0.215532	0.256107	0	0	4.22733	6.48745	GSN
1158	GO_Biological_Process_2021	adenylate cyclase-inhibiting G protein-coupled receptor signaling pathway (GO:0007193)	1/60	0.218758	0.259492	0	0	4.15547	6.31544	GABBR1
1159	GO_Biological_Process_2021	cellular protein catabolic process (GO:0044257)	1/60	0.218758	0.259492	0	0	4.15547	6.31544	CHEK2
1160	GO_Biological_Process_2021	pattern recognition receptor signaling pathway (GO:0002221)	1/61	0.221971	0.262624	0	0	4.08601	6.1503	S100A9
1161	GO_Biological_Process_2021	positive regulation of DNA biosynthetic process (GO:2000573)	1/61	0.221971	0.262624	0	0	4.08601	6.1503	HSP90AA1
1162	GO_Biological_Process_2021	positive regulation of interleukin-8 production (GO:0032757)	1/61	0.221971	0.262624	0	0	4.08601	6.1503	SYK
1163	GO_Biological_Process_2021	negative regulation of kinase activity (GO:0033673)	1/62	0.22517	0.266181	0	0	4.01882	5.99166	GSTP1
1164	GO_Biological_Process_2021	actin cytoskeleton reorganization (GO:0031532)	1/63	0.228357	0.268563	0	0	3.9538	5.83916	GSN
1165	GO_Biological_Process_2021	COPII vesicle coating (GO:0048208)	1/63	0.228357	0.268563	0	0	3.9538	5.83916	CSNK1D
1166	GO_Biological_Process_2021	organonitrogen compound catabolic process (GO:1901565)	1/63	0.228357	0.268563	0	0	3.9538	5.83916	LTA4H
1167	GO_Biological_Process_2021	positive regulation of Ras protein signal transduction (GO:0046579)	1/63	0.228357	0.268563	0	0	3.9538	5.83916	PIK3CG
1168	GO_Biological_Process_2021	vesicle coating (GO:0006901)	1/63	0.228357	0.268563	0	0	3.9538	5.83916	CSNK1D
1169	GO_Biological_Process_2021	vesicle targeting, rough ER to cis-Golgi (GO:0048207)	1/63	0.228357	0.268563	0	0	3.9538	5.83916	CSNK1D
1170	GO_Biological_Process_2021	negative regulation of cell cycle process (GO:0010948)	1/64	0.231531	0.271831	0	0	3.89085	5.69248	CHEK1
1171	GO_Biological_Process_2021	regulation of cellular ketone metabolic process (GO:0010565)	1/64	0.231531	0.271831	0	0	3.89085	5.69248	PDK2
1172	GO_Biological_Process_2021	BMP signaling pathway (GO:0030509)	1/65	0.234692	0.275073	0	0	3.82986	5.55132	ACVR1
1173	GO_Biological_Process_2021	G protein-coupled receptor signaling pathway, coupled to cyclic nucleotide second messenger (GO:0007187)	1/65	0.234692	0.275073	0	0	3.82986	5.55132	CNR1
1174	GO_Biological_Process_2021	embryonic organ development (GO:0048568)	1/66	0.23784	0.278288	0	0	3.77075	5.4154	RBP4
1175	GO_Biological_Process_2021	positive regulation of cell cycle (GO:0045787)	1/66	0.23784	0.278288	0	0	3.77075	5.4154	CHEK1
1176	GO_Biological_Process_2021	positive regulation of catabolic process (GO:0009896)	1/67	0.240975	0.281717	0	0	3.71343	5.28445	GSK3B
1177	GO_Biological_Process_2021	negative regulation of transforming growth factor beta receptor signaling pathway (GO:0030512)	1/68	0.244097	0.284884	0	0	3.65782	5.15822	FKBP1A
1178	GO_Biological_Process_2021	positive regulation of protein localization to nucleus (GO:1900182)	1/68	0.244097	0.284884	0	0	3.65782	5.15822	F2
1179	GO_Biological_Process_2021	cellular response to calcium ion (GO:0071277)	1/69	0.247207	0.288024	0	0	3.60385	5.03648	AKR1C3
1180	GO_Biological_Process_2021	positive regulation of MAP kinase activity (GO:0043406)	1/69	0.247207	0.288024	0	0	3.60385	5.03648	PIK3CG
1181	GO_Biological_Process_2021	aerobic electron transport chain (GO:0019646)	1/70	0.250304	0.290648	0	0	3.55144	4.91902	SDHD
1182	GO_Biological_Process_2021	COPII-coated vesicle budding (GO:0090114)	1/70	0.250304	0.290648	0	0	3.55144	4.91902	CSNK1D
1183	GO_Biological_Process_2021	positive regulation of cell-substrate adhesion (GO:0010811)	1/70	0.250304	0.290648	0	0	3.55144	4.91902	GSK3B
1184	GO_Biological_Process_2021	kidney development (GO:0001822)	1/70	0.250304	0.290648	0	0	3.55144	4.91902	REN
1185	GO_Biological_Process_2021	cellular response to BMP stimulus (GO:0071773)	1/71	0.253389	0.29324	0	0	3.50053	4.80563	ACVR1
1186	GO_Biological_Process_2021	regulation of glycolytic process (GO:0006110)	1/71	0.253389	0.29324	0	0	3.50053	4.80563	GCK
1187	GO_Biological_Process_2021	phosphatidylinositol-mediated signaling (GO:0048015)	1/71	0.253389	0.29324	0	0	3.50053	4.80563	PIK3CG
1188	GO_Biological_Process_2021	mitochondrial ATP synthesis coupled electron transport (GO:0042775)	1/71	0.253389	0.29324	0	0	3.50053	4.80563	SDHD
1189	GO_Biological_Process_2021	negative regulation of epithelial cell proliferation (GO:0050680)	1/72	0.256461	0.2958	0	0	3.45105	4.69612	CASK
1190	GO_Biological_Process_2021	negative regulation of supramolecular fiber organization (GO:1902904)	1/72	0.256461	0.2958	0	0	3.45105	4.69612	HSPA8
1191	GO_Biological_Process_2021	extrinsic apoptotic signaling pathway (GO:0097191)	1/72	0.256461	0.2958	0	0	3.45105	4.69612	GSK3B
1192	GO_Biological_Process_2021	response to ionizing radiation (GO:0010212)	1/72	0.256461	0.2958	0	0	3.45105	4.69612	MAPK14
1193	GO_Biological_Process_2021	axonogenesis (GO:0007409)	2/240	0.258293	0.297583	0	0	2.06723	2.79833	HSP90AA1;PTK2
1194	GO_Biological_Process_2021	regulation of nucleic acid-templated transcription (GO:1903506)	3/430	0.258646	0.297583	0	0	1.73341	2.34408	CRABP2;CHEK2;RORA
1195	GO_Biological_Process_2021	negative regulation of cell adhesion (GO:0007162)	1/73	0.25952	0.297583	0	0	3.40295	4.59031	PTK2
1196	GO_Biological_Process_2021	regulation of hydrolase activity (GO:0051336)	1/73	0.25952	0.297583	0	0	3.40295	4.59031	PTK2
1197	GO_Biological_Process_2021	chromatin assembly (GO:0031497)	1/73	0.25952	0.297583	0	0	3.40295	4.59031	BRD2
1198	GO_Biological_Process_2021	defense response to Gram-negative bacterium (GO:0050829)	1/73	0.25952	0.297583	0	0	3.40295	4.59031	F2
1199	GO_Biological_Process_2021	response to molecule of bacterial origin (GO:0002237)	1/73	0.25952	0.297583	0	0	3.40295	4.59031	S100A9
1200	GO_Biological_Process_2021	regulation of cytokine-mediated signaling pathway (GO:0001959)	1/74	0.262567	0.300576	0	0	3.35616	4.48802	SYK
1201	GO_Biological_Process_2021	regulation of peptide hormone secretion (GO:0090276)	1/74	0.262567	0.300576	0	0	3.35616	4.48802	GCK
1202	GO_Biological_Process_2021	positive regulation of lymphocyte proliferation (GO:0050671)	1/75	0.265602	0.303797	0	0	3.31064	4.38911	PNP
1203	GO_Biological_Process_2021	positive regulation of DNA-binding transcription factor activity (GO:0051091)	2/246	0.267416	0.305225	0	0	2.01578	2.65871	SMO;S100A9
1204	GO_Biological_Process_2021	regulation of cell division (GO:0051302)	1/76	0.268624	0.305225	0	0	3.26634	4.29341	AURKA
1205	GO_Biological_Process_2021	establishment of protein localization to organelle (GO:0072594)	1/76	0.268624	0.305225	0	0	3.26634	4.29341	SYK
1206	GO_Biological_Process_2021	regulation of T cell proliferation (GO:0042129)	1/76	0.268624	0.305225	0	0	3.26634	4.29341	PNP
1207	GO_Biological_Process_2021	positive regulation of growth (GO:0045927)	1/76	0.268624	0.305225	0	0	3.26634	4.29341	S100A9
1208	GO_Biological_Process_2021	positive regulation of interleukin-6 production (GO:0032755)	1/76	0.268624	0.305225	0	0	3.26634	4.29341	SYK
1209	GO_Biological_Process_2021	water-soluble vitamin metabolic process (GO:0006767)	1/76	0.268624	0.305225	0	0	3.26634	4.29341	PDXK
1210	GO_Biological_Process_2021	protein import into nucleus (GO:0006606)	1/76	0.268624	0.305225	0	0	3.26634	4.29341	SYK
1211	GO_Biological_Process_2021	purine ribonucleotide metabolic process (GO:0009150)	1/77	0.271634	0.307123	0	0	3.2232	4.20079	ACSM2A
1212	GO_Biological_Process_2021	regulation of organelle assembly (GO:1902115)	1/77	0.271634	0.307123	0	0	3.2232	4.20079	GSN
1213	GO_Biological_Process_2021	import into nucleus (GO:0051170)	1/77	0.271634	0.307123	0	0	3.2232	4.20079	SYK
1214	GO_Biological_Process_2021	positive regulation of protein modification by small protein conjugation or removal (GO:1903322)	1/77	0.271634	0.307123	0	0	3.2232	4.20079	FKBP1A
1215	GO_Biological_Process_2021	positive regulation of tumor necrosis factor production (GO:0032760)	1/77	0.271634	0.307123	0	0	3.2232	4.20079	SYK
1216	GO_Biological_Process_2021	positive regulation of type I interferon production (GO:0032481)	1/77	0.271634	0.307123	0	0	3.2232	4.20079	HSP90AA1
1217	GO_Biological_Process_2021	protein modification process (GO:0036211)	1/78	0.274632	0.309749	0	0	3.18118	4.11111	CSNK1G3
1218	GO_Biological_Process_2021	negative regulation of blood vessel morphogenesis (GO:2000181)	1/78	0.274632	0.309749	0	0	3.18118	4.11111	PGK1
1219	GO_Biological_Process_2021	negative regulation of protein serine/threonine kinase activity (GO:0071901)	1/78	0.274632	0.309749	0	0	3.18118	4.11111	GSTP1
1220	GO_Biological_Process_2021	nervous system development (GO:0007399)	3/447	0.27752	0.312604	0	0	1.66558	2.13505	GSN;SMO;GSTP1
1221	GO_Biological_Process_2021	regulation of ion transport (GO:0043269)	1/79	0.277618	0.312604	0	0	3.14023	4.02424	CA2
1222	GO_Biological_Process_2021	negative regulation of cellular response to growth factor stimulus (GO:0090288)	1/80	0.280591	0.314921	0	0	3.10033	3.94007	CASK
1223	GO_Biological_Process_2021	regulation of NIK/NF-kappaB signaling (GO:1901222)	1/80	0.280591	0.314921	0	0	3.10033	3.94007	NR3C2
1224	GO_Biological_Process_2021	positive regulation of cell adhesion (GO:0045785)	1/80	0.280591	0.314921	0	0	3.10033	3.94007	SYK
1225	GO_Biological_Process_2021	skin development (GO:0043588)	1/80	0.280591	0.314921	0	0	3.10033	3.94007	AKR1C3
1226	GO_Biological_Process_2021	negative regulation of protein modification process (GO:0031400)	1/81	0.283553	0.317468	0	0	3.06142	3.85848	GSK3B
1227	GO_Biological_Process_2021	regulation of interleukin-8 production (GO:0032677)	1/81	0.283553	0.317468	0	0	3.06142	3.85848	SYK
1228	GO_Biological_Process_2021	positive regulation of tumor necrosis factor superfamily cytokine production (GO:1903557)	1/81	0.283553	0.317468	0	0	3.06142	3.85848	SYK
1229	GO_Biological_Process_2021	positive regulation of cell differentiation (GO:0045597)	2/258	0.285659	0.319567	0	0	1.92012	2.40582	ACVR1;MAPK14
1230	GO_Biological_Process_2021	regulation of G protein-coupled receptor signaling pathway (GO:0008277)	1/82	0.286502	0.31973	0	0	3.02347	3.77937	FNTA
1231	GO_Biological_Process_2021	ephrin receptor signaling pathway (GO:0048013)	1/82	0.286502	0.31973	0	0	3.02347	3.77937	PTK2
1232	GO_Biological_Process_2021	positive regulation of protein ubiquitination (GO:0031398)	1/82	0.286502	0.31973	0	0	3.02347	3.77937	FKBP1A
1233	GO_Biological_Process_2021	regulation of defense response (GO:0031347)	1/83	0.28944	0.322224	0	0	2.98645	3.70263	PTGS2
1234	GO_Biological_Process_2021	regulation of interleukin-1 beta production (GO:0032651)	1/83	0.28944	0.322224	0	0	2.98645	3.70263	GSTP1
1235	GO_Biological_Process_2021	epidermis development (GO:0008544)	1/83	0.28944	0.322224	0	0	2.98645	3.70263	CRABP2
1236	GO_Biological_Process_2021	regulation of transcription by RNA polymerase II (GO:0006357)	11/2206	0.292052	0.324431	0	0	1.25094	1.53969	ACVR1;RXRB;BRD2;RARG;RXRA;NAMPT;RORC;PGR;RORA;MAPK14;NR3C2
1237	GO_Biological_Process_2021	regulation of cytokinesis (GO:0032465)	1/84	0.292365	0.324431	0	0	2.95032	3.62816	AURKA
1238	GO_Biological_Process_2021	response to insulin (GO:0032868)	1/84	0.292365	0.324431	0	0	2.95032	3.62816	GCK
1239	GO_Biological_Process_2021	lymphocyte differentiation (GO:0030098)	1/84	0.292365	0.324431	0	0	2.95032	3.62816	LCK
1240	GO_Biological_Process_2021	negative regulation of defense response (GO:0031348)	1/85	0.295279	0.327136	0	0	2.91505	3.55588	RORA
1241	GO_Biological_Process_2021	retrograde vesicle-mediated transport, Golgi to endoplasmic reticulum (GO:0006890)	1/85	0.295279	0.327136	0	0	2.91505	3.55588	KIF11
1242	GO_Biological_Process_2021	regulation of neuron death (GO:1901214)	1/86	0.29818	0.330085	0	0	2.88061	3.4857	GSK3B
1243	GO_Biological_Process_2021	protein-containing complex assembly (GO:0065003)	2/267	0.299319	0.330814	0	0	1.85406	2.23645	GSK3B;CSNK1D
1244	GO_Biological_Process_2021	negative regulation of signal transduction (GO:0009968)	2/267	0.299319	0.330814	0	0	1.85406	2.23645	ACVR1;APOD
1245	GO_Biological_Process_2021	regulation of cellular macromolecule biosynthetic process (GO:2000112)	3/468	0.301023	0.331683	0	0	1.58865	1.90728	CRABP2;CHEK2;RORA
1246	GO_Biological_Process_2021	negative regulation of angiogenesis (GO:0016525)	1/87	0.30107	0.331683	0	0	2.84697	3.41754	PGK1
1247	GO_Biological_Process_2021	calcium ion transmembrane transport (GO:0070588)	1/87	0.30107	0.331683	0	0	2.84697	3.41754	FKBP1A
1248	GO_Biological_Process_2021	regulation of transcription from RNA polymerase II promoter in response to stress (GO:0043618)	1/87	0.30107	0.331683	0	0	2.84697	3.41754	CHEK1
1249	GO_Biological_Process_2021	positive regulation of neuron projection development (GO:0010976)	1/88	0.303948	0.334586	0	0	2.81411	3.35131	S100A9
1250	GO_Biological_Process_2021	regulation of cation channel activity (GO:2001257)	1/89	0.306815	0.336664	0	0	2.78199	3.28695	FKBP1A
1251	GO_Biological_Process_2021	regulation of cysteine-type endopeptidase activity involved in apoptotic process (GO:0043281)	1/89	0.306815	0.336664	0	0	2.78199	3.28695	SYK
1252	GO_Biological_Process_2021	positive regulation of inflammatory response (GO:0050729)	1/89	0.306815	0.336664	0	0	2.78199	3.28695	S100A9
1253	GO_Biological_Process_2021	post-Golgi vesicle-mediated transport (GO:0006892)	1/89	0.306815	0.336664	0	0	2.78199	3.28695	HSPA8
1254	GO_Biological_Process_2021	negative regulation of protein kinase activity (GO:0006469)	1/90	0.309669	0.339256	0	0	2.75059	3.22438	GSTP1
1255	GO_Biological_Process_2021	positive regulation of autophagy (GO:0010508)	1/90	0.309669	0.339256	0	0	2.75059	3.22438	GSK3B
1256	GO_Biological_Process_2021	positive regulation of MAPK cascade (GO:0043410)	2/274	0.309918	0.339258	0	0	1.8057	2.11528	MAP2K1;PIK3CG
1257	GO_Biological_Process_2021	toll-like receptor signaling pathway (GO:0002224)	1/91	0.312513	0.341826	0	0	2.71989	3.16353	S100A9
1258	GO_Biological_Process_2021	negative regulation of mitotic cell cycle phase transition (GO:1901991)	1/92	0.315344	0.344103	0	0	2.68987	3.10435	AURKA
1259	GO_Biological_Process_2021	regulation of peptidyl-tyrosine phosphorylation (GO:0050730)	1/92	0.315344	0.344103	0	0	2.68987	3.10435	ACVR1
1260	GO_Biological_Process_2021	positive regulation of transmembrane receptor protein serine/threonine kinase signaling pathway (GO:0090100)	1/92	0.315344	0.344103	0	0	2.68987	3.10435	ACVR1
1261	GO_Biological_Process_2021	positive regulation of peptidyl-serine phosphorylation (GO:0033138)	1/93	0.318164	0.346905	0	0	2.66049	3.04677	HSP90AA1
1262	GO_Biological_Process_2021	negative regulation of cellular protein metabolic process (GO:0032269)	1/94	0.320973	0.348586	0	0	2.63175	2.99072	F2
1263	GO_Biological_Process_2021	negative regulation of MAPK cascade (GO:0043409)	1/94	0.320973	0.348586	0	0	2.63175	2.99072	GSTP1
1264	GO_Biological_Process_2021	nucleosome organization (GO:0034728)	1/94	0.320973	0.348586	0	0	2.63175	2.99072	BRD2
1265	GO_Biological_Process_2021	positive regulation of epithelial cell migration (GO:0010634)	1/94	0.320973	0.348586	0	0	2.63175	2.99072	PIK3CG
1266	GO_Biological_Process_2021	hemopoiesis (GO:0030097)	1/94	0.320973	0.348586	0	0	2.63175	2.99072	LCK
1267	GO_Biological_Process_2021	cellular transition metal ion homeostasis (GO:0046916)	1/96	0.326556	0.35437	0	0	2.57609	2.88304	LCK
1268	GO_Biological_Process_2021	positive regulation of programmed cell death (GO:0043068)	2/286	0.328013	0.355671	0	0	1.72835	1.92659	RARG;SYK
1269	GO_Biological_Process_2021	protein maturation (GO:0051604)	1/97	0.32933	0.356818	0	0	2.54913	2.8313	BACE1
1270	GO_Biological_Process_2021	antigen processing and presentation of exogenous peptide antigen via MHC class II (GO:0019886)	1/98	0.332093	0.3584	0	0	2.52272	2.78089	KIF11
1271	GO_Biological_Process_2021	negative regulation of neuron death (GO:1901215)	1/98	0.332093	0.3584	0	0	2.52272	2.78089	GSK3B
1272	GO_Biological_Process_2021	regulation of neuron apoptotic process (GO:0043523)	1/98	0.332093	0.3584	0	0	2.52272	2.78089	BACE1
1273	GO_Biological_Process_2021	regulation of peptidyl-serine phosphorylation (GO:0033135)	1/98	0.332093	0.3584	0	0	2.52272	2.78089	HSP90AA1
1274	GO_Biological_Process_2021	positive regulation of defense response (GO:0031349)	1/98	0.332093	0.3584	0	0	2.52272	2.78089	S100A9
1275	GO_Biological_Process_2021	organic anion transport (GO:0015711)	1/99	0.334845	0.361087	0	0	2.49685	2.73177	CA2
1276	GO_Biological_Process_2021	antigen processing and presentation of peptide antigen via MHC class II (GO:0002495)	1/100	0.337586	0.363189	0	0	2.47151	2.6839	KIF11
1277	GO_Biological_Process_2021	cell-matrix adhesion (GO:0007160)	1/100	0.337586	0.363189	0	0	2.47151	2.6839	ITGAL
1278	GO_Biological_Process_2021	regulation of transforming growth factor beta receptor signaling pathway (GO:0017015)	1/100	0.337586	0.363189	0	0	2.47151	2.6839	FKBP1A
1279	GO_Biological_Process_2021	cellular response to chemical stress (GO:0062197)	1/101	0.340315	0.365553	0	0	2.44667	2.63722	GSTP1
1280	GO_Biological_Process_2021	positive regulation of cell cycle process (GO:0090068)	1/101	0.340315	0.365553	0	0	2.44667	2.63722	AURKA
1281	GO_Biological_Process_2021	regulation of cell cycle (GO:0051726)	2/296	0.343001	0.367326	0	0	1.66871	1.78556	MAP2K1;CHEK1
1282	GO_Biological_Process_2021	regulation of cell death (GO:0010941)	1/102	0.343034	0.367326	0	0	2.42232	2.5917	AKR1C3
1283	GO_Biological_Process_2021	positive regulation of cell growth (GO:0030307)	1/102	0.343034	0.367326	0	0	2.42232	2.5917	S100A9
1284	GO_Biological_Process_2021	positive regulation of cellular protein metabolic process (GO:0032270)	1/102	0.343034	0.367326	0	0	2.42232	2.5917	HSP90AA1
1285	GO_Biological_Process_2021	antigen processing and presentation of exogenous peptide antigen (GO:0002478)	1/103	0.345741	0.369938	0	0	2.39845	2.54731	KIF11
1286	GO_Biological_Process_2021	protein processing (GO:0016485)	1/106	0.353797	0.37797	0	0	2.32957	2.4205	BACE1
1287	GO_Biological_Process_2021	protein localization to nucleus (GO:0034504)	1/106	0.353797	0.37797	0	0	2.32957	2.4205	SYK
1288	GO_Biological_Process_2021	response to calcium ion (GO:0051592)	1/107	0.356461	0.38052	0	0	2.30748	2.38023	AKR1C3
1289	GO_Biological_Process_2021	positive regulation of apoptotic process (GO:0043065)	2/310	0.363808	0.388062	0	0	1.59172	1.60943	BACE1;RARG
1290	GO_Biological_Process_2021	regulation of interleukin-6 production (GO:0032675)	1/110	0.364387	0.388077	0	0	2.24363	2.26503	SYK
1291	GO_Biological_Process_2021	response to endoplasmic reticulum stress (GO:0034976)	1/110	0.364387	0.388077	0	0	2.24363	2.26503	GSK3B
1292	GO_Biological_Process_2021	cellular divalent inorganic cation homeostasis (GO:0072503)	1/111	0.367007	0.390264	0	0	2.22312	2.2284	LCK
1293	GO_Biological_Process_2021	regulation of protein serine/threonine kinase activity (GO:0071900)	1/111	0.367007	0.390264	0	0	2.22312	2.2284	MAP2K1
1294	GO_Biological_Process_2021	phosphatidylinositol metabolic process (GO:0046488)	1/112	0.369617	0.392532	0	0	2.20298	2.1926	PIK3CG
1295	GO_Biological_Process_2021	cellular macromolecule biosynthetic process (GO:0034645)	2/314	0.36971	0.392532	0	0	1.57099	1.56319	CDK2;CHEK1
1296	GO_Biological_Process_2021	negative regulation of cell motility (GO:2000146)	1/114	0.374804	0.397327	0	0	2.16377	2.12342	STK24
1297	GO_Biological_Process_2021	histone modification (GO:0016570)	1/114	0.374804	0.397327	0	0	2.16377	2.12342	CDK2
1298	GO_Biological_Process_2021	calcium ion transport (GO:0006816)	1/115	0.377382	0.398525	0	0	2.14468	2.08999	FKBP1A
1299	GO_Biological_Process_2021	cellular amide metabolic process (GO:0043603)	1/115	0.377382	0.398525	0	0	2.14468	2.08999	ACSM2A
1300	GO_Biological_Process_2021	cellular response to lectin (GO:1990858)	1/115	0.377382	0.398525	0	0	2.14468	2.08999	SYK
1301	GO_Biological_Process_2021	stimulatory C-type lectin receptor signaling pathway (GO:0002223)	1/115	0.377382	0.398525	0	0	2.14468	2.08999	SYK
1302	GO_Biological_Process_2021	positive regulation of protein metabolic process (GO:0051247)	1/115	0.377382	0.398525	0	0	2.14468	2.08999	GSK3B
1303	GO_Biological_Process_2021	proteasome-mediated ubiquitin-dependent protein catabolic process (GO:0043161)	2/321	0.379989	0.40097	0	0	1.53597	1.48623	CDK2;AURKA
1304	GO_Biological_Process_2021	positive regulation of cell projection organization (GO:0031346)	1/117	0.382507	0.403318	0	0	2.10749	2.02532	S100A9
1305	GO_Biological_Process_2021	adenylate cyclase-activating G protein-coupled receptor signaling pathway (GO:0007189)	1/118	0.385054	0.405692	0	0	2.08937	1.99404	CNR1
1306	GO_Biological_Process_2021	innate immune response activating cell surface receptor signaling pathway (GO:0002220)	1/119	0.38759	0.408052	0	0	2.07156	1.96344	SYK
1307	GO_Biological_Process_2021	regulation of mRNA catabolic process (GO:0061013)	1/122	0.395137	0.415679	0	0	2.0199	1.87552	HSPA8
1308	GO_Biological_Process_2021	regulation of anatomical structure morphogenesis (GO:0022603)	1/123	0.397632	0.417984	0	0	2.00324	1.84744	GSK3B
1309	GO_Biological_Process_2021	platelet degranulation (GO:0002576)	1/125	0.402592	0.422552	0	0	1.97073	1.79303	ALB
1310	GO_Biological_Process_2021	regulation of protein secretion (GO:0050708)	1/125	0.402592	0.422552	0	0	1.97073	1.79303	GCK
1311	GO_Biological_Process_2021	phosphatidylinositol biosynthetic process (GO:0006661)	1/126	0.405056	0.424815	0	0	1.95486	1.76667	PIK3CG
1312	GO_Biological_Process_2021	plasma membrane bounded cell projection organization (GO:0120036)	1/128	0.409956	0.429626	0	0	1.92388	1.71554	GSK3B
1313	GO_Biological_Process_2021	negative regulation of cellular process (GO:0048523)	3/566	0.410786	0.430169	0	0	1.30551	1.16149	MAP2K1;RARG;CASK
1314	GO_Biological_Process_2021	DNA-dependent DNA replication (GO:0006261)	1/129	0.412391	0.431521	0	0	1.90876	1.69075	CDK2
1315	GO_Biological_Process_2021	regulation of primary metabolic process (GO:0080090)	1/130	0.414816	0.433728	0	0	1.89387	1.66645	RXRA
1316	GO_Biological_Process_2021	positive regulation of peptidyl-tyrosine phosphorylation (GO:0050731)	1/134	0.424416	0.44343	0	0	1.83654	1.57399	ACVR1
1317	GO_Biological_Process_2021	cellular calcium ion homeostasis (GO:0006874)	1/136	0.429158	0.447704	0	0	1.80914	1.53041	F2
1318	GO_Biological_Process_2021	ribonucleoprotein complex assembly (GO:0022618)	1/136	0.429158	0.447704	0	0	1.80914	1.53041	HSP90AA1
1319	GO_Biological_Process_2021	protein localization to organelle (GO:0033365)	1/142	0.443154	0.461954	0	0	1.73163	1.40927	CSNK1D
1320	GO_Biological_Process_2021	protein-DNA complex assembly (GO:0065004)	1/143	0.445453	0.462948	0	0	1.71935	1.39038	BRD2
1321	GO_Biological_Process_2021	negative regulation of DNA-binding transcription factor activity (GO:0043433)	1/143	0.445453	0.462948	0	0	1.71935	1.39038	PIM1
1322	GO_Biological_Process_2021	neuron development (GO:0048666)	1/143	0.445453	0.462948	0	0	1.71935	1.39038	GSK3B
1323	GO_Biological_Process_2021	monocarboxylic acid metabolic process (GO:0032787)	1/143	0.445453	0.462948	0	0	1.71935	1.39038	AKR1C1
1324	GO_Biological_Process_2021	negative regulation of cell migration (GO:0030336)	1/144	0.447743	0.464977	0	0	1.70724	1.37183	STK24
1325	GO_Biological_Process_2021	regulation of mRNA stability (GO:0043488)	1/146	0.452295	0.46935	0	0	1.68352	1.33574	HSPA8
1326	GO_Biological_Process_2021	regulation of cytosolic calcium ion concentration (GO:0051480)	1/148	0.45681	0.472965	0	0	1.66045	1.30094	F2
1327	GO_Biological_Process_2021	positive regulation of intracellular protein transport (GO:0090316)	1/148	0.45681	0.472965	0	0	1.66045	1.30094	GSK3B
1328	GO_Biological_Process_2021	positive regulation of transferase activity (GO:0051347)	1/148	0.45681	0.472965	0	0	1.66045	1.30094	HSP90AA1
1329	GO_Biological_Process_2021	brain development (GO:0007420)	1/150	0.461288	0.477243	0	0	1.638	1.26737	APOD
1330	GO_Biological_Process_2021	actin filament organization (GO:0007015)	1/152	0.46573	0.481115	0	0	1.61614	1.23497	GSN
1331	GO_Biological_Process_2021	negative regulation of protein phosphorylation (GO:0001933)	1/152	0.46573	0.481115	0	0	1.61614	1.23497	GSTP1
1332	GO_Biological_Process_2021	positive regulation of NF-kappaB transcription factor activity (GO:0051092)	1/155	0.472325	0.487561	0	0	1.58442	1.18845	S100A9
1333	GO_Biological_Process_2021	organonitrogen compound biosynthetic process (GO:1901566)	1/158	0.478839	0.493176	0	0	1.5539	1.14428	GSTP1
1334	GO_Biological_Process_2021	skeletal system development (GO:0001501)	1/158	0.478839	0.493176	0	0	1.5539	1.14428	RBP4
1335	GO_Biological_Process_2021	T cell receptor signaling pathway (GO:0050852)	1/158	0.478839	0.493176	0	0	1.5539	1.14428	LCK
1336	GO_Biological_Process_2021	double-strand break repair (GO:0006302)	1/164	0.491631	0.505972	0	0	1.49625	1.06238	CHEK2
1337	GO_Biological_Process_2021	negative regulation of canonical Wnt signaling pathway (GO:0090090)	1/165	0.493732	0.507755	0	0	1.48705	1.0495	GSK3B
1338	GO_Biological_Process_2021	neuron projection development (GO:0031175)	1/171	0.506163	0.519761	0	0	1.43413	0.976497	GSK3B
1339	GO_Biological_Process_2021	positive regulation of I-kappaB kinase/NF-kappaB signaling (GO:0043123)	1/171	0.506163	0.519761	0	0	1.43413	0.976497	FKBP1A
1340	GO_Biological_Process_2021	positive regulation of ERK1 and ERK2 cascade (GO:0070374)	1/172	0.508205	0.521469	0	0	1.42567	0.964997	MAP2K1
1341	GO_Biological_Process_2021	neuron differentiation (GO:0030182)	1/174	0.512264	0.525243	0	0	1.40905	0.942534	MAP2K1
1342	GO_Biological_Process_2021	glycerophospholipid biosynthetic process (GO:0046474)	1/177	0.518291	0.531027	0	0	1.38482	0.910129	PIK3CG
1343	GO_Biological_Process_2021	organelle assembly (GO:0070925)	2/425	0.522727	0.535173	0	0	1.15219	0.747419	GSN;CSNK1D
1344	GO_Biological_Process_2021	regulated exocytosis (GO:0045055)	1/180	0.524245	0.536328	0	0	1.3614	0.87919	ALB
1345	GO_Biological_Process_2021	endoplasmic reticulum to Golgi vesicle-mediated transport (GO:0006888)	1/185	0.534006	0.545908	0	0	1.32407	0.830655	F2
1346	GO_Biological_Process_2021	negative regulation of transcription by RNA polymerase II (GO:0000122)	3/684	0.535312	0.546837	0	0	1.07272	0.670346	RARG;RXRA;RORC
1347	GO_Biological_Process_2021	negative regulation of Wnt signaling pathway (GO:0030178)	1/191	0.545459	0.556789	0	0	1.28187	0.776978	GSK3B
1348	GO_Biological_Process_2021	negative regulation of transcription, DNA-templated (GO:0045892)	4/948	0.548791	0.559775	0	0	1.03075	0.618487	HSPA8;RARG;RXRA;RORC
1349	GO_Biological_Process_2021	protein localization to membrane (GO:0072657)	1/195	0.552939	0.563588	0	0	1.25519	0.743707	ITGAL
1350	GO_Biological_Process_2021	endomembrane system organization (GO:0010256)	1/199	0.560298	0.570666	0	0	1.22958	0.712279	CSNK1D
1351	GO_Biological_Process_2021	regulation of macromolecule metabolic process (GO:0060255)	1/200	0.562119	0.572097	0	0	1.22334	0.704695	CDK2
1352	GO_Biological_Process_2021	modification-dependent protein catabolic process (GO:0019941)	1/201	0.563932	0.573519	0	0	1.21716	0.697215	AURKA
1353	GO_Biological_Process_2021	generation of neurons (GO:0048699)	1/202	0.565738	0.57493	0	0	1.21104	0.689839	MAP2K1
1354	GO_Biological_Process_2021	regulation of angiogenesis (GO:0045765)	1/203	0.567537	0.576333	0	0	1.20499	0.682564	PGK1
1355	GO_Biological_Process_2021	negative regulation of multicellular organismal process (GO:0051241)	1/214	0.586843	0.595059	0	0	1.14212	0.608748	GSK3B
1356	GO_Biological_Process_2021	positive regulation of GTPase activity (GO:0043547)	1/214	0.586843	0.595059	0	0	1.14212	0.608748	GSK3B
1357	GO_Biological_Process_2021	regulation of cell growth (GO:0001558)	1/217	0.591958	0.599805	0	0	1.12609	0.590428	S100A9
1358	GO_Biological_Process_2021	cilium organization (GO:0044782)	1/228	0.610187	0.61782	0	0	1.07092	0.529024	GSN
1359	GO_Biological_Process_2021	apoptotic process (GO:0006915)	1/231	0.615017	0.621795	0	0	1.05679	0.513712	CHEK1
1360	GO_Biological_Process_2021	regulation of autophagy (GO:0010506)	1/231	0.615017	0.621795	0	0	1.05679	0.513712	GSK3B
1361	GO_Biological_Process_2021	membrane organization (GO:0061024)	1/242	0.632227	0.638725	0	0	1.00799	0.462171	HSPA8
1362	GO_Biological_Process_2021	RNA splicing, via transesterification reactions with bulged adenosine as nucleophile (GO:0000377)	1/251	0.645741	0.6519	0	0	0.971259	0.424787	HSPA8
1363	GO_Biological_Process_2021	positive regulation of signal transduction (GO:0009967)	1/252	0.647212	0.652905	0	0	0.967341	0.420873	SMO
1364	GO_Biological_Process_2021	cellular component assembly (GO:0022607)	1/261	0.660181	0.665252	0	0	0.933428	0.387598	GSN
1365	GO_Biological_Process_2021	negative regulation of cellular macromolecule biosynthetic process (GO:2000113)	2/547	0.660418	0.665252	0	0	0.88867	0.368694	HSPA8;GSK3B
1366	GO_Biological_Process_2021	inorganic cation transmembrane transport (GO:0098662)	1/274	0.678088	0.682053	0	0	0.888391	0.345121	FKBP1A
1367	GO_Biological_Process_2021	mRNA splicing, via spliceosome (GO:0000398)	1/274	0.678088	0.682053	0	0	0.888391	0.345121	HSPA8
1368	GO_Biological_Process_2021	plasma membrane bounded cell projection assembly (GO:0120031)	1/278	0.683408	0.686902	0	0	0.875384	0.333227	GSN
1369	GO_Biological_Process_2021	mRNA processing (GO:0006397)	1/300	0.711151	0.714265	0	0	0.810066	0.276128	HSPA8
1370	GO_Biological_Process_2021	chemical synaptic transmission (GO:0007268)	1/306	0.718291	0.720911	0	0	0.793888	0.262682	HSPA8
1371	GO_Biological_Process_2021	intracellular protein transport (GO:0006886)	1/336	0.751458	0.753649	0	0	0.721688	0.206215	SYK
1372	GO_Biological_Process_2021	post-translational protein modification (GO:0043687)	1/345	0.760634	0.762296	0	0	0.702483	0.192202	ALB
1373	GO_Biological_Process_2021	ubiquitin-dependent protein catabolic process (GO:0006511)	1/354	0.769475	0.770595	0	0	0.684258	0.179308	AURKA
1374	GO_Biological_Process_2021	organelle organization (GO:0006996)	1/420	0.825163	0.825763	0	0	0.574531	0.11041	CSNK1D
1375	GO_Biological_Process_2021	negative regulation of nucleic acid-templated transcription (GO:1903507)	1/464	0.854672	0.854672	0	0	0.518758	0.0814646	HSPA8

## Sheet: GO, Molecular Function
GO analysis of molecular functions of the predicted targets
	Gene_set	Term	Overlap	P-value	Adjusted P-value	Old P-value	Old Adjusted P-value	Odds Ratio	Combined Score	Genes
0	GO_Molecular_Function_2021	protein serine/threonine kinase activity (GO:0004674)	19/344	1.34009e-16	2.85439e-14	0	0	18.1815	664.51	ACVR1;GSK3B;BRD2;CSNK1G3;MAP2K1;SYK;CASK;VRK1;CSNK1D;CSNK1E;MAPK14;TTBK1;AURKA;MAPK10;STK24;CHEK2;CDK2;CHEK1;PIM1
1	GO_Molecular_Function_2021	ketosteroid monooxygenase activity (GO:0047086)	4/5	1.30783e-09	1.39284e-07	0	0	1021.38	20892.3	AKR1C1;AKR1D1;AKR1C3;AKR1C2
2	GO_Molecular_Function_2021	steroid dehydrogenase activity, acting on the CH-OH group of donors, NAD or NADP as acceptor (GO:0033764)	5/21	1.97846e-08	1.40471e-06	0	0	80.7711	1432.75	HSD11B1;AKR1C1;HSD17B1;AKR1C3;AKR1C2
3	GO_Molecular_Function_2021	alditol:NADP+ 1-oxidoreductase activity (GO:0004032)	4/11	8.472e-08	4.51134e-06	0	0	145.868	2375.3	AKR1C1;AKR1D1;AKR1C3;AKR1C2
4	GO_Molecular_Function_2021	oxidoreductase activity, acting on paired donors, with incorporation or reduction of molecular oxygen, NAD(P)H as one donor, and incorporation of one atom of oxygen (GO:0016709)	5/36	3.49318e-07	1.4881e-05	0	0	41.6569	619.325	AKR1C1;AKR1D1;AKR1C3;AKR1C2;CYP2E1
5	GO_Molecular_Function_2021	alcohol dehydrogenase (NADP+) activity (GO:0008106)	4/17	5.99686e-07	2.12888e-05	0	0	78.5207	1124.96	AKR1C1;AKR1D1;AKR1C3;AKR1C2
6	GO_Molecular_Function_2021	heme binding (GO:0020037)	6/91	1.99165e-06	6.06031e-05	0	0	18.4207	241.801	CYP2A6;CYP11B2;CYP21A2;SDHD;CYP2E1;PTGS2
7	GO_Molecular_Function_2021	androsterone dehydrogenase activity (GO:0047023)	3/8	3.66503e-06	9.75815e-05	0	0	151.238	1893	AKR1C1;AKR1C3;AKR1C2
8	GO_Molecular_Function_2021	adenyl ribonucleotide binding (GO:0032559)	9/306	4.49891e-06	0.000106138	0	0	8.14487	100.277	ACVR1;HSPA8;HSP90AA1;PDXK;PDE10A;PGK1;PIM1;GCK;PDK2
9	GO_Molecular_Function_2021	protein serine/threonine/tyrosine kinase activity (GO:0004712)	4/28	4.98511e-06	0.000106138	0	0	42.5085	518.989	MAPK10;MAP2K1;MAPK14;AURKA
10	GO_Molecular_Function_2021	bile acid binding (GO:0032052)	3/9	5.4813e-06	0.000106138	0	0	126.025	1526.69	AKR1C1;AKR1C3;AKR1C2
11	GO_Molecular_Function_2021	monocarboxylic acid binding (GO:0033293)	4/31	7.58958e-06	0.000134715	0	0	37.7797	445.375	RXRA;AKR1C1;AKR1C3;AKR1C2
12	GO_Molecular_Function_2021	steroid hydroxylase activity (GO:0008395)	4/36	1.39887e-05	0.000229199	0	0	31.8686	356.204	CYP2A6;CYP11B2;CYP21A2;CYP2E1
13	GO_Molecular_Function_2021	ATP binding (GO:0005524)	8/278	1.84507e-05	0.000280714	0	0	7.86707	85.7542	ACVR1;HSPA8;HSP90AA1;PDXK;PGK1;PIM1;GCK;PDK2
14	GO_Molecular_Function_2021	MAP kinase kinase activity (GO:0004708)	3/15	2.91677e-05	0.000414181	0	0	62.9937	657.808	MAPK10;MAP2K1;MAPK14
15	GO_Molecular_Function_2021	oxidoreductase activity, acting on NAD(P)H, quinone or similar compound as acceptor (GO:0016655)	3/16	3.57926e-05	0.000476489	0	0	58.1451	595.276	AKR1C1;AKR1C3;AKR1C2
16	GO_Molecular_Function_2021	protein kinase binding (GO:0019901)	10/506	4.1146e-05	0.000515536	0	0	5.43851	54.9201	ACVR1;GSK3B;HSP90AA1;LCK;CHEK2;GSTP1;VRK1;KIF11;PTK2;AURKA
17	GO_Molecular_Function_2021	nucleoside kinase activity (GO:0019206)	2/5	0.000164728	0.00194928	0	0	165.958	1445.7	ADK;DCK
18	GO_Molecular_Function_2021	histone serine kinase activity (GO:0035174)	2/6	0.000246434	0.00276265	0	0	124.463	1034.09	VRK1;AURKA
19	GO_Molecular_Function_2021	histone threonine kinase activity (GO:0035184)	2/7	0.000344089	0.00333141	0	0	99.565	793.992	CHEK1;VRK1
20	GO_Molecular_Function_2021	JUN kinase binding (GO:0008432)	2/7	0.000344089	0.00333141	0	0	99.565	793.992	GSTP1;PTK2
21	GO_Molecular_Function_2021	oxysterol binding (GO:0008142)	2/7	0.000344089	0.00333141	0	0	99.565	793.992	RORC;RORA
22	GO_Molecular_Function_2021	retinoid binding (GO:0005501)	3/34	0.00036265	0.00335846	0	0	24.3614	192.993	RBP4;RXRA;CRABP2
23	GO_Molecular_Function_2021	non-membrane spanning protein tyrosine kinase activity (GO:0004715)	3/35	0.00039548	0.00350988	0	0	23.5989	184.907	SYK;LCK;PTK2
24	GO_Molecular_Function_2021	histone kinase activity (GO:0035173)	2/8	0.000457565	0.00389845	0	0	82.9667	637.98	CDK2;AURKA
25	GO_Molecular_Function_2021	tau protein binding (GO:0048156)	3/40	0.000588254	0.00457486	0	0	20.4047	151.778	GSK3B;HSP90AA1;TTBK1
26	GO_Molecular_Function_2021	purine ribonucleoside triphosphate binding (GO:0035639)	8/460	0.000592902	0.00457486	0	0	4.65582	34.595	ACVR1;HSPA8;HSP90AA1;PDXK;PGK1;PIM1;GCK;PDK2
27	GO_Molecular_Function_2021	kinase binding (GO:0019900)	8/461	0.00060139	0.00457486	0	0	4.64531	34.4508	GSK3B;GSN;LCK;CHEK2;VRK1;KIF11;PTK2;AURKA
28	GO_Molecular_Function_2021	aldo-keto reductase (NADP) activity (GO:0004033)	2/10	0.000731465	0.00537248	0	0	62.2188	449.248	AKR1C1;AKR1C3
29	GO_Molecular_Function_2021	protein tyrosine kinase activity (GO:0004713)	4/108	0.00101768	0.00722556	0	0	9.77022	67.319	SYK;LCK;PTK2;TTBK1
30	GO_Molecular_Function_2021	aspartic-type peptidase activity (GO:0070001)	2/12	0.00106712	0.00733213	0	0	49.77	340.566	BACE1;REN
31	GO_Molecular_Function_2021	kinase activity (GO:0016301)	4/112	0.00116492	0.00752154	0	0	9.40646	63.5416	GSK3B;PDXK;PGK1;PIK3CG
32	GO_Molecular_Function_2021	protein homodimerization activity (GO:0042803)	9/636	0.00116531	0.00752154	0	0	3.79321	25.6223	ACVR1;HSD11B1;HSP90AA1;PDXK;FECH;HSD17B1;CHEK2;DCK;PDK2
33	GO_Molecular_Function_2021	MAP kinase activity (GO:0004707)	2/14	0.00146352	0.00890656	0	0	41.4708	270.676	MAPK10;MAPK14
34	GO_Molecular_Function_2021	phospholipase binding (GO:0043274)	2/14	0.00146352	0.00890656	0	0	41.4708	270.676	SYK;LCK
35	GO_Molecular_Function_2021	aspartic-type endopeptidase activity (GO:0004190)	2/15	0.00168419	0.00996479	0	0	38.2788	244.467	BACE1;REN
36	GO_Molecular_Function_2021	endopeptidase activity (GO:0004175)	6/315	0.00186879	0.0104912	0	0	5.00996	31.4749	BACE1;MMP1;MMP3;REN;F2;MMP20
37	GO_Molecular_Function_2021	arachidonic acid epoxygenase activity (GO:0008392)	2/16	0.00191968	0.0104912	0	0	35.5429	222.342	CYP2A6;CYP2E1
38	GO_Molecular_Function_2021	sterol binding (GO:0032934)	3/60	0.00192093	0.0104912	0	0	13.2318	82.7645	RORC;RORA;APOD
39	GO_Molecular_Function_2021	MHC class II protein complex binding (GO:0023026)	2/17	0.00216986	0.0115545	0	0	33.1717	203.445	HSPA8;HSP90AA1
40	GO_Molecular_Function_2021	transition metal ion binding (GO:0046914)	7/445	0.00233154	0.0121126	0	0	4.15099	25.1601	PDXK;RXRA;CA2;ALB;PIM1;LTA4H;S100A9
41	GO_Molecular_Function_2021	oxidoreductase activity, acting on the CH-CH group of donors, NAD or NADP as acceptor (GO:0016628)	2/18	0.00243461	0.0123469	0	0	31.0969	187.14	AKR1C1;AKR1C2
42	GO_Molecular_Function_2021	zinc ion binding (GO:0008270)	6/336	0.00257986	0.0127793	0	0	4.68612	27.9294	PDXK;RXRA;CA2;ALB;LTA4H;S100A9
43	GO_Molecular_Function_2021	arachidonic acid monooxygenase activity (GO:0008391)	2/19	0.00271381	0.0131373	0	0	29.2662	172.946	CYP2A6;CYP2E1
44	GO_Molecular_Function_2021	tau-protein kinase activity (GO:0050321)	2/20	0.00300735	0.013629	0	0	27.6389	160.491	GSK3B;TTBK1
45	GO_Molecular_Function_2021	transcription coactivator binding (GO:0001223)	2/20	0.00300735	0.013629	0	0	27.6389	160.491	RORA;PGR
46	GO_Molecular_Function_2021	oxidoreductase activity, acting on paired donors, with incorporation or reduction of molecular oxygen, reduced flavin or flavoprotein as one donor, and incorporation of one atom of oxygen (GO:0016712)	2/20	0.00300735	0.013629	0	0	27.6389	160.491	CYP2A6;CYP2E1
47	GO_Molecular_Function_2021	pyridoxal phosphate binding (GO:0030170)	2/21	0.0033151	0.0147107	0	0	26.1829	149.485	PDXK;ALB
48	GO_Molecular_Function_2021	phosphotransferase activity, alcohol group as acceptor (GO:0016773)	3/75	0.00362718	0.0157671	0	0	10.4673	58.8189	PDXK;ADK;PIK3CG
49	GO_Molecular_Function_2021	metalloendopeptidase activity (GO:0004222)	3/82	0.00466051	0.0198538	0	0	9.53645	51.1977	MMP1;MMP3;MMP20
50	GO_Molecular_Function_2021	oxidoreductase activity, acting on the CH-OH group of donors, NAD or NADP as acceptor (GO:0016616)	3/87	0.00549698	0.022958	0	0	8.96655	46.6579	ZADH2;AKR1C1;AKR1C3
51	GO_Molecular_Function_2021	SH2 domain binding (GO:0042169)	2/32	0.00760492	0.0311509	0	0	16.5733	80.8606	LCK;PTK2
52	GO_Molecular_Function_2021	NADP binding (GO:0050661)	2/36	0.00955781	0.0384116	0	0	14.6206	67.9915	HSD11B1;HSD17B1
53	GO_Molecular_Function_2021	phosphotyrosine residue binding (GO:0001784)	2/37	0.0100773	0.0397494	0	0	14.2021	65.2939	SYK;LCK
54	GO_Molecular_Function_2021	phosphatase binding (GO:0019902)	3/114	0.0115254	0.0446349	0	0	6.77626	30.2438	LCK;MAPK14;PTK2
55	GO_Molecular_Function_2021	carboxylic acid binding (GO:0031406)	2/41	0.0122771	0.0466969	0	0	12.7429	56.0692	AKR1C1;AKR1C2
56	GO_Molecular_Function_2021	protein phosphorylated amino acid binding (GO:0045309)	2/42	0.012857	0.0480446	0	0	12.4238	54.0914	SYK;LCK
57	GO_Molecular_Function_2021	metallopeptidase activity (GO:0008237)	3/121	0.0135245	0.0496676	0	0	6.37202	27.4204	MMP1;MMP3;MMP20
58	GO_Molecular_Function_2021	protein phosphatase binding (GO:0019903)	3/123	0.0141297	0.0510106	0	0	6.26519	26.6864	LCK;MAPK14;PTK2
59	GO_Molecular_Function_2021	transcription coregulator binding (GO:0001221)	2/53	0.0199895	0.0601561	0	0	9.73873	38.1032	RORA;PGR
60	GO_Molecular_Function_2021	activin receptor activity, type I (GO:0016361)	1/5	0.0203345	0.0601561	0	0	61.463	239.425	ACVR1
61	GO_Molecular_Function_2021	testosterone dehydrogenase [NAD(P)] activity (GO:0030283)	1/5	0.0203345	0.0601561	0	0	61.463	239.425	HSD17B1
62	GO_Molecular_Function_2021	TPR domain binding (GO:0030911)	1/5	0.0203345	0.0601561	0	0	61.463	239.425	HSP90AA1
63	GO_Molecular_Function_2021	mannokinase activity (GO:0019158)	1/5	0.0203345	0.0601561	0	0	61.463	239.425	GCK
64	GO_Molecular_Function_2021	transforming growth factor beta receptor activity, type I (GO:0005025)	1/5	0.0203345	0.0601561	0	0	61.463	239.425	ACVR1
65	GO_Molecular_Function_2021	oxidoreductase activity, acting on a sulfur group of donors, NAD(P) as acceptor (GO:0016668)	1/5	0.0203345	0.0601561	0	0	61.463	239.425	PGK1
66	GO_Molecular_Function_2021	epoxide hydrolase activity (GO:0004301)	1/5	0.0203345	0.0601561	0	0	61.463	239.425	LTA4H
67	GO_Molecular_Function_2021	fructokinase activity (GO:0008865)	1/5	0.0203345	0.0601561	0	0	61.463	239.425	GCK
68	GO_Molecular_Function_2021	protein geranylgeranyltransferase activity (GO:0004661)	1/5	0.0203345	0.0601561	0	0	61.463	239.425	FNTA
69	GO_Molecular_Function_2021	glucokinase activity (GO:0004340)	1/5	0.0203345	0.0601561	0	0	61.463	239.425	GCK
70	GO_Molecular_Function_2021	pyruvate dehydrogenase (acetyl-transferring) kinase activity (GO:0004740)	1/5	0.0203345	0.0601561	0	0	61.463	239.425	PDK2
71	GO_Molecular_Function_2021	hexokinase activity (GO:0004396)	1/5	0.0203345	0.0601561	0	0	61.463	239.425	GCK
72	GO_Molecular_Function_2021	ubiquitin protein ligase binding (GO:0031625)	4/265	0.0235613	0.0648374	0	0	3.86227	14.4764	HSPA8;GSK3B;HSP90AA1;CHEK2
73	GO_Molecular_Function_2021	icosatetraenoic acid binding (GO:0050543)	1/6	0.0243521	0.0648374	0	0	49.1679	182.666	S100A9
74	GO_Molecular_Function_2021	sodium ion binding (GO:0031402)	1/6	0.0243521	0.0648374	0	0	49.1679	182.666	PDXK
75	GO_Molecular_Function_2021	LBD domain binding (GO:0050693)	1/6	0.0243521	0.0648374	0	0	49.1679	182.666	RXRA
76	GO_Molecular_Function_2021	arachidonic acid binding (GO:0050544)	1/6	0.0243521	0.0648374	0	0	49.1679	182.666	S100A9
77	GO_Molecular_Function_2021	arylesterase activity (GO:0004064)	1/6	0.0243521	0.0648374	0	0	49.1679	182.666	CA2
78	GO_Molecular_Function_2021	C3HC4-type RING finger domain binding (GO:0055131)	1/6	0.0243521	0.0648374	0	0	49.1679	182.666	HSPA8
79	GO_Molecular_Function_2021	nucleosomal histone binding (GO:0031493)	1/6	0.0243521	0.0648374	0	0	49.1679	182.666	VRK1
80	GO_Molecular_Function_2021	1-phosphatidylinositol-4-phosphate 3-kinase activity (GO:0035005)	1/7	0.0283534	0.0702241	0	0	40.9712	145.981	PIK3CG
81	GO_Molecular_Function_2021	icosanoid binding (GO:0050542)	1/7	0.0283534	0.0702241	0	0	40.9712	145.981	S100A9
82	GO_Molecular_Function_2021	long-chain fatty acid binding (GO:0036041)	1/7	0.0283534	0.0702241	0	0	40.9712	145.981	FABP4
83	GO_Molecular_Function_2021	patched binding (GO:0005113)	1/7	0.0283534	0.0702241	0	0	40.9712	145.981	SMO
84	GO_Molecular_Function_2021	fatty-acyl-CoA synthase activity (GO:0004321)	1/7	0.0283534	0.0702241	0	0	40.9712	145.981	ACSM2A
85	GO_Molecular_Function_2021	retinol binding (GO:0019841)	1/7	0.0283534	0.0702241	0	0	40.9712	145.981	RBP4
86	GO_Molecular_Function_2021	ubiquitin-like protein ligase binding (GO:0044389)	4/282	0.0287332	0.0703468	0	0	3.62295	12.8604	HSPA8;GSK3B;HSP90AA1;CHEK2
87	GO_Molecular_Function_2021	CD4 receptor binding (GO:0042609)	1/8	0.0323385	0.0756935	0	0	35.1164	120.502	LCK
88	GO_Molecular_Function_2021	estradiol 17-beta-dehydrogenase activity (GO:0004303)	1/8	0.0323385	0.0756935	0	0	35.1164	120.502	HSD17B1
89	GO_Molecular_Function_2021	ether hydrolase activity (GO:0016803)	1/8	0.0323385	0.0756935	0	0	35.1164	120.502	LTA4H
90	GO_Molecular_Function_2021	retinal dehydrogenase activity (GO:0001758)	1/8	0.0323385	0.0756935	0	0	35.1164	120.502	AKR1C3
91	GO_Molecular_Function_2021	protein tyrosine kinase binding (GO:1990782)	2/72	0.0352761	0.0781162	0	0	7.08857	23.7081	ACVR1;HSP90AA1
92	GO_Molecular_Function_2021	ATPase binding (GO:0051117)	2/73	0.0361752	0.0781162	0	0	6.98838	23.1971	LCK;PGR
93	GO_Molecular_Function_2021	activin-activated receptor activity (GO:0017002)	1/9	0.0363075	0.0781162	0	0	30.7253	101.877	ACVR1
94	GO_Molecular_Function_2021	type I transforming growth factor beta receptor binding (GO:0034713)	1/9	0.0363075	0.0781162	0	0	30.7253	101.877	FKBP1A
95	GO_Molecular_Function_2021	oxidoreductase activity, acting on paired donors, with incorporation or reduction of molecular oxygen, reduced iron-sulfur protein as one donor, and incorporation of one atom of oxygen (GO:0016713)	1/9	0.0363075	0.0781162	0	0	30.7253	101.877	CYP11B2
96	GO_Molecular_Function_2021	potassium ion binding (GO:0030955)	1/9	0.0363075	0.0781162	0	0	30.7253	101.877	PDXK
97	GO_Molecular_Function_2021	RAGE receptor binding (GO:0050786)	1/9	0.0363075	0.0781162	0	0	30.7253	101.877	S100A9
98	GO_Molecular_Function_2021	guanylate kinase activity (GO:0004385)	1/9	0.0363075	0.0781162	0	0	30.7253	101.877	CASK
99	GO_Molecular_Function_2021	1-phosphatidylinositol-3-kinase activity (GO:0016303)	1/10	0.0402604	0.0840538	0	0	27.31	87.7303	PIK3CG
100	GO_Molecular_Function_2021	phosphate ion binding (GO:0042301)	1/10	0.0402604	0.0840538	0	0	27.31	87.7303	PNP
101	GO_Molecular_Function_2021	RNA polymerase II-specific DNA-binding transcription factor binding (GO:0061629)	3/190	0.0432892	0.0840538	0	0	4.00684	12.5809	GSK3B;RXRA;MAPK14
102	GO_Molecular_Function_2021	cadherin binding (GO:0045296)	4/322	0.0433905	0.0840538	0	0	3.16078	9.917	ACVR1;HSPA8;STK24;CSNK1D
103	GO_Molecular_Function_2021	Toll-like receptor binding (GO:0035325)	1/11	0.0441973	0.0840538	0	0	24.5778	76.6603	S100A9
104	GO_Molecular_Function_2021	MAP-kinase scaffold activity (GO:0005078)	1/11	0.0441973	0.0840538	0	0	24.5778	76.6603	MAP2K1
105	GO_Molecular_Function_2021	C-acyltransferase activity (GO:0016408)	1/11	0.0441973	0.0840538	0	0	24.5778	76.6603	ACSM2A
106	GO_Molecular_Function_2021	calcium channel inhibitor activity (GO:0019855)	1/11	0.0441973	0.0840538	0	0	24.5778	76.6603	FKBP1A
107	GO_Molecular_Function_2021	myosin II binding (GO:0045159)	1/11	0.0441973	0.0840538	0	0	24.5778	76.6603	GSN
108	GO_Molecular_Function_2021	carbonate dehydratase activity (GO:0004089)	1/11	0.0441973	0.0840538	0	0	24.5778	76.6603	CA2
109	GO_Molecular_Function_2021	cGMP binding (GO:0030553)	1/11	0.0441973	0.0840538	0	0	24.5778	76.6603	PDE10A
110	GO_Molecular_Function_2021	phospholipase activator activity (GO:0016004)	1/11	0.0441973	0.0840538	0	0	24.5778	76.6603	LCK
111	GO_Molecular_Function_2021	retinoid X receptor binding (GO:0046965)	1/11	0.0441973	0.0840538	0	0	24.5778	76.6603	RARG
112	GO_Molecular_Function_2021	2 iron, 2 sulfur cluster binding (GO:0051537)	1/12	0.0481183	0.0868575	0	0	22.3423	67.7887	SDHB
113	GO_Molecular_Function_2021	lipase activator activity (GO:0060229)	1/12	0.0481183	0.0868575	0	0	22.3423	67.7887	LCK
114	GO_Molecular_Function_2021	transforming growth factor beta-activated receptor activity (GO:0005024)	1/12	0.0481183	0.0868575	0	0	22.3423	67.7887	ACVR1
115	GO_Molecular_Function_2021	cAMP binding (GO:0030552)	1/12	0.0481183	0.0868575	0	0	22.3423	67.7887	PDE10A
116	GO_Molecular_Function_2021	phosphatidylinositol 3-kinase activity (GO:0035004)	1/12	0.0481183	0.0868575	0	0	22.3423	67.7887	PIK3CG
117	GO_Molecular_Function_2021	dynactin binding (GO:0034452)	1/12	0.0481183	0.0868575	0	0	22.3423	67.7887	GSK3B
118	GO_Molecular_Function_2021	acid-thiol ligase activity (GO:0016878)	1/13	0.0520233	0.0908276	0	0	20.4794	60.5385	ACSM2A
119	GO_Molecular_Function_2021	alkali metal ion binding (GO:0031420)	1/13	0.0520233	0.0908276	0	0	20.4794	60.5385	PDXK
120	GO_Molecular_Function_2021	phosphatidylinositol phosphate kinase activity (GO:0016307)	1/13	0.0520233	0.0908276	0	0	20.4794	60.5385	PIK3CG
121	GO_Molecular_Function_2021	protein kinase A catalytic subunit binding (GO:0034236)	1/13	0.0520233	0.0908276	0	0	20.4794	60.5385	GSK3B
122	GO_Molecular_Function_2021	4 iron, 4 sulfur cluster binding (GO:0051539)	1/14	0.0559125	0.095275	0	0	18.9031	54.516	SDHB
123	GO_Molecular_Function_2021	vitamin D receptor binding (GO:0042809)	1/14	0.0559125	0.095275	0	0	18.9031	54.516	RXRA
124	GO_Molecular_Function_2021	CoA-ligase activity (GO:0016405)	1/14	0.0559125	0.095275	0	0	18.9031	54.516	ACSM2A
125	GO_Molecular_Function_2021	phosphatidylinositol kinase activity (GO:0052742)	1/15	0.059786	0.101067	0	0	17.552	49.4438	PIK3CG
126	GO_Molecular_Function_2021	ribosomal small subunit binding (GO:0043024)	1/17	0.0674859	0.112301	0	0	15.3565	41.3986	PIM1
127	GO_Molecular_Function_2021	metalloaminopeptidase activity (GO:0070006)	1/17	0.0674859	0.112301	0	0	15.3565	41.3986	LTA4H
128	GO_Molecular_Function_2021	cytokine receptor binding (GO:0005126)	2/105	0.0691595	0.113355	0	0	4.80947	12.8477	FKBP1A;SYK
129	GO_Molecular_Function_2021	sequence-specific DNA binding (GO:0043565)	6/707	0.0700878	0.113355	0	0	2.16424	5.75256	RXRB;RARG;RXRA;RORC;RORA;NR3C2
130	GO_Molecular_Function_2021	transforming growth factor beta receptor binding (GO:0005160)	1/18	0.0713124	0.113355	0	0	14.4524	38.1643	FKBP1A
131	GO_Molecular_Function_2021	transmembrane receptor protein serine/threonine kinase activity (GO:0004675)	1/18	0.0713124	0.113355	0	0	14.4524	38.1643	ACVR1
132	GO_Molecular_Function_2021	DNA polymerase binding (GO:0070182)	1/18	0.0713124	0.113355	0	0	14.4524	38.1643	HSP90AA1
133	GO_Molecular_Function_2021	retinoic acid receptor binding (GO:0042974)	1/18	0.0713124	0.113355	0	0	14.4524	38.1643	RARG
134	GO_Molecular_Function_2021	NAD-retinol dehydrogenase activity (GO:0004745)	1/19	0.0751235	0.118528	0	0	13.6488	35.3317	AKR1C3
135	GO_Molecular_Function_2021	nucleoside monophosphate kinase activity (GO:0050145)	1/20	0.0789191	0.122699	0	0	12.9298	32.8331	CASK
136	GO_Molecular_Function_2021	oxidoreductase activity, acting on the aldehyde or oxo group of donors, NAD or NADP as acceptor (GO:0016620)	1/20	0.0789191	0.122699	0	0	12.9298	32.8331	AKR1C3
137	GO_Molecular_Function_2021	3',5'-cyclic-nucleotide phosphodiesterase activity (GO:0004114)	1/21	0.0826993	0.124929	0	0	12.2827	30.6152	PDE10A
138	GO_Molecular_Function_2021	acetylation-dependent protein binding (GO:0140033)	1/21	0.0826993	0.124929	0	0	12.2827	30.6152	BRD2
139	GO_Molecular_Function_2021	lysine-acetylated histone binding (GO:0070577)	1/21	0.0826993	0.124929	0	0	12.2827	30.6152	BRD2
140	GO_Molecular_Function_2021	ephrin receptor binding (GO:0046875)	1/21	0.0826993	0.124929	0	0	12.2827	30.6152	PIK3CG
141	GO_Molecular_Function_2021	GABA receptor activity (GO:0016917)	1/22	0.0864642	0.128789	0	0	11.6972	28.6351	GABBR1
142	GO_Molecular_Function_2021	retinoic acid binding (GO:0001972)	1/22	0.0864642	0.128789	0	0	11.6972	28.6351	RXRA
143	GO_Molecular_Function_2021	carboxy-lyase activity (GO:0016831)	1/23	0.0902138	0.128963	0	0	11.165	26.8582	AMD1
144	GO_Molecular_Function_2021	cyclic nucleotide binding (GO:0030551)	1/23	0.0902138	0.128963	0	0	11.165	26.8582	PDE10A
145	GO_Molecular_Function_2021	cyclic-nucleotide phosphodiesterase activity (GO:0004112)	1/23	0.0902138	0.128963	0	0	11.165	26.8582	PDE10A
146	GO_Molecular_Function_2021	cyclin-dependent protein kinase activity (GO:0097472)	1/23	0.0902138	0.128963	0	0	11.165	26.8582	CDK2
147	GO_Molecular_Function_2021	cyclin-dependent protein serine/threonine kinase activity (GO:0004693)	1/23	0.0902138	0.128963	0	0	11.165	26.8582	CDK2
148	GO_Molecular_Function_2021	disordered domain specific binding (GO:0097718)	1/23	0.0902138	0.128963	0	0	11.165	26.8582	HSP90AA1
149	GO_Molecular_Function_2021	transforming growth factor beta binding (GO:0050431)	1/24	0.0939482	0.132523	0	0	10.679	25.256	ACVR1
150	GO_Molecular_Function_2021	ferrous iron binding (GO:0008198)	1/24	0.0939482	0.132523	0	0	10.679	25.256	FECH
151	GO_Molecular_Function_2021	NF-kappaB binding (GO:0051059)	1/25	0.0976675	0.136863	0	0	10.2335	23.8051	GSK3B
152	GO_Molecular_Function_2021	ADP binding (GO:0043531)	1/27	0.105061	0.144374	0	0	9.44539	21.2825	PGK1
153	GO_Molecular_Function_2021	aminopeptidase activity (GO:0004177)	1/27	0.105061	0.144374	0	0	9.44539	21.2825	LTA4H
154	GO_Molecular_Function_2021	glutathione transferase activity (GO:0004364)	1/27	0.105061	0.144374	0	0	9.44539	21.2825	GSTP1
155	GO_Molecular_Function_2021	transcription corepressor binding (GO:0001222)	1/29	0.112394	0.152484	0	0	8.76984	19.1686	RORA
156	GO_Molecular_Function_2021	mitogen-activated protein kinase binding (GO:0051019)	1/29	0.112394	0.152484	0	0	8.76984	19.1686	MAPK14
157	GO_Molecular_Function_2021	Hsp70 protein binding (GO:0030544)	1/31	0.119668	0.160311	0	0	8.18436	17.3756	CYP2E1
158	GO_Molecular_Function_2021	alpha-tubulin binding (GO:0043014)	1/31	0.119668	0.160311	0	0	8.18436	17.3756	FNTA
159	GO_Molecular_Function_2021	double-stranded DNA binding (GO:0003690)	5/651	0.128857	0.171541	0	0	1.9372	3.96942	RXRB;RARG;RXRA;RORC;NR3C2
160	GO_Molecular_Function_2021	Hsp90 protein binding (GO:0051879)	1/35	0.134041	0.177333	0	0	7.22004	14.5095	CYP2E1
161	GO_Molecular_Function_2021	ion channel inhibitor activity (GO:0008200)	1/37	0.141139	0.183309	0	0	6.81824	13.3502	FKBP1A
162	GO_Molecular_Function_2021	calcium channel regulator activity (GO:0005246)	1/37	0.141139	0.183309	0	0	6.81824	13.3502	FKBP1A
163	GO_Molecular_Function_2021	protein serine/threonine kinase activator activity (GO:0043539)	1/37	0.141139	0.183309	0	0	6.81824	13.3502	MAP2K1
164	GO_Molecular_Function_2021	pentosyltransferase activity (GO:0016763)	1/38	0.144667	0.186752	0	0	6.63363	12.8249	PNP
165	GO_Molecular_Function_2021	actin binding (GO:0003779)	2/177	0.164147	0.210623	0	0	2.82043	5.09649	GSN;PTK2
166	GO_Molecular_Function_2021	sequence-specific double-stranded DNA binding (GO:1990837)	5/712	0.167725	0.212955	0	0	1.76445	3.1503	RXRB;RARG;RXRA;RORC;NR3C2
167	GO_Molecular_Function_2021	ATP hydrolysis activity (GO:0140603)	1/45	0.168965	0.212955	0	0	5.57632	9.91506	HSP90AA1
168	GO_Molecular_Function_2021	copper ion binding (GO:0005507)	1/45	0.168965	0.212955	0	0	5.57632	9.91506	ALB
169	GO_Molecular_Function_2021	manganese ion binding (GO:0030145)	1/48	0.179168	0.224487	0	0	5.2196	8.97474	PIM1
170	GO_Molecular_Function_2021	cholesterol binding (GO:0015485)	1/50	0.185901	0.231561	0	0	5.00605	8.42288	APOD
171	GO_Molecular_Function_2021	RNA polymerase II cis-regulatory region sequence-specific DNA binding (GO:0000978)	7/1149	0.191182	0.235386	0	0	1.53452	2.53891	RXRB;RARG;RXRA;RORC;PGR;RORA;NR3C2
172	GO_Molecular_Function_2021	cis-regulatory region sequence-specific DNA binding (GO:0000987)	7/1149	0.191182	0.235386	0	0	1.53452	2.53891	RXRB;RARG;RXRA;RORC;PGR;RORA;NR3C2
173	GO_Molecular_Function_2021	exopeptidase activity (GO:0008238)	1/53	0.195899	0.239807	0	0	4.71652	7.68867	LTA4H
174	GO_Molecular_Function_2021	iron ion binding (GO:0005506)	1/54	0.199205	0.24246	0	0	4.6273	7.46579	FECH
175	GO_Molecular_Function_2021	hydro-lyase activity (GO:0016836)	1/55	0.202497	0.243682	0	0	4.54138	7.25273	CA2
176	GO_Molecular_Function_2021	metalloexopeptidase activity (GO:0008235)	1/55	0.202497	0.243682	0	0	4.54138	7.25273	LTA4H
177	GO_Molecular_Function_2021	microtubule motor activity (GO:0003777)	1/56	0.205775	0.244861	0	0	4.45859	7.04889	KIF11
178	GO_Molecular_Function_2021	myosin binding (GO:0017022)	1/56	0.205775	0.244861	0	0	4.45859	7.04889	GSN
179	GO_Molecular_Function_2021	transmembrane receptor protein kinase activity (GO:0019199)	1/60	0.218758	0.258864	0	0	4.15547	6.31544	ACVR1
180	GO_Molecular_Function_2021	protein serine/threonine phosphatase activity (GO:0004722)	1/62	0.22517	0.264979	0	0	4.01882	5.99166	LCK
181	GO_Molecular_Function_2021	protein kinase activator activity (GO:0030295)	1/63	0.228357	0.267253	0	0	3.9538	5.83916	MAP2K1
182	GO_Molecular_Function_2021	motor activity (GO:0003774)	1/66	0.23784	0.276792	0	0	3.77075	5.4154	KIF11
183	GO_Molecular_Function_2021	DNA binding (GO:0003677)	5/811	0.239106	0.276792	0	0	1.53975	2.20315	RARG;RXRA;ALB;PGR;RORA
184	GO_Molecular_Function_2021	microtubule binding (GO:0008017)	2/232	0.24614	0.283393	0	0	2.14	2.99997	FNTA;S100A9
185	GO_Molecular_Function_2021	phosphatidylinositol-4,5-bisphosphate binding (GO:0005546)	1/75	0.265602	0.304157	0	0	3.31064	4.38911	GSN
186	GO_Molecular_Function_2021	amyloid-beta binding (GO:0001540)	1/80	0.280591	0.319604	0	0	3.10033	3.94007	BACE1
187	GO_Molecular_Function_2021	growth factor activity (GO:0008083)	1/87	0.30107	0.341106	0	0	2.84697	3.41754	F2
188	GO_Molecular_Function_2021	histone deacetylase binding (GO:0042826)	1/93	0.318164	0.358566	0	0	2.66049	3.04677	HSP90AA1
189	GO_Molecular_Function_2021	phosphatidylinositol bisphosphate binding (GO:1902936)	1/94	0.320973	0.358882	0	0	2.63175	2.99072	GSN
190	GO_Molecular_Function_2021	RNA polymerase II transcription regulatory region sequence-specific DNA binding (GO:0000977)	7/1359	0.322635	0.358882	0	0	1.28168	1.44988	RXRB;RARG;RXRA;RORC;PGR;RORA;NR3C2
191	GO_Molecular_Function_2021	G protein-coupled receptor activity (GO:0004930)	2/283	0.323499	0.358882	0	0	1.74706	1.97166	GABBR1;CNR1
192	GO_Molecular_Function_2021	carboxylic ester hydrolase activity (GO:0052689)	1/96	0.326556	0.360396	0	0	2.57609	2.88304	CA2
193	GO_Molecular_Function_2021	serine-type endopeptidase activity (GO:0004252)	1/105	0.351123	0.385511	0	0	2.35209	2.46174	F2
194	GO_Molecular_Function_2021	metal ion binding (GO:0046872)	3/517	0.356148	0.389023	0	0	1.43358	1.48004	PDXK;GSN;S100A9
195	GO_Molecular_Function_2021	tubulin binding (GO:0015631)	2/307	0.359369	0.390538	0	0	1.60762	1.64525	FNTA;S100A9
196	GO_Molecular_Function_2021	protease binding (GO:0002020)	1/118	0.385054	0.416327	0	0	2.08937	1.99404	GSK3B
197	GO_Molecular_Function_2021	nuclear receptor binding (GO:0016922)	1/120	0.390116	0.41952	0	0	2.05405	1.9335	RXRA
198	GO_Molecular_Function_2021	transcription cis-regulatory region binding (GO:0000976)	3/549	0.391946	0.41952	0	0	1.34734	1.26196	RXRB;RXRA;RORA
199	GO_Molecular_Function_2021	DNA-binding transcription activator activity, RNA polymerase II-specific (GO:0001228)	2/333	0.397447	0.423281	0	0	1.47938	1.36502	RXRB;PGR
200	GO_Molecular_Function_2021	serine-type peptidase activity (GO:0008236)	1/125	0.402592	0.426627	0	0	1.97073	1.79303	F2
201	GO_Molecular_Function_2021	calcium ion binding (GO:0005509)	2/348	0.418955	0.44177	0	0	1.41416	1.23031	GSN;S100A9
202	GO_Molecular_Function_2021	G protein-coupled receptor binding (GO:0001664)	1/143	0.445453	0.467397	0	0	1.71935	1.39038	HSPA8
203	GO_Molecular_Function_2021	magnesium ion binding (GO:0000287)	1/146	0.452295	0.472249	0	0	1.68352	1.33574	PDXK
204	GO_Molecular_Function_2021	protein heterodimerization activity (GO:0046982)	1/188	0.539768	0.560832	0	0	1.30263	0.803225	AURKA
205	GO_Molecular_Function_2021	GTPase binding (GO:0051020)	1/201	0.563932	0.583095	0	0	1.21716	0.697215	HSP90AA1
206	GO_Molecular_Function_2021	DNA-binding transcription factor binding (GO:0140297)	1/208	0.57642	0.593128	0	0	1.17558	0.64765	GSK3B
207	GO_Molecular_Function_2021	transcription regulatory region nucleic acid binding (GO:0001067)	1/212	0.583397	0.597421	0	0	1.15306	0.621371	RXRA
208	GO_Molecular_Function_2021	guanyl ribonucleotide binding (GO:0032561)	1/214	0.586843	0.598074	0	0	1.14212	0.608748	PDE10A
209	GO_Molecular_Function_2021	DNA-binding transcription repressor activity, RNA polymerase II-specific (GO:0001227)	1/256	0.653035	0.662364	0	0	0.951973	0.405659	RORC
210	GO_Molecular_Function_2021	nucleoside-triphosphatase activity (GO:0017111)	1/278	0.683408	0.689885	0	0	0.875384	0.333227	HSP90AA1
211	GO_Molecular_Function_2021	RNA binding (GO:0003723)	5/1406	0.692012	0.695276	0	0	0.858246	0.315965	HSPA8;HSP90AA1;ADK;CSNK1E;LTA4H
212	GO_Molecular_Function_2021	receptor ligand activity (GO:0048018)	1/307	0.719464	0.719464	0	0	0.791253	0.260519	F2

## Sheet: GO, Cellular Components
GO analysis of cellular components of the predicted targets
	Gene_set	Term	Overlap	P-value	Adjusted P-value	Old P-value	Old Adjusted P-value	Odds Ratio	Combined Score	Genes
0	GO_Cellular_Component_2021	cytoplasmic vesicle lumen (GO:0060205)	9/115	1.03177e-09	1.04208e-07	0	0	23.0432	476.809	BACE1;HSPA8;HSP90AA1;PDXK;GSN;PNP;GSTP1;MAPK14;S100A9
1	GO_Cellular_Component_2021	ficolin-1-rich granule lumen (GO:1904813)	7/123	7.26925e-07	3.67097e-05	0	0	15.9326	225.199	HSPA8;HSP90AA1;GSN;PNP;GSTP1;LTA4H;MAPK14
2	GO_Cellular_Component_2021	secretory granule lumen (GO:0034774)	9/316	5.83595e-06	0.000196477	0	0	7.87555	94.912	HSPA8;HSP90AA1;PDXK;GSN;PNP;GSTP1;ALB;MAPK14;S100A9
3	GO_Cellular_Component_2021	intracellular organelle lumen (GO:0070013)	14/848	8.19185e-06	0.000205004	0	0	4.7111	55.1782	HSPA8;HSP90AA1;GSN;FECH;GSTP1;ACSM2A;MAPK14;F2;PTGS2;BACE1;PNP;ALB;LTA4H;PDK2
4	GO_Cellular_Component_2021	ficolin-1-rich granule (GO:0101002)	7/184	1.05745e-05	0.000205004	0	0	10.4096	119.263	HSPA8;HSP90AA1;GSN;PNP;GSTP1;LTA4H;MAPK14
5	GO_Cellular_Component_2021	nucleus (GO:0005634)	36/4484	1.21785e-05	0.000205004	0	0	2.72189	30.8004	GSK3B;PDXK;RARG;CRABP2;ADK;RORC;RORA;KIF11;MAT2B;TTBK1;AURKA;RXRB;RXRA;CHEK2;CHEK1;PIM1;LTA4H;HSPA8;BRD2;CSNK1G3;HSP90AA1;MAP2K1;GSN;SYK;AKR1C3;VRK1;CSNK1D;CSNK1E;MAPK14;PTK2;MAPK10;FABP4;STK24;ALB;CDK2;S100A9
6	GO_Cellular_Component_2021	intracellular membrane-bounded organelle (GO:0043231)	39/5192	2.05287e-05	0.0002962	0	0	2.59878	28.0504	GSK3B;PDXK;RARG;CRABP2;ADK;RORC;RORA;KIF11;MAT2B;TTBK1;AURKA;RXRB;RXRA;CHEK2;CHEK1;PIM1;LTA4H;HSPA8;BRD2;CSNK1G3;HSP90AA1;MAP2K1;GSN;SYK;AKR1C3;VRK1;CSNK1D;CSNK1E;MAPK14;PTK2;MAPK10;CYP2A6;FABP4;STK24;SMO;ALB;CDK2;CYP2E1;S100A9
7	GO_Cellular_Component_2021	spindle microtubule (GO:0005876)	3/61	0.00201436	0.0254313	0	0	13.0031	80.7159	CSNK1D;KIF11;AURKA
8	GO_Cellular_Component_2021	organelle inner membrane (GO:0019866)	6/346	0.00298245	0.0334698	0	0	4.54598	26.4349	FECH;CYP11B2;SDHD;CYP2E1;PTGS2;SDHB
9	GO_Cellular_Component_2021	ciliary membrane (GO:0060170)	2/31	0.00714851	0.0688845	0	0	17.1457	84.7143	SMO;CASK
10	GO_Cellular_Component_2021	intracellular non-membrane-bounded organelle (GO:0043232)	11/1158	0.00750227	0.0688845	0	0	2.53547	12.4049	GSN;FABP4;STK24;PIM1;CASK;VRK1;CSNK1D;KIF11;S100A9;PTK2;AURKA
11	GO_Cellular_Component_2021	serine/threonine protein kinase complex (GO:1902554)	2/37	0.0100773	0.0848173	0	0	14.2021	65.2939	ACVR1;CDK2
12	GO_Cellular_Component_2021	mitochondrial inner membrane (GO:0005743)	5/328	0.0112297	0.0872464	0	0	3.93933	17.6844	FECH;CYP11B2;SDHD;CYP2E1;SDHB
13	GO_Cellular_Component_2021	phosphatidylinositol 3-kinase complex, class I (GO:0097651)	1/5	0.0203345	0.135296	0	0	61.463	239.425	PIK3CG
14	GO_Cellular_Component_2021	cyclin A2-CDK2 complex (GO:0097124)	1/5	0.0203345	0.135296	0	0	61.463	239.425	CDK2
15	GO_Cellular_Component_2021	focal adhesion (GO:0005925)	5/387	0.021433	0.135296	0	0	3.32087	12.7615	HSPA8;MAP2K1;GSN;CASK;PTK2
16	GO_Cellular_Component_2021	cell-substrate junction (GO:0030055)	5/394	0.0229448	0.136319	0	0	3.25994	12.3052	HSPA8;MAP2K1;GSN;CASK;PTK2
17	GO_Cellular_Component_2021	dendrite (GO:0030425)	4/270	0.025018	0.140379	0	0	3.7887	13.9733	HSPA8;GSK3B;SMO;APOD
18	GO_Cellular_Component_2021	activin receptor complex (GO:0048179)	1/7	0.0283534	0.142008	0	0	40.9712	145.981	ACVR1
19	GO_Cellular_Component_2021	G protein-coupled receptor dimeric complex (GO:0038037)	1/7	0.0283534	0.142008	0	0	40.9712	145.981	GABBR1
20	GO_Cellular_Component_2021	endoplasmic reticulum lumen (GO:0005788)	4/285	0.0297107	0.142008	0	0	3.58372	12.6013	BACE1;ALB;F2;PTGS2
21	GO_Cellular_Component_2021	clathrin-sculpted gamma-aminobutyric acid transport vesicle (GO:0061200)	1/8	0.0323385	0.142008	0	0	35.1164	120.502	HSPA8
22	GO_Cellular_Component_2021	clathrin-sculpted gamma-aminobutyric acid transport vesicle membrane (GO:0061202)	1/8	0.0323385	0.142008	0	0	35.1164	120.502	HSPA8
23	GO_Cellular_Component_2021	cytoskeleton (GO:0005856)	6/600	0.0366113	0.154072	0	0	2.56831	8.49444	GSN;CNR1;CASK;S100A9;PTK2;AURKA
24	GO_Cellular_Component_2021	microtubule (GO:0005874)	3/182	0.0389055	0.157178	0	0	4.18761	13.5956	CSNK1D;KIF11;AURKA
25	GO_Cellular_Component_2021	mitochondrial membrane (GO:0031966)	5/469	0.0435661	0.163739	0	0	2.72251	8.53093	FECH;CYP11B2;SDHD;CYP2E1;SDHB
26	GO_Cellular_Component_2021	spindle (GO:0005819)	3/192	0.0444224	0.163739	0	0	3.96403	12.3441	CSNK1D;KIF11;AURKA
27	GO_Cellular_Component_2021	early phagosome (GO:0032009)	1/12	0.0481183	0.163739	0	0	22.3423	67.7887	SYK
28	GO_Cellular_Component_2021	T cell receptor complex (GO:0042101)	1/12	0.0481183	0.163739	0	0	22.3423	67.7887	SYK
29	GO_Cellular_Component_2021	lysosomal lumen (GO:0043202)	2/86	0.0486352	0.163739	0	0	5.90298	17.8471	HSPA8;HSP90AA1
30	GO_Cellular_Component_2021	podosome (GO:0002102)	1/13	0.0520233	0.169495	0	0	20.4794	60.5385	GSN
31	GO_Cellular_Component_2021	cell projection membrane (GO:0031253)	2/92	0.054839	0.171126	0	0	5.50778	15.991	SMO;CASK
32	GO_Cellular_Component_2021	axonal growth cone (GO:0044295)	1/14	0.0559125	0.171126	0	0	18.9031	54.516	HSP90AA1
33	GO_Cellular_Component_2021	nuclear outer membrane (GO:0005640)	1/16	0.0636438	0.189059	0	0	16.3811	45.1209	PTGS2
34	GO_Cellular_Component_2021	neuron projection (GO:0043005)	5/556	0.0781718	0.221412	0	0	2.28239	5.81746	HSPA8;GSK3B;SMO;APOD;PTGS2
35	GO_Cellular_Component_2021	condensed nuclear chromosome (GO:0000794)	1/20	0.0789191	0.221412	0	0	12.9298	32.8331	CHEK1
36	GO_Cellular_Component_2021	endocytic vesicle lumen (GO:0071682)	1/21	0.0826993	0.225747	0	0	12.2827	30.6152	HSP90AA1
37	GO_Cellular_Component_2021	mitochondrial envelope (GO:0005740)	2/127	0.0957606	0.254522	0	0	3.9586	9.2865	SDHD;SDHB
38	GO_Cellular_Component_2021	nuclear inner membrane (GO:0005637)	1/28	0.108735	0.281596	0	0	9.09511	20.1806	PTGS2
39	GO_Cellular_Component_2021	cyclin-dependent protein kinase holoenzyme complex (GO:0000307)	1/30	0.116039	0.292998	0	0	8.46701	18.2365	CDK2
40	GO_Cellular_Component_2021	Golgi stack (GO:0005795)	1/31	0.119668	0.294793	0	0	8.18436	17.3756	VRK1
41	GO_Cellular_Component_2021	specific granule (GO:0042581)	2/160	0.139942	0.323547	0	0	3.12658	6.14851	PDXK;ITGAL
42	GO_Cellular_Component_2021	actin cytoskeleton (GO:0015629)	3/316	0.140234	0.323547	0	0	2.37857	4.67258	GSN;CNR1;CASK
43	GO_Cellular_Component_2021	vacuolar lumen (GO:0005775)	2/161	0.141343	0.323547	0	0	3.10676	6.07858	HSPA8;HSP90AA1
44	GO_Cellular_Component_2021	membrane raft (GO:0045121)	2/163	0.144154	0.323547	0	0	3.06786	5.94204	LCK;PGK1
45	GO_Cellular_Component_2021	microtubule cytoskeleton (GO:0015630)	3/331	0.154626	0.335212	0	0	2.26806	4.2339	CSNK1D;KIF11;AURKA
46	GO_Cellular_Component_2021	cortical actin cytoskeleton (GO:0030864)	1/42	0.158636	0.335212	0	0	5.98525	11.0197	GSN
47	GO_Cellular_Component_2021	endoplasmic reticulum membrane (GO:0005789)	5/712	0.167725	0.335212	0	0	1.76445	3.1503	HSD11B1;CYP2A6;CYP21A2;CYP2E1;PTGS2
48	GO_Cellular_Component_2021	sarcoplasmic reticulum (GO:0016529)	1/45	0.168965	0.335212	0	0	5.57632	9.91506	FKBP1A
49	GO_Cellular_Component_2021	mitochondrial matrix (GO:0005759)	3/348	0.171474	0.335212	0	0	2.15443	3.79896	FECH;ACSM2A;PDK2
50	GO_Cellular_Component_2021	multivesicular body (GO:0005771)	1/47	0.175781	0.335212	0	0	5.33333	9.2721	BACE1
51	GO_Cellular_Component_2021	Golgi-associated vesicle (GO:0005798)	1/47	0.175781	0.335212	0	0	5.33333	9.2721	BACE1
52	GO_Cellular_Component_2021	endocytic vesicle (GO:0030139)	2/189	0.181655	0.335212	0	0	2.63783	4.49921	HSP90AA1;SMO
53	GO_Cellular_Component_2021	late endosome (GO:0005770)	2/189	0.181655	0.335212	0	0	2.63783	4.49921	BACE1;MAP2K1
54	GO_Cellular_Component_2021	endoplasmic reticulum-Golgi intermediate compartment membrane (GO:0033116)	1/49	0.182541	0.335212	0	0	5.1106	8.69199	CSNK1D
55	GO_Cellular_Component_2021	basement membrane (GO:0005604)	1/52	0.19258	0.347332	0	0	4.80925	7.922	CASK
56	GO_Cellular_Component_2021	condensed chromosome (GO:0000793)	1/54	0.199205	0.350082	0	0	4.6273	7.46579	CHEK1
57	GO_Cellular_Component_2021	tertiary granule lumen (GO:1904724)	1/55	0.202497	0.350082	0	0	4.54138	7.25273	LTA4H
58	GO_Cellular_Component_2021	collagen-containing extracellular matrix (GO:0062023)	3/380	0.204504	0.350082	0	0	1.96834	3.12409	CASK;F2;S100A9
59	GO_Cellular_Component_2021	cortical cytoskeleton (GO:0030863)	1/58	0.212293	0.35736	0	0	4.30171	6.66674	GSN
60	GO_Cellular_Component_2021	caveola (GO:0005901)	1/60	0.218758	0.362206	0	0	4.15547	6.31544	SMO
61	GO_Cellular_Component_2021	specific granule lumen (GO:0035580)	1/62	0.22517	0.363043	0	0	4.01882	5.99166	PDXK
62	GO_Cellular_Component_2021	lytic vacuole (GO:0000323)	2/219	0.226452	0.363043	0	0	2.2697	3.37101	BACE1;HSPA8
63	GO_Cellular_Component_2021	platelet alpha granule lumen (GO:0031093)	1/67	0.240975	0.378302	0	0	3.71343	5.28445	ALB
64	GO_Cellular_Component_2021	autophagosome (GO:0005776)	1/69	0.247207	0.378302	0	0	3.60385	5.03648	HSPA8
65	GO_Cellular_Component_2021	glutamatergic synapse (GO:0098978)	1/69	0.247207	0.378302	0	0	3.60385	5.03648	GSK3B
66	GO_Cellular_Component_2021	cilium (GO:0005929)	2/237	0.253733	0.382493	0	0	2.09394	2.87178	SMO;CASK
67	GO_Cellular_Component_2021	lipid droplet (GO:0005811)	1/77	0.271634	0.403457	0	0	3.2232	4.20079	FABP4
68	GO_Cellular_Component_2021	plasma membrane raft (GO:0044853)	1/82	0.286502	0.41762	0	0	3.02347	3.77937	SMO
69	GO_Cellular_Component_2021	nuclear chromosome (GO:0000228)	1/83	0.28944	0.41762	0	0	2.98645	3.70263	CHEK1
70	GO_Cellular_Component_2021	early endosome (GO:0005769)	2/266	0.297803	0.42085	0	0	1.86117	2.25448	BACE1;MAP2K1
71	GO_Cellular_Component_2021	clathrin-coated vesicle membrane (GO:0030665)	1/90	0.309669	0.42085	0	0	2.75059	3.22438	HSPA8
72	GO_Cellular_Component_2021	platelet alpha granule (GO:0031091)	1/90	0.309669	0.42085	0	0	2.75059	3.22438	ALB
73	GO_Cellular_Component_2021	lysosome (GO:0005764)	3/477	0.311136	0.42085	0	0	1.55776	1.81873	BACE1;HSPA8;HSP90AA1
74	GO_Cellular_Component_2021	specific granule membrane (GO:0035579)	1/91	0.312513	0.42085	0	0	2.71989	3.16353	ITGAL
75	GO_Cellular_Component_2021	phagocytic vesicle (GO:0045335)	1/100	0.337586	0.442807	0	0	2.47151	2.6839	SYK
76	GO_Cellular_Component_2021	Golgi lumen (GO:0005796)	1/100	0.337586	0.442807	0	0	2.47151	2.6839	F2
77	GO_Cellular_Component_2021	nucleolus (GO:0005730)	4/733	0.353936	0.458302	0	0	1.34986	1.40202	STK24;PIM1;CASK;VRK1
78	GO_Cellular_Component_2021	nuclear lumen (GO:0031981)	4/745	0.365191	0.466889	0	0	1.32717	1.33691	STK24;PIM1;CASK;VRK1
79	GO_Cellular_Component_2021	bounding membrane of organelle (GO:0098588)	4/767	0.385809	0.483607	0	0	1.28743	1.22616	BACE1;SMO;CASK;CSNK1D
80	GO_Cellular_Component_2021	mitotic spindle (GO:0072686)	1/120	0.390116	0.483607	0	0	2.05405	1.9335	KIF11
81	GO_Cellular_Component_2021	intrinsic component of endoplasmic reticulum membrane (GO:0031227)	1/121	0.392631	0.483607	0	0	2.03683	1.9042	HSD11B1
82	GO_Cellular_Component_2021	peroxisome (GO:0005777)	1/128	0.409956	0.498862	0	0	1.92388	1.71554	ZADH2
83	GO_Cellular_Component_2021	organelle outer membrane (GO:0031968)	1/142	0.443154	0.526571	0	0	1.73163	1.40927	PTGS2
84	GO_Cellular_Component_2021	integral component of endoplasmic reticulum membrane (GO:0030176)	1/142	0.443154	0.526571	0	0	1.73163	1.40927	HSD11B1
85	GO_Cellular_Component_2021	recycling endosome (GO:0055037)	1/145	0.450024	0.528516	0	0	1.6953	1.35362	BACE1
86	GO_Cellular_Component_2021	cytoplasmic vesicle membrane (GO:0030659)	2/380	0.463517	0.538106	0	0	1.29233	0.993686	BACE1;SMO
87	GO_Cellular_Component_2021	endocytic vesicle membrane (GO:0030666)	1/158	0.478839	0.549577	0	0	1.5539	1.14428	SMO
88	GO_Cellular_Component_2021	tertiary granule (GO:0070820)	1/164	0.491631	0.557918	0	0	1.49625	1.06238	LTA4H
89	GO_Cellular_Component_2021	axon (GO:0030424)	1/204	0.569328	0.631892	0	0	1.19899	0.675389	GSK3B
90	GO_Cellular_Component_2021	nuclear membrane (GO:0031965)	1/204	0.569328	0.631892	0	0	1.19899	0.675389	PTGS2
91	GO_Cellular_Component_2021	integral component of organelle membrane (GO:0031301)	1/214	0.586843	0.644251	0	0	1.14212	0.608748	HSD11B1
92	GO_Cellular_Component_2021	vesicle (GO:0031982)	1/226	0.606933	0.659143	0	0	1.08055	0.539557	GSTP1
93	GO_Cellular_Component_2021	trans-Golgi network (GO:0005802)	1/239	0.62761	0.674347	0	0	1.02085	0.47555	BACE1
94	GO_Cellular_Component_2021	polymeric cytoskeletal fiber (GO:0099513)	1/256	0.653035	0.694279	0	0	0.951973	0.405659	KIF11
95	GO_Cellular_Component_2021	lytic vacuole membrane (GO:0098852)	1/267	0.668565	0.698846	0	0	0.912095	0.367229	HSPA8
96	GO_Cellular_Component_2021	cell-cell junction (GO:0005911)	1/271	0.67404	0.698846	0	0	0.8984	0.354388	CASK
97	GO_Cellular_Component_2021	secretory granule membrane (GO:0030667)	1/274	0.678088	0.698846	0	0	0.888391	0.345121	ITGAL
98	GO_Cellular_Component_2021	endosome membrane (GO:0010008)	1/325	0.739771	0.7526	0	0	0.746609	0.225039	BACE1
99	GO_Cellular_Component_2021	lysosomal membrane (GO:0005765)	1/330	0.745149	0.7526	0	0	0.735074	0.216238	HSPA8
100	GO_Cellular_Component_2021	integral component of plasma membrane (GO:0005887)	4/1454	0.855875	0.855875	0	0	0.653156	0.101651	ACVR1;BACE1;GABBR1;CNR1
