# Supplementary material for: In silico activity and ADMET profiling of phytochemicals from Ethiopian indigenous aloes using pharmacophore models
Source: Sci Rep. 2022 Dec 23;12:22221. doi: 10.1038/s41598-022-26446-x (PMC9789083; doi:10.1038/s41598-022-26446-x)
Supplement: Supplementary file 5 — Supplementary Information 5. [file 41598_2022_26446_MOESM5_ESM.xlsx]

## Sheet: related diseases
In silico activity and ADMET profiling of phytochemicals from Ethiopian indigenous aloes using Pharmacophore models Lemessa Etana Bultum1,2,3, Gemechu Bekele Tolossa2,4, Gwangmin Kim1,2, Ohhyeon Kwon1,2 and Doheon Lee1,2* 1Department of Bio and Brain Engineering, Korea Advanced Institute of Science and Technology (KAIST), 291 Daehak-ro, Daejeon 34141, South Korea. 2Bio-Synergy Research Center, 29…
Table S3. Predicted targets and related diseases for each phytochemical found in indigenous Ethiopian aloes.
Category	Phenotype	Target	Compound	Herb
Cancer	Adenocarcinoma	ACSM2A	(R)-Ar-Turmerone	Aloe adigratana Reynolds
Cancer	Adenocarcinoma	ACSM2A	Ar-Turmerone	Aloe adigratana Reynolds
Cancer	Adenocarcinoma	ACSM2A	Ar-Turmerone	Aloe elegans Tod
Cancer	Adenocarcinoma	ACSM2A	Carvacrol	Aloe debrana Christian
Cancer	Adenocarcinoma	ACSM2A	Orcinyl angelate	Aloe debrana Christian
Cancer	Adenocarcinoma	ACVR1	Homonataloin	Aloe jacksonii Reynolds
Cancer	Adenocarcinoma	ADK	Aloenin	Aloe monticola Reynolds
Cancer	Adenocarcinoma	AKR1C1	Diosgenin dehydro	Aloe debrana Christian
Cancer	Adenocarcinoma	AKR1C1	Methyl tetradecanoate	Aloe adigratana Reynolds
Cancer	Adenocarcinoma	AKR1C1	Methyl tetradecanoate	Aloe elegans Tod
Cancer	Adenocarcinoma	AKR1C2	1-Hexadecanol	Aloe camperi Schweinf
Cancer	Adenocarcinoma	AKR1C2	Diosgenin dehydro	Aloe debrana Christian
Cancer	Adenocarcinoma	AKR1C2	Hinesol	Aloe debrana Christian
Cancer	Adenocarcinoma	AKR1C2	Methyl 9-methyltetradecanoate	Aloe elegans Tod
Cancer	Adenocarcinoma	AKR1C2	Methyl decanoate	Aloe adigratana Reynolds
Cancer	Adenocarcinoma	AKR1C2	Methyl decanoate	Aloe elegans Tod
Cancer	Adenocarcinoma	AKR1C2	Methyl dodecanoate	Aloe adigratana Reynolds
Cancer	Adenocarcinoma	AKR1C2	Methyl dodecanoate	Aloe elegans Tod
Cancer	Adenocarcinoma	AKR1C2	Methyl linoleate	Aloe adigratana Reynolds
Cancer	Adenocarcinoma	AKR1C2	Methyl linoleate	Aloe elegans Tod
Cancer	Adenocarcinoma	AKR1C2	Methyl palmitate	Aloe adigratana Reynolds
Cancer	Adenocarcinoma	AKR1C2	Methyl palmitate	Aloe camperi Schweinf
Cancer	Adenocarcinoma	AKR1C2	Methyl palmitate	Aloe elegans Tod
Cancer	Adenocarcinoma	AKR1C2	Methyl tetradecanoate	Aloe adigratana Reynolds
Cancer	Adenocarcinoma	AKR1C2	Methyl tetradecanoate	Aloe elegans Tod
Cancer	Adenocarcinoma	AKR1C2	Nerol	Aloe debrana Christian
Cancer	Adenocarcinoma	AKR1C2	Palmitic acid	Aloe adigratana Reynolds
Cancer	Adenocarcinoma	AKR1C2	Palmitic acid	Aloe debrana Christian
Cancer	Adenocarcinoma	AKR1C2	Phytol	Aloe adigratana Reynolds
Cancer	Adenocarcinoma	AKR1C2	Phytol	Aloe elegans Tod
Cancer	Adenocarcinoma	AKR1C2	Turmerone	Aloe adigratana Reynolds
Cancer	Adenocarcinoma	AKR1C2	Undecylenic acid	Aloe camperi Schweinf
Cancer	Adenocarcinoma	AKR1C2	cis-Linoleic acid	Aloe debrana Christian
Cancer	Adenocarcinoma	ALB	7-O-Methylaloesin	Aloe gilbertii Sebsebe and Brandham
Cancer	Adenocarcinoma	ALB	7-O-Methylaloesin	Aloe monticola Reynolds
Cancer	Adenocarcinoma	AMD1	Homonataloin	Aloe jacksonii Reynolds
Cancer	Adenocarcinoma	CA2	1-Hexadecanol	Aloe camperi Schweinf
Cancer	Adenocarcinoma	CA2	Methyl linoleate	Aloe adigratana Reynolds
Cancer	Adenocarcinoma	CA2	Methyl linoleate	Aloe elegans Tod
Cancer	Adenocarcinoma	CA2	Methyl palmitate	Aloe adigratana Reynolds
Cancer	Adenocarcinoma	CA2	Methyl palmitate	Aloe camperi Schweinf
Cancer	Adenocarcinoma	CA2	Methyl palmitate	Aloe elegans Tod
Cancer	Adenocarcinoma	CA2	Palmitic acid	Aloe adigratana Reynolds
Cancer	Adenocarcinoma	CA2	Palmitic acid	Aloe debrana Christian
Cancer	Adenocarcinoma	CA2	beta-Sitosterol	Aloe debrana Christian
Cancer	Adenocarcinoma	CA2	beta-Sitosterol	Aloe megalacantha Baker
Cancer	Adenocarcinoma	CA2	cis-Linoleic acid	Aloe debrana Christian
Cancer	Adenocarcinoma	CNR1	1-Hexadecanol	Aloe camperi Schweinf
Cancer	Adenocarcinoma	CNR1	beta-Sitosterol	Aloe debrana Christian
Cancer	Adenocarcinoma	CNR1	beta-Sitosterol	Aloe megalacantha Baker
Cancer	Adenocarcinoma	CRABP2	Methyl dodecanoate	Aloe adigratana Reynolds
Cancer	Adenocarcinoma	CRABP2	Methyl dodecanoate	Aloe elegans Tod
Cancer	Adenocarcinoma	CRABP2	Methyl linoleate	Aloe adigratana Reynolds
Cancer	Adenocarcinoma	CRABP2	Methyl linoleate	Aloe elegans Tod
Cancer	Adenocarcinoma	CRABP2	Methyl palmitate	Aloe adigratana Reynolds
Cancer	Adenocarcinoma	CRABP2	Methyl palmitate	Aloe camperi Schweinf
Cancer	Adenocarcinoma	CRABP2	Methyl palmitate	Aloe elegans Tod
Cancer	Adenocarcinoma	CRABP2	Palmitic acid	Aloe adigratana Reynolds
Cancer	Adenocarcinoma	CRABP2	Palmitic acid	Aloe debrana Christian
Cancer	Adenocarcinoma	CRABP2	cis-Linoleic acid	Aloe debrana Christian
Cancer	Adenocarcinoma	CSNK1D	Aloe-emodin	Aloe debrana Christian
Cancer	Adenocarcinoma	CSNK1D	Aloe-emodin	Aloe megalacantha Baker
Cancer	Adenocarcinoma	CSNK1D	Benzyl salicylate	Aloe camperi Schweinf
Cancer	Adenocarcinoma	CSNK1D	Homonataloin	Aloe jacksonii Reynolds
Cancer	Adenocarcinoma	CSNK1G3	Aloe-emodin	Aloe debrana Christian
Cancer	Adenocarcinoma	CSNK1G3	Aloe-emodin	Aloe megalacantha Baker
Cancer	Adenocarcinoma	CYP2A6	Diisobutyl phthalate	Aloe debrana Christian
Cancer	Adenocarcinoma	CYP2A6	Orcinyl angelate	Aloe debrana Christian
Cancer	Adenocarcinoma	CYP2A6	Thiophen-2-yl benzoate	Aloe debrana Christian
Cancer	Adenocarcinoma	CYP2E1	1-Hexadecanol	Aloe camperi Schweinf
Cancer	Adenocarcinoma	CYP2E1	Methyl 9-methyltetradecanoate	Aloe elegans Tod
Cancer	Adenocarcinoma	CYP2E1	Methyl decanoate	Aloe adigratana Reynolds
Cancer	Adenocarcinoma	CYP2E1	Methyl decanoate	Aloe elegans Tod
Cancer	Adenocarcinoma	CYP2E1	Methyl dodecanoate	Aloe adigratana Reynolds
Cancer	Adenocarcinoma	CYP2E1	Methyl dodecanoate	Aloe elegans Tod
Cancer	Adenocarcinoma	CYP2E1	Methyl linoleate	Aloe adigratana Reynolds
Cancer	Adenocarcinoma	CYP2E1	Methyl linoleate	Aloe elegans Tod
Cancer	Adenocarcinoma	CYP2E1	Methyl palmitate	Aloe adigratana Reynolds
Cancer	Adenocarcinoma	CYP2E1	Methyl palmitate	Aloe camperi Schweinf
Cancer	Adenocarcinoma	CYP2E1	Methyl palmitate	Aloe elegans Tod
Cancer	Adenocarcinoma	CYP2E1	Methyl tetradecanoate	Aloe adigratana Reynolds
Cancer	Adenocarcinoma	CYP2E1	Methyl tetradecanoate	Aloe elegans Tod
Cancer	Adenocarcinoma	CYP2E1	Palmitic acid	Aloe adigratana Reynolds
Cancer	Adenocarcinoma	CYP2E1	Palmitic acid	Aloe debrana Christian
Cancer	Adenocarcinoma	CYP2E1	Undecylenic acid	Aloe camperi Schweinf
Cancer	Adenocarcinoma	CYP2E1	cis-Linoleic acid	Aloe debrana Christian
Cancer	Adenocarcinoma	DCK	Aloe-emodin	Aloe debrana Christian
Cancer	Adenocarcinoma	DCK	Aloe-emodin	Aloe megalacantha Baker
Cancer	Adenocarcinoma	F2	Microdontin A	Aloe adigratana Reynolds
Cancer	Adenocarcinoma	F2	Microdontin A	Aloe camperi Schweinf
Cancer	Adenocarcinoma	F2	Microdontin A	Aloe elegans Tod
Cancer	Adenocarcinoma	F2	Microdontin A	Aloe gilbertii Sebsebe and Brandham
Cancer	Adenocarcinoma	F2	Microdontin A	Aloe megalacantha Baker
Cancer	Adenocarcinoma	F2	Microdontin A	Aloe monticola Reynolds
Cancer	Adenocarcinoma	FKBP1A	Microdontin B	Aloe adigratana Reynolds
Cancer	Adenocarcinoma	FKBP1A	Microdontin B	Aloe camperi Schweinf
Cancer	Adenocarcinoma	FKBP1A	Microdontin B	Aloe elegans Tod
Cancer	Adenocarcinoma	FKBP1A	Microdontin B	Aloe gilbertii Sebsebe and Brandham
Cancer	Adenocarcinoma	FKBP1A	Microdontin B	Aloe megalacantha Baker
Cancer	Adenocarcinoma	FKBP1A	Microdontin B	Aloe monticola Reynolds
Cancer	Adenocarcinoma	FNTA	Microdontin A	Aloe adigratana Reynolds
Cancer	Adenocarcinoma	FNTA	Microdontin A	Aloe camperi Schweinf
Cancer	Adenocarcinoma	FNTA	Microdontin A	Aloe elegans Tod
Cancer	Adenocarcinoma	FNTA	Microdontin A	Aloe gilbertii Sebsebe and Brandham
Cancer	Adenocarcinoma	FNTA	Microdontin A	Aloe megalacantha Baker
Cancer	Adenocarcinoma	FNTA	Microdontin A	Aloe monticola Reynolds
Cancer	Adenocarcinoma	GCK	Homonataloin	Aloe jacksonii Reynolds
Cancer	Adenocarcinoma	GSK3B	Aloe-emodin	Aloe debrana Christian
Cancer	Adenocarcinoma	GSK3B	Aloe-emodin	Aloe megalacantha Baker
Cancer	Adenocarcinoma	HSD17B1	(R)-Ar-Turmerone	Aloe adigratana Reynolds
Cancer	Adenocarcinoma	HSD17B1	1-Hexadecanol	Aloe camperi Schweinf
Cancer	Adenocarcinoma	HSD17B1	Curlone	Aloe adigratana Reynolds
Cancer	Adenocarcinoma	HSD17B1	Curlone	Aloe elegans Tod
Cancer	Adenocarcinoma	HSD17B1	Hinesol	Aloe debrana Christian
Cancer	Adenocarcinoma	HSD17B1	Methyl 9-methyltetradecanoate	Aloe elegans Tod
Cancer	Adenocarcinoma	HSD17B1	Methyl decanoate	Aloe adigratana Reynolds
Cancer	Adenocarcinoma	HSD17B1	Methyl decanoate	Aloe elegans Tod
Cancer	Adenocarcinoma	HSD17B1	Methyl dodecanoate	Aloe adigratana Reynolds
Cancer	Adenocarcinoma	HSD17B1	Methyl dodecanoate	Aloe elegans Tod
Cancer	Adenocarcinoma	HSD17B1	Methyl linoleate	Aloe adigratana Reynolds
Cancer	Adenocarcinoma	HSD17B1	Methyl linoleate	Aloe elegans Tod
Cancer	Adenocarcinoma	HSD17B1	Methyl tetradecanoate	Aloe adigratana Reynolds
Cancer	Adenocarcinoma	HSD17B1	Methyl tetradecanoate	Aloe elegans Tod
Cancer	Adenocarcinoma	HSD17B1	Nerol	Aloe debrana Christian
Cancer	Adenocarcinoma	HSD17B1	Palmitic acid	Aloe adigratana Reynolds
Cancer	Adenocarcinoma	HSD17B1	Palmitic acid	Aloe debrana Christian
Cancer	Adenocarcinoma	HSD17B1	Turmerone	Aloe adigratana Reynolds
Cancer	Adenocarcinoma	HSD17B1	Undecylenic acid	Aloe camperi Schweinf
Cancer	Adenocarcinoma	HSD17B1	cis-Linoleic acid	Aloe debrana Christian
Cancer	Adenocarcinoma	HSP90AA1	Aloe-emodin	Aloe debrana Christian
Cancer	Adenocarcinoma	HSP90AA1	Aloe-emodin	Aloe megalacantha Baker
Cancer	Adenocarcinoma	HSP90AA1	Benzyl salicylate	Aloe camperi Schweinf
Cancer	Adenocarcinoma	HSP90AA1	Ethyl salicylate	Aloe camperi Schweinf
Cancer	Adenocarcinoma	HSP90AA1	Homonataloin	Aloe jacksonii Reynolds
Cancer	Adenocarcinoma	HSP90AA1	Orcinyl angelate	Aloe debrana Christian
Cancer	Adenocarcinoma	HSP90AA1	Undecylenic acid	Aloe camperi Schweinf
Cancer	Adenocarcinoma	HSPA8	7-O-Methylaloesin	Aloe gilbertii Sebsebe and Brandham
Cancer	Adenocarcinoma	HSPA8	7-O-Methylaloesin	Aloe monticola Reynolds
Cancer	Adenocarcinoma	HSPA8	Aloenin	Aloe monticola Reynolds
Cancer	Adenocarcinoma	ITGAL	Methyl 9-methyltetradecanoate	Aloe elegans Tod
Cancer	Adenocarcinoma	ITGAL	Methyl linoleate	Aloe adigratana Reynolds
Cancer	Adenocarcinoma	ITGAL	Methyl linoleate	Aloe elegans Tod
Cancer	Adenocarcinoma	ITGAL	cis-Linoleic acid	Aloe debrana Christian
Cancer	Adenocarcinoma	KIF11	Homonataloin	Aloe jacksonii Reynolds
Cancer	Adenocarcinoma	LTA4H	Aloe-emodin	Aloe debrana Christian
Cancer	Adenocarcinoma	LTA4H	Aloe-emodin	Aloe megalacantha Baker
Cancer	Adenocarcinoma	MAT2B	Aloe-emodin	Aloe debrana Christian
Cancer	Adenocarcinoma	MAT2B	Aloe-emodin	Aloe megalacantha Baker
Cancer	Adenocarcinoma	MMP3	7-O-Methylaloesin	Aloe gilbertii Sebsebe and Brandham
Cancer	Adenocarcinoma	MMP3	7-O-Methylaloesin	Aloe monticola Reynolds
Cancer	Adenocarcinoma	MMP3	Homonataloin	Aloe jacksonii Reynolds
Cancer	Adenocarcinoma	NAMPT	Benzyl salicylate	Aloe camperi Schweinf
Cancer	Adenocarcinoma	NAMPT	Ethyl salicylate	Aloe camperi Schweinf
Cancer	Adenocarcinoma	NR3C2	1-Hexadecanol	Aloe camperi Schweinf
Cancer	Adenocarcinoma	NR3C2	Curlone	Aloe adigratana Reynolds
Cancer	Adenocarcinoma	NR3C2	Curlone	Aloe elegans Tod
Cancer	Adenocarcinoma	NR3C2	Homonataloin	Aloe jacksonii Reynolds
Cancer	Adenocarcinoma	NR3C2	Methyl 9-methyltetradecanoate	Aloe elegans Tod
Cancer	Adenocarcinoma	NR3C2	Methyl dodecanoate	Aloe adigratana Reynolds
Cancer	Adenocarcinoma	NR3C2	Methyl dodecanoate	Aloe elegans Tod
Cancer	Adenocarcinoma	NR3C2	Methyl linoleate	Aloe adigratana Reynolds
Cancer	Adenocarcinoma	NR3C2	Methyl linoleate	Aloe elegans Tod
Cancer	Adenocarcinoma	NR3C2	Methyl palmitate	Aloe adigratana Reynolds
Cancer	Adenocarcinoma	NR3C2	Methyl palmitate	Aloe camperi Schweinf
Cancer	Adenocarcinoma	NR3C2	Methyl palmitate	Aloe elegans Tod
Cancer	Adenocarcinoma	NR3C2	Methyl tetradecanoate	Aloe adigratana Reynolds
Cancer	Adenocarcinoma	NR3C2	Methyl tetradecanoate	Aloe elegans Tod
Cancer	Adenocarcinoma	NR3C2	Palmitic acid	Aloe adigratana Reynolds
Cancer	Adenocarcinoma	NR3C2	Palmitic acid	Aloe debrana Christian
Cancer	Adenocarcinoma	NR3C2	beta-Sitosterol	Aloe debrana Christian
Cancer	Adenocarcinoma	NR3C2	beta-Sitosterol	Aloe megalacantha Baker
Cancer	Adenocarcinoma	NR3C2	cis-Linoleic acid	Aloe debrana Christian
Cancer	Adenocarcinoma	PDE10A	Diisobutyl phthalate	Aloe debrana Christian
Cancer	Adenocarcinoma	PDK2	Benzyl salicylate	Aloe camperi Schweinf
Cancer	Adenocarcinoma	PDXK	Thiophen-2-yl benzoate	Aloe debrana Christian
Cancer	Adenocarcinoma	PGK1	7-O-Methylaloesin	Aloe gilbertii Sebsebe and Brandham
Cancer	Adenocarcinoma	PGK1	7-O-Methylaloesin	Aloe monticola Reynolds
Cancer	Adenocarcinoma	PGK1	Aloenin	Aloe monticola Reynolds
Cancer	Adenocarcinoma	PGR	1-Hexadecanol	Aloe camperi Schweinf
Cancer	Adenocarcinoma	PGR	Palmitic acid	Aloe adigratana Reynolds
Cancer	Adenocarcinoma	PGR	Palmitic acid	Aloe debrana Christian
Cancer	Adenocarcinoma	PTGS2	Aloe-emodin	Aloe debrana Christian
Cancer	Adenocarcinoma	PTGS2	Aloe-emodin	Aloe megalacantha Baker
Cancer	Adenocarcinoma	PTGS2	Benzyl salicylate	Aloe camperi Schweinf
Cancer	Adenocarcinoma	PTK2	Aloe-emodin	Aloe debrana Christian
Cancer	Adenocarcinoma	PTK2	Aloe-emodin	Aloe megalacantha Baker
Cancer	Adenocarcinoma	RORC	1-Heptadecene	Aloe camperi Schweinf
Cancer	Adenocarcinoma	RORC	Diosgenin dehydro	Aloe debrana Christian
Cancer	Adenocarcinoma	RORC	Heptadecane	Aloe debrana Christian
Cancer	Adenocarcinoma	RORC	beta-Sitosterol	Aloe debrana Christian
Cancer	Adenocarcinoma	RORC	beta-Sitosterol	Aloe megalacantha Baker
Cancer	Adenocarcinoma	SDHD	(E)-2-Isopropyl-5-methylphenyl 2-methylbut-2-enoate	Aloe debrana Christian
Cancer	Adenocarcinoma	SDHD	Diisobutyl phthalate	Aloe debrana Christian
Cancer	Adenocarcinoma	SDHD	Orcinyl angelate	Aloe debrana Christian
Cancer	Adenocarcinoma	STK24	Aloe-emodin	Aloe debrana Christian
Cancer	Adenocarcinoma	STK24	Aloe-emodin	Aloe megalacantha Baker
Cancer	Adenocarcinoma	TTBK1	Benzyl salicylate	Aloe camperi Schweinf
Cancer	Adenocarcinoma	VRK1	7-O-Methylaloesin	Aloe gilbertii Sebsebe and Brandham
Cancer	Adenocarcinoma	VRK1	7-O-Methylaloesin	Aloe monticola Reynolds
Cancer	Adenocarcinoma	VRK1	Aloenin	Aloe monticola Reynolds
Cancer	Adenocarcinoma	ZADH2	Homonataloin	Aloe jacksonii Reynolds
Cancer	Breast Carcinoma	ACVR1	Homonataloin	Aloe jacksonii Reynolds
Cancer	Breast Carcinoma	AMD1	Homonataloin	Aloe jacksonii Reynolds
Cancer	Breast Carcinoma	AURKA	Aloe-emodin	Aloe debrana Christian
Cancer	Breast Carcinoma	AURKA	Aloe-emodin	Aloe megalacantha Baker
Cancer	Breast Carcinoma	CHEK1	Aloe-emodin	Aloe debrana Christian
Cancer	Breast Carcinoma	CHEK1	Aloe-emodin	Aloe megalacantha Baker
Cancer	Breast Carcinoma	CHEK1	Benzyl salicylate	Aloe camperi Schweinf
Cancer	Breast Carcinoma	CHEK1	Homonataloin	Aloe jacksonii Reynolds
Cancer	Breast Carcinoma	CHEK2	Benzyl salicylate	Aloe camperi Schweinf
Cancer	Breast Carcinoma	CSNK1D	Aloe-emodin	Aloe debrana Christian
Cancer	Breast Carcinoma	CSNK1D	Aloe-emodin	Aloe megalacantha Baker
Cancer	Breast Carcinoma	CSNK1D	Benzyl salicylate	Aloe camperi Schweinf
Cancer	Breast Carcinoma	CSNK1D	Homonataloin	Aloe jacksonii Reynolds
Cancer	Breast Carcinoma	CSNK1E	Homonataloin	Aloe jacksonii Reynolds
Cancer	Breast Carcinoma	CSNK1G3	Aloe-emodin	Aloe debrana Christian
Cancer	Breast Carcinoma	CSNK1G3	Aloe-emodin	Aloe megalacantha Baker
Cancer	Breast Carcinoma	DCK	Aloe-emodin	Aloe debrana Christian
Cancer	Breast Carcinoma	DCK	Aloe-emodin	Aloe megalacantha Baker
Cancer	Breast Carcinoma	FKBP1A	Microdontin B	Aloe adigratana Reynolds
Cancer	Breast Carcinoma	FKBP1A	Microdontin B	Aloe camperi Schweinf
Cancer	Breast Carcinoma	FKBP1A	Microdontin B	Aloe elegans Tod
Cancer	Breast Carcinoma	FKBP1A	Microdontin B	Aloe gilbertii Sebsebe and Brandham
Cancer	Breast Carcinoma	FKBP1A	Microdontin B	Aloe harlana Reynolds
Cancer	Breast Carcinoma	FKBP1A	Microdontin B	Aloe megalacantha Baker
Cancer	Breast Carcinoma	FKBP1A	Microdontin B	Aloe monticola Reynolds
Cancer	Breast Carcinoma	FKBP1A	Microdontin B	Aloe schelpei Reynolds
Cancer	Breast Carcinoma	FNTA	Microdontin A	Aloe adigratana Reynolds
Cancer	Breast Carcinoma	FNTA	Microdontin A	Aloe camperi Schweinf
Cancer	Breast Carcinoma	FNTA	Microdontin A	Aloe elegans Tod
Cancer	Breast Carcinoma	FNTA	Microdontin A	Aloe gilbertii Sebsebe and Brandham
Cancer	Breast Carcinoma	FNTA	Microdontin A	Aloe harlana Reynolds
Cancer	Breast Carcinoma	FNTA	Microdontin A	Aloe megalacantha Baker
Cancer	Breast Carcinoma	FNTA	Microdontin A	Aloe monticola Reynolds
Cancer	Breast Carcinoma	FNTA	Microdontin A	Aloe schelpei Reynolds
Cancer	Breast Carcinoma	GSTP1	Homonataloin	Aloe jacksonii Reynolds
Cancer	Breast Carcinoma	GSTP1	Orcinyl angelate	Aloe debrana Christian
Cancer	Breast Carcinoma	HSP90AA1	Aloe-emodin	Aloe debrana Christian
Cancer	Breast Carcinoma	HSP90AA1	Aloe-emodin	Aloe megalacantha Baker
Cancer	Breast Carcinoma	HSP90AA1	Benzyl salicylate	Aloe camperi Schweinf
Cancer	Breast Carcinoma	HSP90AA1	Ethyl salicylate	Aloe camperi Schweinf
Cancer	Breast Carcinoma	HSP90AA1	Homonataloin	Aloe jacksonii Reynolds
Cancer	Breast Carcinoma	HSP90AA1	Orcinyl angelate	Aloe debrana Christian
Cancer	Breast Carcinoma	HSP90AA1	Undecylenic acid	Aloe camperi Schweinf
Cancer	Breast Carcinoma	ITGAL	Methyl 9-methyltetradecanoate	Aloe elegans Tod
Cancer	Breast Carcinoma	ITGAL	Methyl linoleate	Aloe adigratana Reynolds
Cancer	Breast Carcinoma	ITGAL	Methyl linoleate	Aloe elegans Tod
Cancer	Breast Carcinoma	ITGAL	cis-Linoleic acid	Aloe debrana Christian
Cancer	Breast Carcinoma	KIF11	Homonataloin	Aloe jacksonii Reynolds
Cancer	Breast Carcinoma	MAT2B	Aloe-emodin	Aloe debrana Christian
Cancer	Breast Carcinoma	MAT2B	Aloe-emodin	Aloe megalacantha Baker
Cancer	Breast Carcinoma	MMP1	Aloenin	Aloe monticola Reynolds
Cancer	Breast Carcinoma	MMP3	7-O-Methylaloesin	Aloe gilbertii Sebsebe and Brandham
Cancer	Breast Carcinoma	MMP3	7-O-Methylaloesin	Aloe monticola Reynolds
Cancer	Breast Carcinoma	MMP3	Homonataloin	Aloe jacksonii Reynolds
Cancer	Breast Carcinoma	NR3C2	1-Hexadecanol	Aloe camperi Schweinf
Cancer	Breast Carcinoma	NR3C2	Curlone	Aloe adigratana Reynolds
Cancer	Breast Carcinoma	NR3C2	Curlone	Aloe elegans Tod
Cancer	Breast Carcinoma	NR3C2	Homonataloin	Aloe jacksonii Reynolds
Cancer	Breast Carcinoma	NR3C2	Methyl 9-methyltetradecanoate	Aloe elegans Tod
Cancer	Breast Carcinoma	NR3C2	Methyl dodecanoate	Aloe adigratana Reynolds
Cancer	Breast Carcinoma	NR3C2	Methyl dodecanoate	Aloe elegans Tod
Cancer	Breast Carcinoma	NR3C2	Methyl linoleate	Aloe adigratana Reynolds
Cancer	Breast Carcinoma	NR3C2	Methyl linoleate	Aloe elegans Tod
Cancer	Breast Carcinoma	NR3C2	Methyl palmitate	Aloe adigratana Reynolds
Cancer	Breast Carcinoma	NR3C2	Methyl palmitate	Aloe camperi Schweinf
Cancer	Breast Carcinoma	NR3C2	Methyl palmitate	Aloe elegans Tod
Cancer	Breast Carcinoma	NR3C2	Methyl tetradecanoate	Aloe adigratana Reynolds
Cancer	Breast Carcinoma	NR3C2	Methyl tetradecanoate	Aloe elegans Tod
Cancer	Breast Carcinoma	NR3C2	Palmitic acid	Aloe adigratana Reynolds
Cancer	Breast Carcinoma	NR3C2	Palmitic acid	Aloe debrana Christian
Cancer	Breast Carcinoma	NR3C2	beta-Sitosterol	Aloe debrana Christian
Cancer	Breast Carcinoma	NR3C2	beta-Sitosterol	Aloe megalacantha Baker
Cancer	Breast Carcinoma	NR3C2	cis-Linoleic acid	Aloe debrana Christian
Cancer	Breast Carcinoma	PGR	1-Hexadecanol	Aloe camperi Schweinf
Cancer	Breast Carcinoma	PGR	Palmitic acid	Aloe adigratana Reynolds
Cancer	Breast Carcinoma	PGR	Palmitic acid	Aloe debrana Christian
Cancer	Breast Carcinoma	PIM1	Homonataloin	Aloe jacksonii Reynolds
Cancer	Breast Carcinoma	PTGS2	Aloe-emodin	Aloe debrana Christian
Cancer	Breast Carcinoma	PTGS2	Aloe-emodin	Aloe megalacantha Baker
Cancer	Breast Carcinoma	PTGS2	Benzyl salicylate	Aloe camperi Schweinf
Cancer	Breast Carcinoma	RARG	Methyl 9-methyltetradecanoate	Aloe elegans Tod
Cancer	Breast Carcinoma	RARG	Methyl palmitate	Aloe adigratana Reynolds
Cancer	Breast Carcinoma	RARG	Methyl palmitate	Aloe camperi Schweinf
Cancer	Breast Carcinoma	RARG	Methyl palmitate	Aloe elegans Tod
Cancer	Breast Carcinoma	RARG	Palmitic acid	Aloe adigratana Reynolds
Cancer	Breast Carcinoma	RARG	Palmitic acid	Aloe debrana Christian
Cancer	Breast Carcinoma	RARG	cis-Linoleic acid	Aloe debrana Christian
Cancer	Breast Carcinoma	RXRB	Undecylenic acid	Aloe camperi Schweinf
Cancer	Breast Carcinoma	STK24	Aloe-emodin	Aloe debrana Christian
Cancer	Breast Carcinoma	STK24	Aloe-emodin	Aloe megalacantha Baker
Cancer	Breast Carcinoma	TTBK1	Benzyl salicylate	Aloe camperi Schweinf
Cancer	Breast Carcinoma	ZADH2	Homonataloin	Aloe jacksonii Reynolds
Cancer	Glioma	ACVR1	Homonataloin	Aloe jacksonii Reynolds
Cancer	Glioma	AMD1	Homonataloin	Aloe jacksonii Reynolds
Cancer	Glioma	BACE1	Homonataloin	Aloe jacksonii Reynolds
Cancer	Glioma	CASK	Homonataloin	Aloe jacksonii Reynolds
Cancer	Glioma	CSNK1D	Homonataloin	Aloe jacksonii Reynolds
Cancer	Glioma	GABBR1	Homonataloin	Aloe jacksonii Reynolds
Cancer	Glioma	GCK	Homonataloin	Aloe jacksonii Reynolds
Cancer	Glioma	MAPK10	Homonataloin	Aloe jacksonii Reynolds
Cancer	Glioma	ZADH2	Homonataloin	Aloe jacksonii Reynolds
Cancer	Malignant neoplasm of breast	ACVR1	Homonataloin	Aloe jacksonii Reynolds
Cancer	Malignant neoplasm of breast	AMD1	Homonataloin	Aloe jacksonii Reynolds
Cancer	Malignant neoplasm of breast	AURKA	Aloe-emodin	Aloe debrana Christian
Cancer	Malignant neoplasm of breast	AURKA	Aloe-emodin	Aloe megalacantha Baker
Cancer	Malignant neoplasm of breast	CHEK1	Aloe-emodin	Aloe debrana Christian
Cancer	Malignant neoplasm of breast	CHEK1	Aloe-emodin	Aloe megalacantha Baker
Cancer	Malignant neoplasm of breast	CHEK1	Benzyl salicylate	Aloe camperi Schweinf
Cancer	Malignant neoplasm of breast	CHEK1	Homonataloin	Aloe jacksonii Reynolds
Cancer	Malignant neoplasm of breast	CHEK2	Benzyl salicylate	Aloe camperi Schweinf
Cancer	Malignant neoplasm of breast	CSNK1G3	Aloe-emodin	Aloe debrana Christian
Cancer	Malignant neoplasm of breast	CSNK1G3	Aloe-emodin	Aloe megalacantha Baker
Cancer	Malignant neoplasm of breast	FKBP1A	Microdontin B	Aloe camperi Schweinf
Cancer	Malignant neoplasm of breast	FKBP1A	Microdontin B	Aloe harlana Reynolds
Cancer	Malignant neoplasm of breast	FKBP1A	Microdontin B	Aloe megalacantha Baker
Cancer	Malignant neoplasm of breast	FKBP1A	Microdontin B	Aloe schelpei Reynolds
Cancer	Malignant neoplasm of breast	FNTA	Microdontin A	Aloe camperi Schweinf
Cancer	Malignant neoplasm of breast	FNTA	Microdontin A	Aloe harlana Reynolds
Cancer	Malignant neoplasm of breast	FNTA	Microdontin A	Aloe megalacantha Baker
Cancer	Malignant neoplasm of breast	FNTA	Microdontin A	Aloe schelpei Reynolds
Cancer	Malignant neoplasm of breast	GSTP1	Homonataloin	Aloe jacksonii Reynolds
Cancer	Malignant neoplasm of breast	GSTP1	Orcinyl angelate	Aloe debrana Christian
Cancer	Malignant neoplasm of breast	HSP90AA1	Aloe-emodin	Aloe debrana Christian
Cancer	Malignant neoplasm of breast	HSP90AA1	Aloe-emodin	Aloe megalacantha Baker
Cancer	Malignant neoplasm of breast	HSP90AA1	Benzyl salicylate	Aloe camperi Schweinf
Cancer	Malignant neoplasm of breast	HSP90AA1	Ethyl salicylate	Aloe camperi Schweinf
Cancer	Malignant neoplasm of breast	HSP90AA1	Homonataloin	Aloe jacksonii Reynolds
Cancer	Malignant neoplasm of breast	HSP90AA1	Orcinyl angelate	Aloe debrana Christian
Cancer	Malignant neoplasm of breast	HSP90AA1	Undecylenic acid	Aloe camperi Schweinf
Cancer	Malignant neoplasm of breast	KIF11	Homonataloin	Aloe jacksonii Reynolds
Cancer	Malignant neoplasm of breast	MAT2B	Aloe-emodin	Aloe debrana Christian
Cancer	Malignant neoplasm of breast	MAT2B	Aloe-emodin	Aloe megalacantha Baker
Cancer	Malignant neoplasm of breast	MMP3	Homonataloin	Aloe jacksonii Reynolds
Cancer	Malignant neoplasm of breast	NR3C2	1-Hexadecanol	Aloe camperi Schweinf
Cancer	Malignant neoplasm of breast	NR3C2	Homonataloin	Aloe jacksonii Reynolds
Cancer	Malignant neoplasm of breast	NR3C2	Methyl palmitate	Aloe camperi Schweinf
Cancer	Malignant neoplasm of breast	NR3C2	Palmitic acid	Aloe debrana Christian
Cancer	Malignant neoplasm of breast	NR3C2	beta-Sitosterol	Aloe debrana Christian
Cancer	Malignant neoplasm of breast	NR3C2	beta-Sitosterol	Aloe megalacantha Baker
Cancer	Malignant neoplasm of breast	NR3C2	cis-Linoleic acid	Aloe debrana Christian
Cancer	Malignant neoplasm of breast	PGR	1-Hexadecanol	Aloe camperi Schweinf
Cancer	Malignant neoplasm of breast	PGR	Palmitic acid	Aloe debrana Christian
Cancer	Malignant neoplasm of breast	PIM1	Homonataloin	Aloe jacksonii Reynolds
Cancer	Malignant neoplasm of breast	PTGS2	Aloe-emodin	Aloe debrana Christian
Cancer	Malignant neoplasm of breast	PTGS2	Aloe-emodin	Aloe megalacantha Baker
Cancer	Malignant neoplasm of breast	PTGS2	Benzyl salicylate	Aloe camperi Schweinf
Cancer	Malignant neoplasm of breast	RARG	Methyl palmitate	Aloe camperi Schweinf
Cancer	Malignant neoplasm of breast	RARG	Palmitic acid	Aloe debrana Christian
Cancer	Malignant neoplasm of breast	RARG	cis-Linoleic acid	Aloe debrana Christian
Cancer	Malignant neoplasm of breast	RXRB	Undecylenic acid	Aloe camperi Schweinf
Cancer	Malignant neoplasm of breast	STK24	Aloe-emodin	Aloe debrana Christian
Cancer	Malignant neoplasm of breast	STK24	Aloe-emodin	Aloe megalacantha Baker
Cancer	Malignant neoplasm of breast	TTBK1	Benzyl salicylate	Aloe camperi Schweinf
Cancer	Malignant neoplasm of prostate	AKR1D1	(R)-Ar-Turmerone	Aloe adigratana Reynolds
Cancer	Malignant neoplasm of prostate	AKR1D1	1-Hexadecanol	Aloe camperi Schweinf
Cancer	Malignant neoplasm of prostate	AKR1D1	Curlone	Aloe adigratana Reynolds
Cancer	Malignant neoplasm of prostate	AKR1D1	Curlone	Aloe elegans Tod
Cancer	Malignant neoplasm of prostate	AKR1D1	Diosgenin dehydro	Aloe debrana Christian
Cancer	Malignant neoplasm of prostate	AKR1D1	Hinesol	Aloe debrana Christian
Cancer	Malignant neoplasm of prostate	AKR1D1	Methyl 9-methyltetradecanoate	Aloe elegans Tod
Cancer	Malignant neoplasm of prostate	AKR1D1	Methyl decanoate	Aloe adigratana Reynolds
Cancer	Malignant neoplasm of prostate	AKR1D1	Methyl decanoate	Aloe elegans Tod
Cancer	Malignant neoplasm of prostate	AKR1D1	Methyl dodecanoate	Aloe adigratana Reynolds
Cancer	Malignant neoplasm of prostate	AKR1D1	Methyl dodecanoate	Aloe elegans Tod
Cancer	Malignant neoplasm of prostate	AKR1D1	Methyl linoleate	Aloe adigratana Reynolds
Cancer	Malignant neoplasm of prostate	AKR1D1	Methyl linoleate	Aloe elegans Tod
Cancer	Malignant neoplasm of prostate	AKR1D1	Methyl palmitate	Aloe adigratana Reynolds
Cancer	Malignant neoplasm of prostate	AKR1D1	Methyl palmitate	Aloe camperi Schweinf
Cancer	Malignant neoplasm of prostate	AKR1D1	Methyl palmitate	Aloe elegans Tod
Cancer	Malignant neoplasm of prostate	AKR1D1	Methyl tetradecanoate	Aloe adigratana Reynolds
Cancer	Malignant neoplasm of prostate	AKR1D1	Methyl tetradecanoate	Aloe elegans Tod
Cancer	Malignant neoplasm of prostate	AKR1D1	Nerol	Aloe debrana Christian
Cancer	Malignant neoplasm of prostate	AKR1D1	Palmitic acid	Aloe adigratana Reynolds
Cancer	Malignant neoplasm of prostate	AKR1D1	Palmitic acid	Aloe debrana Christian
Cancer	Malignant neoplasm of prostate	AKR1D1	Phytol	Aloe adigratana Reynolds
Cancer	Malignant neoplasm of prostate	AKR1D1	Phytol	Aloe elegans Tod
Cancer	Malignant neoplasm of prostate	AKR1D1	Turmerone	Aloe adigratana Reynolds
Cancer	Malignant neoplasm of prostate	AKR1D1	Undecylenic acid	Aloe camperi Schweinf
Cancer	Malignant neoplasm of prostate	AKR1D1	beta-Sitosterol	Aloe debrana Christian
Cancer	Malignant neoplasm of prostate	AKR1D1	beta-Sitosterol	Aloe megalacantha Baker
Cancer	Malignant neoplasm of prostate	AKR1D1	cis-Linoleic acid	Aloe debrana Christian
Cancer	Malignant neoplasm of prostate	AURKA	Aloe-emodin	Aloe debrana Christian
Cancer	Malignant neoplasm of prostate	AURKA	Aloe-emodin	Aloe megalacantha Baker
Cancer	Malignant neoplasm of prostate	CHEK2	Benzyl salicylate	Aloe camperi Schweinf
Cancer	Malignant neoplasm of prostate	CSNK1G3	Aloe-emodin	Aloe debrana Christian
Cancer	Malignant neoplasm of prostate	CSNK1G3	Aloe-emodin	Aloe megalacantha Baker
Cancer	Malignant neoplasm of prostate	CYP11B2	1-Hexadecanol	Aloe camperi Schweinf
Cancer	Malignant neoplasm of prostate	CYP11B2	Palmitic acid	Aloe adigratana Reynolds
Cancer	Malignant neoplasm of prostate	CYP11B2	Palmitic acid	Aloe debrana Christian
Cancer	Malignant neoplasm of prostate	CYP11B2	Phytol	Aloe adigratana Reynolds
Cancer	Malignant neoplasm of prostate	CYP11B2	Phytol	Aloe elegans Tod
Cancer	Malignant neoplasm of prostate	CYP11B2	beta-Sitosterol	Aloe debrana Christian
Cancer	Malignant neoplasm of prostate	CYP11B2	beta-Sitosterol	Aloe megalacantha Baker
Cancer	Malignant neoplasm of prostate	CYP11B2	cis-Linoleic acid	Aloe debrana Christian
Cancer	Malignant neoplasm of prostate	CYP2A6	Diisobutyl phthalate	Aloe debrana Christian
Cancer	Malignant neoplasm of prostate	CYP2A6	Orcinyl angelate	Aloe debrana Christian
Cancer	Malignant neoplasm of prostate	CYP2A6	Thiophen-2-yl benzoate	Aloe debrana Christian
Cancer	Malignant neoplasm of prostate	CYP2E1	1-Hexadecanol	Aloe camperi Schweinf
Cancer	Malignant neoplasm of prostate	CYP2E1	Methyl 9-methyltetradecanoate	Aloe elegans Tod
Cancer	Malignant neoplasm of prostate	CYP2E1	Methyl decanoate	Aloe adigratana Reynolds
Cancer	Malignant neoplasm of prostate	CYP2E1	Methyl decanoate	Aloe elegans Tod
Cancer	Malignant neoplasm of prostate	CYP2E1	Methyl dodecanoate	Aloe adigratana Reynolds
Cancer	Malignant neoplasm of prostate	CYP2E1	Methyl dodecanoate	Aloe elegans Tod
Cancer	Malignant neoplasm of prostate	CYP2E1	Methyl linoleate	Aloe adigratana Reynolds
Cancer	Malignant neoplasm of prostate	CYP2E1	Methyl linoleate	Aloe elegans Tod
Cancer	Malignant neoplasm of prostate	CYP2E1	Methyl palmitate	Aloe adigratana Reynolds
Cancer	Malignant neoplasm of prostate	CYP2E1	Methyl palmitate	Aloe camperi Schweinf
Cancer	Malignant neoplasm of prostate	CYP2E1	Methyl palmitate	Aloe elegans Tod
Cancer	Malignant neoplasm of prostate	CYP2E1	Methyl tetradecanoate	Aloe adigratana Reynolds
Cancer	Malignant neoplasm of prostate	CYP2E1	Methyl tetradecanoate	Aloe elegans Tod
Cancer	Malignant neoplasm of prostate	CYP2E1	Palmitic acid	Aloe adigratana Reynolds
Cancer	Malignant neoplasm of prostate	CYP2E1	Palmitic acid	Aloe debrana Christian
Cancer	Malignant neoplasm of prostate	CYP2E1	Undecylenic acid	Aloe camperi Schweinf
Cancer	Malignant neoplasm of prostate	CYP2E1	cis-Linoleic acid	Aloe debrana Christian
Cancer	Malignant neoplasm of prostate	FNTA	Microdontin A	Aloe adigratana Reynolds
Cancer	Malignant neoplasm of prostate	FNTA	Microdontin A	Aloe camperi Schweinf
Cancer	Malignant neoplasm of prostate	FNTA	Microdontin A	Aloe elegans Tod
Cancer	Malignant neoplasm of prostate	FNTA	Microdontin A	Aloe megalacantha Baker
Cancer	Malignant neoplasm of prostate	GSK3B	Aloe-emodin	Aloe debrana Christian
Cancer	Malignant neoplasm of prostate	GSK3B	Aloe-emodin	Aloe megalacantha Baker
Cancer	Malignant neoplasm of prostate	GSTP1	Orcinyl angelate	Aloe debrana Christian
Cancer	Malignant neoplasm of prostate	HSD17B1	(R)-Ar-Turmerone	Aloe adigratana Reynolds
Cancer	Malignant neoplasm of prostate	HSD17B1	1-Hexadecanol	Aloe camperi Schweinf
Cancer	Malignant neoplasm of prostate	HSD17B1	Curlone	Aloe adigratana Reynolds
Cancer	Malignant neoplasm of prostate	HSD17B1	Curlone	Aloe elegans Tod
Cancer	Malignant neoplasm of prostate	HSD17B1	Hinesol	Aloe debrana Christian
Cancer	Malignant neoplasm of prostate	HSD17B1	Methyl 9-methyltetradecanoate	Aloe elegans Tod
Cancer	Malignant neoplasm of prostate	HSD17B1	Methyl decanoate	Aloe adigratana Reynolds
Cancer	Malignant neoplasm of prostate	HSD17B1	Methyl decanoate	Aloe elegans Tod
Cancer	Malignant neoplasm of prostate	HSD17B1	Methyl dodecanoate	Aloe adigratana Reynolds
Cancer	Malignant neoplasm of prostate	HSD17B1	Methyl dodecanoate	Aloe elegans Tod
Cancer	Malignant neoplasm of prostate	HSD17B1	Methyl linoleate	Aloe adigratana Reynolds
Cancer	Malignant neoplasm of prostate	HSD17B1	Methyl linoleate	Aloe elegans Tod
Cancer	Malignant neoplasm of prostate	HSD17B1	Methyl tetradecanoate	Aloe adigratana Reynolds
Cancer	Malignant neoplasm of prostate	HSD17B1	Methyl tetradecanoate	Aloe elegans Tod
Cancer	Malignant neoplasm of prostate	HSD17B1	Nerol	Aloe debrana Christian
Cancer	Malignant neoplasm of prostate	HSD17B1	Palmitic acid	Aloe adigratana Reynolds
Cancer	Malignant neoplasm of prostate	HSD17B1	Palmitic acid	Aloe debrana Christian
Cancer	Malignant neoplasm of prostate	HSD17B1	Turmerone	Aloe adigratana Reynolds
Cancer	Malignant neoplasm of prostate	HSD17B1	Undecylenic acid	Aloe camperi Schweinf
Cancer	Malignant neoplasm of prostate	HSD17B1	cis-Linoleic acid	Aloe debrana Christian
Cancer	Malignant neoplasm of prostate	MAP2K1	(R)-Ar-Turmerone	Aloe adigratana Reynolds
Cancer	Malignant neoplasm of prostate	MAP2K1	Aloe-emodin	Aloe debrana Christian
Cancer	Malignant neoplasm of prostate	MAP2K1	Aloe-emodin	Aloe megalacantha Baker
Cancer	Malignant neoplasm of prostate	MAP2K1	Ar-Turmerone	Aloe adigratana Reynolds
Cancer	Malignant neoplasm of prostate	MAP2K1	Ar-Turmerone	Aloe elegans Tod
Cancer	Malignant neoplasm of prostate	MAP2K1	Orcinyl angelate	Aloe debrana Christian
Cancer	Malignant neoplasm of prostate	MAT2B	Aloe-emodin	Aloe debrana Christian
Cancer	Malignant neoplasm of prostate	MAT2B	Aloe-emodin	Aloe megalacantha Baker
Cancer	Malignant neoplasm of prostate	PDK2	Benzyl salicylate	Aloe camperi Schweinf
Cancer	Malignant neoplasm of prostate	PTGS2	Aloe-emodin	Aloe debrana Christian
Cancer	Malignant neoplasm of prostate	PTGS2	Aloe-emodin	Aloe megalacantha Baker
Cancer	Malignant neoplasm of prostate	PTGS2	Benzyl salicylate	Aloe camperi Schweinf
Cancer	Malignant neoplasm of prostate	RXRA	Methyl 9-methyltetradecanoate	Aloe elegans Tod
Cancer	Malignant neoplasm of prostate	RXRA	Methyl linoleate	Aloe adigratana Reynolds
Cancer	Malignant neoplasm of prostate	RXRA	Methyl linoleate	Aloe elegans Tod
Cancer	Malignant neoplasm of prostate	RXRA	Palmitic acid	Aloe adigratana Reynolds
Cancer	Malignant neoplasm of prostate	RXRA	Palmitic acid	Aloe debrana Christian
Cancer	Malignant neoplasm of prostate	RXRA	cis-Linoleic acid	Aloe debrana Christian
Cancer	Malignant neoplasm of prostate	SHBG	1-Hexadecanol	Aloe camperi Schweinf
Cancer	Malignant neoplasm of prostate	SHBG	Curlone	Aloe adigratana Reynolds
Cancer	Malignant neoplasm of prostate	SHBG	Curlone	Aloe elegans Tod
Cancer	Malignant neoplasm of prostate	SHBG	Diosgenin dehydro	Aloe debrana Christian
Cancer	Malignant neoplasm of prostate	SHBG	Hinesol	Aloe debrana Christian
Cancer	Malignant neoplasm of prostate	SHBG	Methyl 9-methyltetradecanoate	Aloe elegans Tod
Cancer	Malignant neoplasm of prostate	SHBG	Methyl decanoate	Aloe adigratana Reynolds
Cancer	Malignant neoplasm of prostate	SHBG	Methyl decanoate	Aloe elegans Tod
Cancer	Malignant neoplasm of prostate	SHBG	Methyl dodecanoate	Aloe adigratana Reynolds
Cancer	Malignant neoplasm of prostate	SHBG	Methyl dodecanoate	Aloe elegans Tod
Cancer	Malignant neoplasm of prostate	SHBG	Methyl linoleate	Aloe adigratana Reynolds
Cancer	Malignant neoplasm of prostate	SHBG	Methyl linoleate	Aloe elegans Tod
Cancer	Malignant neoplasm of prostate	SHBG	Methyl palmitate	Aloe adigratana Reynolds
Cancer	Malignant neoplasm of prostate	SHBG	Methyl palmitate	Aloe camperi Schweinf
Cancer	Malignant neoplasm of prostate	SHBG	Methyl palmitate	Aloe elegans Tod
Cancer	Malignant neoplasm of prostate	SHBG	Methyl tetradecanoate	Aloe adigratana Reynolds
Cancer	Malignant neoplasm of prostate	SHBG	Methyl tetradecanoate	Aloe elegans Tod
Cancer	Malignant neoplasm of prostate	SHBG	Nerol	Aloe debrana Christian
Cancer	Malignant neoplasm of prostate	SHBG	Palmitic acid	Aloe adigratana Reynolds
Cancer	Malignant neoplasm of prostate	SHBG	Palmitic acid	Aloe debrana Christian
Cancer	Malignant neoplasm of prostate	SHBG	Turmerone	Aloe adigratana Reynolds
Cancer	Malignant neoplasm of prostate	SHBG	Undecylenic acid	Aloe camperi Schweinf
Cancer	Malignant neoplasm of prostate	SHBG	beta-Sitosterol	Aloe debrana Christian
Cancer	Malignant neoplasm of prostate	SHBG	beta-Sitosterol	Aloe megalacantha Baker
Cancer	Malignant neoplasm of prostate	SHBG	cis-Linoleic acid	Aloe debrana Christian
Cancer	Malignant neoplasm of prostate	STK24	Aloe-emodin	Aloe debrana Christian
Cancer	Malignant neoplasm of prostate	STK24	Aloe-emodin	Aloe megalacantha Baker
Cancer	Malignant neoplasm of prostate	SYK	Microdontin A	Aloe adigratana Reynolds
Cancer	Malignant neoplasm of prostate	SYK	Microdontin A	Aloe camperi Schweinf
Cancer	Malignant neoplasm of prostate	SYK	Microdontin A	Aloe elegans Tod
Cancer	Malignant neoplasm of prostate	SYK	Microdontin A	Aloe megalacantha Baker
Cancer	Malignant neoplasm of prostate	TTBK1	Benzyl salicylate	Aloe camperi Schweinf
Cancer	Mammary Neoplasms	ACVR1	Homonataloin	Aloe jacksonii Reynolds
Cancer	Mammary Neoplasms	AMD1	Homonataloin	Aloe jacksonii Reynolds
Cancer	Mammary Neoplasms	AURKA	Aloe-emodin	Aloe debrana Christian
Cancer	Mammary Neoplasms	AURKA	Aloe-emodin	Aloe megalacantha Baker
Cancer	Mammary Neoplasms	CHEK1	Aloe-emodin	Aloe debrana Christian
Cancer	Mammary Neoplasms	CHEK1	Aloe-emodin	Aloe megalacantha Baker
Cancer	Mammary Neoplasms	CHEK1	Benzyl salicylate	Aloe camperi Schweinf
Cancer	Mammary Neoplasms	CHEK1	Homonataloin	Aloe jacksonii Reynolds
Cancer	Mammary Neoplasms	CHEK2	Benzyl salicylate	Aloe camperi Schweinf
Cancer	Mammary Neoplasms	CSNK1G3	Aloe-emodin	Aloe debrana Christian
Cancer	Mammary Neoplasms	CSNK1G3	Aloe-emodin	Aloe megalacantha Baker
Cancer	Mammary Neoplasms	FKBP1A	Microdontin B	Aloe camperi Schweinf
Cancer	Mammary Neoplasms	FKBP1A	Microdontin B	Aloe harlana Reynolds
Cancer	Mammary Neoplasms	FKBP1A	Microdontin B	Aloe megalacantha Baker
Cancer	Mammary Neoplasms	FKBP1A	Microdontin B	Aloe schelpei Reynolds
Cancer	Mammary Neoplasms	FNTA	Microdontin A	Aloe camperi Schweinf
Cancer	Mammary Neoplasms	FNTA	Microdontin A	Aloe harlana Reynolds
Cancer	Mammary Neoplasms	FNTA	Microdontin A	Aloe megalacantha Baker
Cancer	Mammary Neoplasms	FNTA	Microdontin A	Aloe schelpei Reynolds
Cancer	Mammary Neoplasms	GSTP1	Homonataloin	Aloe jacksonii Reynolds
Cancer	Mammary Neoplasms	GSTP1	Orcinyl angelate	Aloe debrana Christian
Cancer	Mammary Neoplasms	HSP90AA1	Aloe-emodin	Aloe debrana Christian
Cancer	Mammary Neoplasms	HSP90AA1	Aloe-emodin	Aloe megalacantha Baker
Cancer	Mammary Neoplasms	HSP90AA1	Benzyl salicylate	Aloe camperi Schweinf
Cancer	Mammary Neoplasms	HSP90AA1	Ethyl salicylate	Aloe camperi Schweinf
Cancer	Mammary Neoplasms	HSP90AA1	Homonataloin	Aloe jacksonii Reynolds
Cancer	Mammary Neoplasms	HSP90AA1	Orcinyl angelate	Aloe debrana Christian
Cancer	Mammary Neoplasms	HSP90AA1	Undecylenic acid	Aloe camperi Schweinf
Cancer	Mammary Neoplasms	KIF11	Homonataloin	Aloe jacksonii Reynolds
Cancer	Mammary Neoplasms	MAT2B	Aloe-emodin	Aloe debrana Christian
Cancer	Mammary Neoplasms	MAT2B	Aloe-emodin	Aloe megalacantha Baker
Cancer	Mammary Neoplasms	MMP3	Homonataloin	Aloe jacksonii Reynolds
Cancer	Mammary Neoplasms	NR3C2	1-Hexadecanol	Aloe camperi Schweinf
Cancer	Mammary Neoplasms	NR3C2	Homonataloin	Aloe jacksonii Reynolds
Cancer	Mammary Neoplasms	NR3C2	Methyl palmitate	Aloe camperi Schweinf
Cancer	Mammary Neoplasms	NR3C2	Palmitic acid	Aloe debrana Christian
Cancer	Mammary Neoplasms	NR3C2	beta-Sitosterol	Aloe debrana Christian
Cancer	Mammary Neoplasms	NR3C2	beta-Sitosterol	Aloe megalacantha Baker
Cancer	Mammary Neoplasms	NR3C2	cis-Linoleic acid	Aloe debrana Christian
Cancer	Mammary Neoplasms	PGR	1-Hexadecanol	Aloe camperi Schweinf
Cancer	Mammary Neoplasms	PGR	Palmitic acid	Aloe debrana Christian
Cancer	Mammary Neoplasms	PIM1	Homonataloin	Aloe jacksonii Reynolds
Cancer	Mammary Neoplasms	PTGS2	Aloe-emodin	Aloe debrana Christian
Cancer	Mammary Neoplasms	PTGS2	Aloe-emodin	Aloe megalacantha Baker
Cancer	Mammary Neoplasms	PTGS2	Benzyl salicylate	Aloe camperi Schweinf
Cancer	Mammary Neoplasms	RARG	Methyl palmitate	Aloe camperi Schweinf
Cancer	Mammary Neoplasms	RARG	Palmitic acid	Aloe debrana Christian
Cancer	Mammary Neoplasms	RARG	cis-Linoleic acid	Aloe debrana Christian
Cancer	Mammary Neoplasms	RXRB	Undecylenic acid	Aloe camperi Schweinf
Cancer	Mammary Neoplasms	STK24	Aloe-emodin	Aloe debrana Christian
Cancer	Mammary Neoplasms	STK24	Aloe-emodin	Aloe megalacantha Baker
Cancer	Mammary Neoplasms	TTBK1	Benzyl salicylate	Aloe camperi Schweinf
Cancer	Prostatic Neoplasms	AKR1D1	(R)-Ar-Turmerone	Aloe adigratana Reynolds
Cancer	Prostatic Neoplasms	AKR1D1	1-Hexadecanol	Aloe camperi Schweinf
Cancer	Prostatic Neoplasms	AKR1D1	Curlone	Aloe adigratana Reynolds
Cancer	Prostatic Neoplasms	AKR1D1	Curlone	Aloe elegans Tod
Cancer	Prostatic Neoplasms	AKR1D1	Diosgenin dehydro	Aloe debrana Christian
Cancer	Prostatic Neoplasms	AKR1D1	Hinesol	Aloe debrana Christian
Cancer	Prostatic Neoplasms	AKR1D1	Methyl 9-methyltetradecanoate	Aloe elegans Tod
Cancer	Prostatic Neoplasms	AKR1D1	Methyl decanoate	Aloe adigratana Reynolds
Cancer	Prostatic Neoplasms	AKR1D1	Methyl decanoate	Aloe elegans Tod
Cancer	Prostatic Neoplasms	AKR1D1	Methyl dodecanoate	Aloe adigratana Reynolds
Cancer	Prostatic Neoplasms	AKR1D1	Methyl dodecanoate	Aloe elegans Tod
Cancer	Prostatic Neoplasms	AKR1D1	Methyl linoleate	Aloe adigratana Reynolds
Cancer	Prostatic Neoplasms	AKR1D1	Methyl linoleate	Aloe elegans Tod
Cancer	Prostatic Neoplasms	AKR1D1	Methyl palmitate	Aloe adigratana Reynolds
Cancer	Prostatic Neoplasms	AKR1D1	Methyl palmitate	Aloe camperi Schweinf
Cancer	Prostatic Neoplasms	AKR1D1	Methyl palmitate	Aloe elegans Tod
Cancer	Prostatic Neoplasms	AKR1D1	Methyl tetradecanoate	Aloe adigratana Reynolds
Cancer	Prostatic Neoplasms	AKR1D1	Methyl tetradecanoate	Aloe elegans Tod
Cancer	Prostatic Neoplasms	AKR1D1	Nerol	Aloe debrana Christian
Cancer	Prostatic Neoplasms	AKR1D1	Palmitic acid	Aloe adigratana Reynolds
Cancer	Prostatic Neoplasms	AKR1D1	Palmitic acid	Aloe debrana Christian
Cancer	Prostatic Neoplasms	AKR1D1	Phytol	Aloe adigratana Reynolds
Cancer	Prostatic Neoplasms	AKR1D1	Phytol	Aloe elegans Tod
Cancer	Prostatic Neoplasms	AKR1D1	Turmerone	Aloe adigratana Reynolds
Cancer	Prostatic Neoplasms	AKR1D1	Undecylenic acid	Aloe camperi Schweinf
Cancer	Prostatic Neoplasms	AKR1D1	beta-Sitosterol	Aloe debrana Christian
Cancer	Prostatic Neoplasms	AKR1D1	beta-Sitosterol	Aloe megalacantha Baker
Cancer	Prostatic Neoplasms	AKR1D1	cis-Linoleic acid	Aloe debrana Christian
Cancer	Prostatic Neoplasms	AURKA	Aloe-emodin	Aloe debrana Christian
Cancer	Prostatic Neoplasms	AURKA	Aloe-emodin	Aloe megalacantha Baker
Cancer	Prostatic Neoplasms	CHEK2	Benzyl salicylate	Aloe camperi Schweinf
Cancer	Prostatic Neoplasms	CSNK1G3	Aloe-emodin	Aloe debrana Christian
Cancer	Prostatic Neoplasms	CSNK1G3	Aloe-emodin	Aloe megalacantha Baker
Cancer	Prostatic Neoplasms	CYP11B2	1-Hexadecanol	Aloe camperi Schweinf
Cancer	Prostatic Neoplasms	CYP11B2	Palmitic acid	Aloe adigratana Reynolds
Cancer	Prostatic Neoplasms	CYP11B2	Palmitic acid	Aloe debrana Christian
Cancer	Prostatic Neoplasms	CYP11B2	Phytol	Aloe adigratana Reynolds
Cancer	Prostatic Neoplasms	CYP11B2	Phytol	Aloe elegans Tod
Cancer	Prostatic Neoplasms	CYP11B2	beta-Sitosterol	Aloe debrana Christian
Cancer	Prostatic Neoplasms	CYP11B2	beta-Sitosterol	Aloe megalacantha Baker
Cancer	Prostatic Neoplasms	CYP11B2	cis-Linoleic acid	Aloe debrana Christian
Cancer	Prostatic Neoplasms	CYP2A6	Diisobutyl phthalate	Aloe debrana Christian
Cancer	Prostatic Neoplasms	CYP2A6	Orcinyl angelate	Aloe debrana Christian
Cancer	Prostatic Neoplasms	CYP2A6	Thiophen-2-yl benzoate	Aloe debrana Christian
Cancer	Prostatic Neoplasms	CYP2E1	1-Hexadecanol	Aloe camperi Schweinf
Cancer	Prostatic Neoplasms	CYP2E1	Methyl 9-methyltetradecanoate	Aloe elegans Tod
Cancer	Prostatic Neoplasms	CYP2E1	Methyl decanoate	Aloe adigratana Reynolds
Cancer	Prostatic Neoplasms	CYP2E1	Methyl decanoate	Aloe elegans Tod
Cancer	Prostatic Neoplasms	CYP2E1	Methyl dodecanoate	Aloe adigratana Reynolds
Cancer	Prostatic Neoplasms	CYP2E1	Methyl dodecanoate	Aloe elegans Tod
Cancer	Prostatic Neoplasms	CYP2E1	Methyl linoleate	Aloe adigratana Reynolds
Cancer	Prostatic Neoplasms	CYP2E1	Methyl linoleate	Aloe elegans Tod
Cancer	Prostatic Neoplasms	CYP2E1	Methyl palmitate	Aloe adigratana Reynolds
Cancer	Prostatic Neoplasms	CYP2E1	Methyl palmitate	Aloe camperi Schweinf
Cancer	Prostatic Neoplasms	CYP2E1	Methyl palmitate	Aloe elegans Tod
Cancer	Prostatic Neoplasms	CYP2E1	Methyl tetradecanoate	Aloe adigratana Reynolds
Cancer	Prostatic Neoplasms	CYP2E1	Methyl tetradecanoate	Aloe elegans Tod
Cancer	Prostatic Neoplasms	CYP2E1	Palmitic acid	Aloe adigratana Reynolds
Cancer	Prostatic Neoplasms	CYP2E1	Palmitic acid	Aloe debrana Christian
Cancer	Prostatic Neoplasms	CYP2E1	Undecylenic acid	Aloe camperi Schweinf
Cancer	Prostatic Neoplasms	CYP2E1	cis-Linoleic acid	Aloe debrana Christian
Cancer	Prostatic Neoplasms	FNTA	Microdontin A	Aloe adigratana Reynolds
Cancer	Prostatic Neoplasms	FNTA	Microdontin A	Aloe camperi Schweinf
Cancer	Prostatic Neoplasms	FNTA	Microdontin A	Aloe elegans Tod
Cancer	Prostatic Neoplasms	FNTA	Microdontin A	Aloe megalacantha Baker
Cancer	Prostatic Neoplasms	GSK3B	Aloe-emodin	Aloe debrana Christian
Cancer	Prostatic Neoplasms	GSK3B	Aloe-emodin	Aloe megalacantha Baker
Cancer	Prostatic Neoplasms	GSTP1	Orcinyl angelate	Aloe debrana Christian
Cancer	Prostatic Neoplasms	HSD17B1	(R)-Ar-Turmerone	Aloe adigratana Reynolds
Cancer	Prostatic Neoplasms	HSD17B1	1-Hexadecanol	Aloe camperi Schweinf
Cancer	Prostatic Neoplasms	HSD17B1	Curlone	Aloe adigratana Reynolds
Cancer	Prostatic Neoplasms	HSD17B1	Curlone	Aloe elegans Tod
Cancer	Prostatic Neoplasms	HSD17B1	Hinesol	Aloe debrana Christian
Cancer	Prostatic Neoplasms	HSD17B1	Methyl 9-methyltetradecanoate	Aloe elegans Tod
Cancer	Prostatic Neoplasms	HSD17B1	Methyl decanoate	Aloe adigratana Reynolds
Cancer	Prostatic Neoplasms	HSD17B1	Methyl decanoate	Aloe elegans Tod
Cancer	Prostatic Neoplasms	HSD17B1	Methyl dodecanoate	Aloe adigratana Reynolds
Cancer	Prostatic Neoplasms	HSD17B1	Methyl dodecanoate	Aloe elegans Tod
Cancer	Prostatic Neoplasms	HSD17B1	Methyl linoleate	Aloe adigratana Reynolds
Cancer	Prostatic Neoplasms	HSD17B1	Methyl linoleate	Aloe elegans Tod
Cancer	Prostatic Neoplasms	HSD17B1	Methyl tetradecanoate	Aloe adigratana Reynolds
Cancer	Prostatic Neoplasms	HSD17B1	Methyl tetradecanoate	Aloe elegans Tod
Cancer	Prostatic Neoplasms	HSD17B1	Nerol	Aloe debrana Christian
Cancer	Prostatic Neoplasms	HSD17B1	Palmitic acid	Aloe adigratana Reynolds
Cancer	Prostatic Neoplasms	HSD17B1	Palmitic acid	Aloe debrana Christian
Cancer	Prostatic Neoplasms	HSD17B1	Turmerone	Aloe adigratana Reynolds
Cancer	Prostatic Neoplasms	HSD17B1	Undecylenic acid	Aloe camperi Schweinf
Cancer	Prostatic Neoplasms	HSD17B1	cis-Linoleic acid	Aloe debrana Christian
Cancer	Prostatic Neoplasms	MAP2K1	(R)-Ar-Turmerone	Aloe adigratana Reynolds
Cancer	Prostatic Neoplasms	MAP2K1	Aloe-emodin	Aloe debrana Christian
Cancer	Prostatic Neoplasms	MAP2K1	Aloe-emodin	Aloe megalacantha Baker
Cancer	Prostatic Neoplasms	MAP2K1	Ar-Turmerone	Aloe adigratana Reynolds
Cancer	Prostatic Neoplasms	MAP2K1	Ar-Turmerone	Aloe elegans Tod
Cancer	Prostatic Neoplasms	MAP2K1	Orcinyl angelate	Aloe debrana Christian
Cancer	Prostatic Neoplasms	MAT2B	Aloe-emodin	Aloe debrana Christian
Cancer	Prostatic Neoplasms	MAT2B	Aloe-emodin	Aloe megalacantha Baker
Cancer	Prostatic Neoplasms	PDK2	Benzyl salicylate	Aloe camperi Schweinf
Cancer	Prostatic Neoplasms	PTGS2	Aloe-emodin	Aloe debrana Christian
Cancer	Prostatic Neoplasms	PTGS2	Aloe-emodin	Aloe megalacantha Baker
Cancer	Prostatic Neoplasms	PTGS2	Benzyl salicylate	Aloe camperi Schweinf
Cancer	Prostatic Neoplasms	RARG	Methyl 9-methyltetradecanoate	Aloe elegans Tod
Cancer	Prostatic Neoplasms	RARG	Methyl palmitate	Aloe adigratana Reynolds
Cancer	Prostatic Neoplasms	RARG	Methyl palmitate	Aloe camperi Schweinf
Cancer	Prostatic Neoplasms	RARG	Methyl palmitate	Aloe elegans Tod
Cancer	Prostatic Neoplasms	RARG	Palmitic acid	Aloe adigratana Reynolds
Cancer	Prostatic Neoplasms	RARG	Palmitic acid	Aloe debrana Christian
Cancer	Prostatic Neoplasms	RARG	cis-Linoleic acid	Aloe debrana Christian
Cancer	Prostatic Neoplasms	RXRA	Methyl 9-methyltetradecanoate	Aloe elegans Tod
Cancer	Prostatic Neoplasms	RXRA	Methyl linoleate	Aloe adigratana Reynolds
Cancer	Prostatic Neoplasms	RXRA	Methyl linoleate	Aloe elegans Tod
Cancer	Prostatic Neoplasms	RXRA	Palmitic acid	Aloe adigratana Reynolds
Cancer	Prostatic Neoplasms	RXRA	Palmitic acid	Aloe debrana Christian
Cancer	Prostatic Neoplasms	RXRA	cis-Linoleic acid	Aloe debrana Christian
Cancer	Prostatic Neoplasms	RXRB	Undecylenic acid	Aloe camperi Schweinf
Cancer	Prostatic Neoplasms	SHBG	1-Hexadecanol	Aloe camperi Schweinf
Cancer	Prostatic Neoplasms	SHBG	Curlone	Aloe adigratana Reynolds
Cancer	Prostatic Neoplasms	SHBG	Curlone	Aloe elegans Tod
Cancer	Prostatic Neoplasms	SHBG	Diosgenin dehydro	Aloe debrana Christian
Cancer	Prostatic Neoplasms	SHBG	Hinesol	Aloe debrana Christian
Cancer	Prostatic Neoplasms	SHBG	Methyl 9-methyltetradecanoate	Aloe elegans Tod
Cancer	Prostatic Neoplasms	SHBG	Methyl decanoate	Aloe adigratana Reynolds
Cancer	Prostatic Neoplasms	SHBG	Methyl decanoate	Aloe elegans Tod
Cancer	Prostatic Neoplasms	SHBG	Methyl dodecanoate	Aloe adigratana Reynolds
Cancer	Prostatic Neoplasms	SHBG	Methyl dodecanoate	Aloe elegans Tod
Cancer	Prostatic Neoplasms	SHBG	Methyl linoleate	Aloe adigratana Reynolds
Cancer	Prostatic Neoplasms	SHBG	Methyl linoleate	Aloe elegans Tod
Cancer	Prostatic Neoplasms	SHBG	Methyl palmitate	Aloe adigratana Reynolds
Cancer	Prostatic Neoplasms	SHBG	Methyl palmitate	Aloe camperi Schweinf
Cancer	Prostatic Neoplasms	SHBG	Methyl palmitate	Aloe elegans Tod
Cancer	Prostatic Neoplasms	SHBG	Methyl tetradecanoate	Aloe adigratana Reynolds
Cancer	Prostatic Neoplasms	SHBG	Methyl tetradecanoate	Aloe elegans Tod
Cancer	Prostatic Neoplasms	SHBG	Nerol	Aloe debrana Christian
Cancer	Prostatic Neoplasms	SHBG	Palmitic acid	Aloe adigratana Reynolds
Cancer	Prostatic Neoplasms	SHBG	Palmitic acid	Aloe debrana Christian
Cancer	Prostatic Neoplasms	SHBG	Turmerone	Aloe adigratana Reynolds
Cancer	Prostatic Neoplasms	SHBG	Undecylenic acid	Aloe camperi Schweinf
Cancer	Prostatic Neoplasms	SHBG	beta-Sitosterol	Aloe debrana Christian
Cancer	Prostatic Neoplasms	SHBG	beta-Sitosterol	Aloe megalacantha Baker
Cancer	Prostatic Neoplasms	SHBG	cis-Linoleic acid	Aloe debrana Christian
Cancer	Prostatic Neoplasms	STK24	Aloe-emodin	Aloe debrana Christian
Cancer	Prostatic Neoplasms	STK24	Aloe-emodin	Aloe megalacantha Baker
Cancer	Prostatic Neoplasms	SYK	Microdontin A	Aloe adigratana Reynolds
Cancer	Prostatic Neoplasms	SYK	Microdontin A	Aloe camperi Schweinf
Cancer	Prostatic Neoplasms	SYK	Microdontin A	Aloe elegans Tod
Cancer	Prostatic Neoplasms	SYK	Microdontin A	Aloe megalacantha Baker
Cancer	Prostatic Neoplasms	TTBK1	Benzyl salicylate	Aloe camperi Schweinf
Cancer	Squamous cell carcinoma of esophagus	FKBP1A	Microdontin B	Aloe harlana Reynolds
Cancer	Squamous cell carcinoma of esophagus	FKBP1A	Microdontin B	Aloe schelpei Reynolds
Cancer	leukemia	APOD	Diosgenin dehydro	Aloe debrana Christian
Cancer	leukemia	APOD	Hinesol	Aloe debrana Christian
Cancer	leukemia	APOD	Palmitic acid	Aloe debrana Christian
Cancer	leukemia	APOD	cis-Linoleic acid	Aloe debrana Christian
Cancer	leukemia	DCK	Aloe-emodin	Aloe debrana Christian
Cancer	leukemia	HSD11B1	Diisobutyl phthalate	Aloe debrana Christian
Cancer	leukemia	HSD11B1	Palmitic acid	Aloe debrana Christian
Cancer	leukemia	HSD11B1	cis-Linoleic acid	Aloe debrana Christian
Cancer	leukemia	MAT2B	Aloe-emodin	Aloe debrana Christian
Cancer	leukemia	PDE10A	Diisobutyl phthalate	Aloe debrana Christian
Cancer	leukemia	PDXK	Thiophen-2-yl benzoate	Aloe debrana Christian
Cancer	leukemia	PTK2	Aloe-emodin	Aloe debrana Christian
Cancer	melanoma	ADK	Aloenin	Aloe monticola Reynolds
Cancer	melanoma	AMD1	Homonataloin	Aloe jacksonii Reynolds
Cancer	melanoma	BACE1	7-O-Methylaloesin	Aloe gilbertii Sebsebe and Brandham
Cancer	melanoma	BACE1	7-O-Methylaloesin	Aloe monticola Reynolds
Cancer	melanoma	BACE1	Aloenin	Aloe monticola Reynolds
Cancer	melanoma	BACE1	Homonataloin	Aloe jacksonii Reynolds
Cancer	melanoma	CASK	Aloenin	Aloe monticola Reynolds
Cancer	melanoma	CASK	Homonataloin	Aloe jacksonii Reynolds
Cancer	melanoma	CDK2	Homonataloin	Aloe jacksonii Reynolds
Cancer	melanoma	GABBR1	Homonataloin	Aloe jacksonii Reynolds
Cancer	melanoma	GCK	Homonataloin	Aloe jacksonii Reynolds
Cancer	melanoma	GSN	7-O-Methylaloesin	Aloe gilbertii Sebsebe and Brandham
Cancer	melanoma	GSN	7-O-Methylaloesin	Aloe monticola Reynolds
Cancer	melanoma	GSN	Aloenin	Aloe monticola Reynolds
Cancer	melanoma	GSN	Homonataloin	Aloe jacksonii Reynolds
Cancer	melanoma	HSP90AA1	Homonataloin	Aloe jacksonii Reynolds
Cancer	melanoma	SYK	Homonataloin	Aloe jacksonii Reynolds
Cancer	melanoma	SYK	Microdontin A	Aloe gilbertii Sebsebe and Brandham
Cancer	melanoma	SYK	Microdontin A	Aloe monticola Reynolds
Cancer	melanoma	VRK1	7-O-Methylaloesin	Aloe gilbertii Sebsebe and Brandham
Cancer	melanoma	VRK1	7-O-Methylaloesin	Aloe monticola Reynolds
Cancer	melanoma	VRK1	Aloenin	Aloe monticola Reynolds
Cancer	melanoma	ZADH2	Homonataloin	Aloe jacksonii Reynolds
Endocrine disease	Diabetes Mellitus, Non-Insulin-Dependent	CDK2	Aloe-emodin	Aloe debrana Christian
Endocrine disease	Diabetes Mellitus, Non-Insulin-Dependent	CDK2	Aloe-emodin	Aloe megalacantha Baker
Endocrine disease	Diabetes Mellitus, Non-Insulin-Dependent	CDK2	Benzyl salicylate	Aloe camperi Schweinf
Endocrine disease	Diabetes Mellitus, Non-Insulin-Dependent	CDK2	Homonataloin	Aloe jacksonii Reynolds
Endocrine disease	Diabetes Mellitus, Non-Insulin-Dependent	GCK	Homonataloin	Aloe jacksonii Reynolds
Endocrine disease	Diabetes Mellitus, Non-Insulin-Dependent	MMP3	7-O-Methylaloesin	Aloe gilbertii Sebsebe and Brandham
Endocrine disease	Diabetes Mellitus, Non-Insulin-Dependent	MMP3	7-O-Methylaloesin	Aloe monticola Reynolds
Endocrine disease	Diabetes Mellitus, Non-Insulin-Dependent	MMP3	Homonataloin	Aloe jacksonii Reynolds
Endocrine disease	Diabetes Mellitus, Non-Insulin-Dependent	PIK3CG	Aloe-emodin	Aloe debrana Christian
Endocrine disease	Diabetes Mellitus, Non-Insulin-Dependent	PIK3CG	Aloe-emodin	Aloe megalacantha Baker
Endocrine disease	Diabetes Mellitus, Non-Insulin-Dependent	RBP4	Methyl 9-methyltetradecanoate	Aloe elegans Tod
Endocrine disease	Diabetes Mellitus, Non-Insulin-Dependent	RBP4	Methyl linoleate	Aloe adigratana Reynolds
Endocrine disease	Diabetes Mellitus, Non-Insulin-Dependent	RBP4	Methyl linoleate	Aloe elegans Tod
Endocrine disease	Diabetes Mellitus, Non-Insulin-Dependent	SHBG	1-Hexadecanol	Aloe camperi Schweinf
Endocrine disease	Diabetes Mellitus, Non-Insulin-Dependent	SHBG	Curlone	Aloe adigratana Reynolds
Endocrine disease	Diabetes Mellitus, Non-Insulin-Dependent	SHBG	Curlone	Aloe elegans Tod
Endocrine disease	Diabetes Mellitus, Non-Insulin-Dependent	SHBG	Diosgenin dehydro	Aloe debrana Christian
Endocrine disease	Diabetes Mellitus, Non-Insulin-Dependent	SHBG	Hinesol	Aloe debrana Christian
Endocrine disease	Diabetes Mellitus, Non-Insulin-Dependent	SHBG	Methyl 9-methyltetradecanoate	Aloe elegans Tod
Endocrine disease	Diabetes Mellitus, Non-Insulin-Dependent	SHBG	Methyl decanoate	Aloe adigratana Reynolds
Endocrine disease	Diabetes Mellitus, Non-Insulin-Dependent	SHBG	Methyl decanoate	Aloe elegans Tod
Endocrine disease	Diabetes Mellitus, Non-Insulin-Dependent	SHBG	Methyl dodecanoate	Aloe adigratana Reynolds
Endocrine disease	Diabetes Mellitus, Non-Insulin-Dependent	SHBG	Methyl dodecanoate	Aloe elegans Tod
Endocrine disease	Diabetes Mellitus, Non-Insulin-Dependent	SHBG	Methyl linoleate	Aloe adigratana Reynolds
Endocrine disease	Diabetes Mellitus, Non-Insulin-Dependent	SHBG	Methyl linoleate	Aloe elegans Tod
Endocrine disease	Diabetes Mellitus, Non-Insulin-Dependent	SHBG	Methyl palmitate	Aloe adigratana Reynolds
Endocrine disease	Diabetes Mellitus, Non-Insulin-Dependent	SHBG	Methyl palmitate	Aloe camperi Schweinf
Endocrine disease	Diabetes Mellitus, Non-Insulin-Dependent	SHBG	Methyl palmitate	Aloe elegans Tod
Endocrine disease	Diabetes Mellitus, Non-Insulin-Dependent	SHBG	Methyl tetradecanoate	Aloe adigratana Reynolds
Endocrine disease	Diabetes Mellitus, Non-Insulin-Dependent	SHBG	Methyl tetradecanoate	Aloe elegans Tod
Endocrine disease	Diabetes Mellitus, Non-Insulin-Dependent	SHBG	Nerol	Aloe debrana Christian
Endocrine disease	Diabetes Mellitus, Non-Insulin-Dependent	SHBG	Palmitic acid	Aloe adigratana Reynolds
Endocrine disease	Diabetes Mellitus, Non-Insulin-Dependent	SHBG	Palmitic acid	Aloe debrana Christian
Endocrine disease	Diabetes Mellitus, Non-Insulin-Dependent	SHBG	Turmerone	Aloe adigratana Reynolds
Endocrine disease	Diabetes Mellitus, Non-Insulin-Dependent	SHBG	Undecylenic acid	Aloe camperi Schweinf
Endocrine disease	Diabetes Mellitus, Non-Insulin-Dependent	SHBG	beta-Sitosterol	Aloe debrana Christian
Endocrine disease	Diabetes Mellitus, Non-Insulin-Dependent	SHBG	beta-Sitosterol	Aloe megalacantha Baker
Endocrine disease	Diabetes Mellitus, Non-Insulin-Dependent	SHBG	cis-Linoleic acid	Aloe debrana Christian
Endocrine disease	Diabetes Mellitus, Non-Insulin-Dependent	STK24	Aloe-emodin	Aloe debrana Christian
Endocrine disease	Diabetes Mellitus, Non-Insulin-Dependent	STK24	Aloe-emodin	Aloe megalacantha Baker
Endocrine disease	Insulin Resistance	ACVR1	Homonataloin	Aloe jacksonii Reynolds
Endocrine disease	Insulin Resistance	CDK2	Aloe-emodin	Aloe debrana Christian
Endocrine disease	Insulin Resistance	CDK2	Aloe-emodin	Aloe megalacantha Baker
Endocrine disease	Insulin Resistance	CDK2	Benzyl salicylate	Aloe camperi Schweinf
Endocrine disease	Insulin Resistance	CDK2	Homonataloin	Aloe jacksonii Reynolds
Endocrine disease	Insulin Resistance	GCK	Homonataloin	Aloe jacksonii Reynolds
Endocrine disease	Insulin Resistance	HSD11B1	1-Hexadecanol	Aloe camperi Schweinf
Endocrine disease	Insulin Resistance	HSD11B1	Diisobutyl phthalate	Aloe debrana Christian
Endocrine disease	Insulin Resistance	HSD11B1	Methyl palmitate	Aloe camperi Schweinf
Endocrine disease	Insulin Resistance	HSD11B1	Palmitic acid	Aloe debrana Christian
Endocrine disease	Insulin Resistance	HSD11B1	cis-Linoleic acid	Aloe debrana Christian
Endocrine disease	Insulin Resistance	MAPK10	Homonataloin	Aloe jacksonii Reynolds
Endocrine disease	Insulin Resistance	SDHD	(E)-2-Isopropyl-5-methylphenyl 2-methylbut-2-enoate	Aloe debrana Christian
Endocrine disease	Insulin Resistance	SDHD	Diisobutyl phthalate	Aloe debrana Christian
Endocrine disease	Insulin Resistance	SDHD	Orcinyl angelate	Aloe debrana Christian
Endocrine disease	Menopausal syndrome	LTA4H	Aloe-emodin	Aloe debrana Christian
Endocrine disease	Menopausal syndrome	LTA4H	Aloe-emodin	Aloe megalacantha Baker
Endocrine disease	Morbid obesity	CHEK2	Benzyl salicylate	Aloe camperi Schweinf
Endocrine disease	Obesity	CNR1	1-Hexadecanol	Aloe camperi Schweinf
Endocrine disease	Obesity	CNR1	beta-Sitosterol	Aloe megalacantha Baker
Endocrine disease	Obesity	F2	Microdontin A	Aloe adigratana Reynolds
Endocrine disease	Obesity	F2	Microdontin A	Aloe camperi Schweinf
Endocrine disease	Obesity	F2	Microdontin A	Aloe elegans Tod
Endocrine disease	Obesity	F2	Microdontin A	Aloe gilbertii Sebsebe and Brandham
Endocrine disease	Obesity	F2	Microdontin A	Aloe harlana Reynolds
Endocrine disease	Obesity	F2	Microdontin A	Aloe megalacantha Baker
Endocrine disease	Obesity	F2	Microdontin A	Aloe monticola Reynolds
Endocrine disease	Obesity	F2	Microdontin A	Aloe schelpei Reynolds
Endocrine disease	Obesity	FABP4	Microdontin B	Aloe adigratana Reynolds
Endocrine disease	Obesity	FABP4	Microdontin B	Aloe camperi Schweinf
Endocrine disease	Obesity	FABP4	Microdontin B	Aloe elegans Tod
Endocrine disease	Obesity	FABP4	Microdontin B	Aloe gilbertii Sebsebe and Brandham
Endocrine disease	Obesity	FABP4	Microdontin B	Aloe harlana Reynolds
Endocrine disease	Obesity	FABP4	Microdontin B	Aloe megalacantha Baker
Endocrine disease	Obesity	FABP4	Microdontin B	Aloe monticola Reynolds
Endocrine disease	Obesity	FABP4	Microdontin B	Aloe schelpei Reynolds
Endocrine disease	Obesity	HSD11B1	1-Hexadecanol	Aloe camperi Schweinf
Endocrine disease	Obesity	HSD11B1	Ar-Turmerone	Aloe adigratana Reynolds
Endocrine disease	Obesity	HSD11B1	Ar-Turmerone	Aloe elegans Tod
Endocrine disease	Obesity	HSD11B1	Methyl 9-methyltetradecanoate	Aloe elegans Tod
Endocrine disease	Obesity	HSD11B1	Methyl decanoate	Aloe adigratana Reynolds
Endocrine disease	Obesity	HSD11B1	Methyl decanoate	Aloe elegans Tod
Endocrine disease	Obesity	HSD11B1	Methyl dodecanoate	Aloe adigratana Reynolds
Endocrine disease	Obesity	HSD11B1	Methyl dodecanoate	Aloe elegans Tod
Endocrine disease	Obesity	HSD11B1	Methyl linoleate	Aloe adigratana Reynolds
Endocrine disease	Obesity	HSD11B1	Methyl linoleate	Aloe elegans Tod
Endocrine disease	Obesity	HSD11B1	Methyl palmitate	Aloe adigratana Reynolds
Endocrine disease	Obesity	HSD11B1	Methyl palmitate	Aloe camperi Schweinf
Endocrine disease	Obesity	HSD11B1	Methyl palmitate	Aloe elegans Tod
Endocrine disease	Obesity	HSD11B1	Methyl tetradecanoate	Aloe adigratana Reynolds
Endocrine disease	Obesity	HSD11B1	Methyl tetradecanoate	Aloe elegans Tod
Endocrine disease	Obesity	HSD11B1	Palmitic acid	Aloe adigratana Reynolds
Endocrine disease	Obesity	HSD11B1	Phytol	Aloe adigratana Reynolds
Endocrine disease	Obesity	HSD11B1	Phytol	Aloe elegans Tod
Endocrine disease	Obesity	HSD11B1	Turmerone	Aloe adigratana Reynolds
Metabolic disease	Diabetes Mellitus, Non-Insulin-Dependent	CDK2	Aloe-emodin	Aloe debrana Christian
Metabolic disease	Diabetes Mellitus, Non-Insulin-Dependent	CDK2	Aloe-emodin	Aloe megalacantha Baker
Metabolic disease	Diabetes Mellitus, Non-Insulin-Dependent	CDK2	Benzyl salicylate	Aloe camperi Schweinf
Metabolic disease	Diabetes Mellitus, Non-Insulin-Dependent	CDK2	Homonataloin	Aloe jacksonii Reynolds
Metabolic disease	Diabetes Mellitus, Non-Insulin-Dependent	GCK	Homonataloin	Aloe jacksonii Reynolds
Metabolic disease	Diabetes Mellitus, Non-Insulin-Dependent	MMP3	7-O-Methylaloesin	Aloe gilbertii Sebsebe and Brandham
Metabolic disease	Diabetes Mellitus, Non-Insulin-Dependent	MMP3	7-O-Methylaloesin	Aloe monticola Reynolds
Metabolic disease	Diabetes Mellitus, Non-Insulin-Dependent	MMP3	Homonataloin	Aloe jacksonii Reynolds
Metabolic disease	Diabetes Mellitus, Non-Insulin-Dependent	PIK3CG	Aloe-emodin	Aloe debrana Christian
Metabolic disease	Diabetes Mellitus, Non-Insulin-Dependent	PIK3CG	Aloe-emodin	Aloe megalacantha Baker
Metabolic disease	Diabetes Mellitus, Non-Insulin-Dependent	RBP4	Methyl 9-methyltetradecanoate	Aloe elegans Tod
Metabolic disease	Diabetes Mellitus, Non-Insulin-Dependent	RBP4	Methyl linoleate	Aloe adigratana Reynolds
Metabolic disease	Diabetes Mellitus, Non-Insulin-Dependent	RBP4	Methyl linoleate	Aloe elegans Tod
Metabolic disease	Diabetes Mellitus, Non-Insulin-Dependent	SHBG	1-Hexadecanol	Aloe camperi Schweinf
Metabolic disease	Diabetes Mellitus, Non-Insulin-Dependent	SHBG	Curlone	Aloe adigratana Reynolds
Metabolic disease	Diabetes Mellitus, Non-Insulin-Dependent	SHBG	Curlone	Aloe elegans Tod
Metabolic disease	Diabetes Mellitus, Non-Insulin-Dependent	SHBG	Diosgenin dehydro	Aloe debrana Christian
Metabolic disease	Diabetes Mellitus, Non-Insulin-Dependent	SHBG	Hinesol	Aloe debrana Christian
Metabolic disease	Diabetes Mellitus, Non-Insulin-Dependent	SHBG	Methyl 9-methyltetradecanoate	Aloe elegans Tod
Metabolic disease	Diabetes Mellitus, Non-Insulin-Dependent	SHBG	Methyl decanoate	Aloe adigratana Reynolds
Metabolic disease	Diabetes Mellitus, Non-Insulin-Dependent	SHBG	Methyl decanoate	Aloe elegans Tod
Metabolic disease	Diabetes Mellitus, Non-Insulin-Dependent	SHBG	Methyl dodecanoate	Aloe adigratana Reynolds
Metabolic disease	Diabetes Mellitus, Non-Insulin-Dependent	SHBG	Methyl dodecanoate	Aloe elegans Tod
Metabolic disease	Diabetes Mellitus, Non-Insulin-Dependent	SHBG	Methyl linoleate	Aloe adigratana Reynolds
Metabolic disease	Diabetes Mellitus, Non-Insulin-Dependent	SHBG	Methyl linoleate	Aloe elegans Tod
Metabolic disease	Diabetes Mellitus, Non-Insulin-Dependent	SHBG	Methyl palmitate	Aloe adigratana Reynolds
Metabolic disease	Diabetes Mellitus, Non-Insulin-Dependent	SHBG	Methyl palmitate	Aloe camperi Schweinf
Metabolic disease	Diabetes Mellitus, Non-Insulin-Dependent	SHBG	Methyl palmitate	Aloe elegans Tod
Metabolic disease	Diabetes Mellitus, Non-Insulin-Dependent	SHBG	Methyl tetradecanoate	Aloe adigratana Reynolds
Metabolic disease	Diabetes Mellitus, Non-Insulin-Dependent	SHBG	Methyl tetradecanoate	Aloe elegans Tod
Metabolic disease	Diabetes Mellitus, Non-Insulin-Dependent	SHBG	Nerol	Aloe debrana Christian
Metabolic disease	Diabetes Mellitus, Non-Insulin-Dependent	SHBG	Palmitic acid	Aloe adigratana Reynolds
Metabolic disease	Diabetes Mellitus, Non-Insulin-Dependent	SHBG	Palmitic acid	Aloe debrana Christian
Metabolic disease	Diabetes Mellitus, Non-Insulin-Dependent	SHBG	Turmerone	Aloe adigratana Reynolds
Metabolic disease	Diabetes Mellitus, Non-Insulin-Dependent	SHBG	Undecylenic acid	Aloe camperi Schweinf
Metabolic disease	Diabetes Mellitus, Non-Insulin-Dependent	SHBG	beta-Sitosterol	Aloe debrana Christian
Metabolic disease	Diabetes Mellitus, Non-Insulin-Dependent	SHBG	beta-Sitosterol	Aloe megalacantha Baker
Metabolic disease	Diabetes Mellitus, Non-Insulin-Dependent	SHBG	cis-Linoleic acid	Aloe debrana Christian
Metabolic disease	Diabetes Mellitus, Non-Insulin-Dependent	STK24	Aloe-emodin	Aloe debrana Christian
Metabolic disease	Diabetes Mellitus, Non-Insulin-Dependent	STK24	Aloe-emodin	Aloe megalacantha Baker
Metabolic disease	Insulin Resistance	ACVR1	Homonataloin	Aloe jacksonii Reynolds
Metabolic disease	Insulin Resistance	CDK2	Aloe-emodin	Aloe debrana Christian
Metabolic disease	Insulin Resistance	CDK2	Aloe-emodin	Aloe megalacantha Baker
Metabolic disease	Insulin Resistance	CDK2	Benzyl salicylate	Aloe camperi Schweinf
Metabolic disease	Insulin Resistance	CDK2	Homonataloin	Aloe jacksonii Reynolds
Metabolic disease	Insulin Resistance	GCK	Homonataloin	Aloe jacksonii Reynolds
Metabolic disease	Insulin Resistance	HSD11B1	1-Hexadecanol	Aloe camperi Schweinf
Metabolic disease	Insulin Resistance	HSD11B1	Diisobutyl phthalate	Aloe debrana Christian
Metabolic disease	Insulin Resistance	HSD11B1	Methyl palmitate	Aloe camperi Schweinf
Metabolic disease	Insulin Resistance	HSD11B1	Palmitic acid	Aloe debrana Christian
Metabolic disease	Insulin Resistance	HSD11B1	cis-Linoleic acid	Aloe debrana Christian
Metabolic disease	Insulin Resistance	MAPK10	Homonataloin	Aloe jacksonii Reynolds
Metabolic disease	Insulin Resistance	SDHD	(E)-2-Isopropyl-5-methylphenyl 2-methylbut-2-enoate	Aloe debrana Christian
Metabolic disease	Insulin Resistance	SDHD	Diisobutyl phthalate	Aloe debrana Christian
Metabolic disease	Insulin Resistance	SDHD	Orcinyl angelate	Aloe debrana Christian
Metabolic disease	Morbid obesity	CHEK2	Benzyl salicylate	Aloe camperi Schweinf
Metabolic disease	Obesity	CNR1	1-Hexadecanol	Aloe camperi Schweinf
Metabolic disease	Obesity	CNR1	beta-Sitosterol	Aloe megalacantha Baker
Metabolic disease	Obesity	F2	Microdontin A	Aloe adigratana Reynolds
Metabolic disease	Obesity	F2	Microdontin A	Aloe camperi Schweinf
Metabolic disease	Obesity	F2	Microdontin A	Aloe elegans Tod
Metabolic disease	Obesity	F2	Microdontin A	Aloe gilbertii Sebsebe and Brandham
Metabolic disease	Obesity	F2	Microdontin A	Aloe harlana Reynolds
Metabolic disease	Obesity	F2	Microdontin A	Aloe megalacantha Baker
Metabolic disease	Obesity	F2	Microdontin A	Aloe monticola Reynolds
Metabolic disease	Obesity	F2	Microdontin A	Aloe schelpei Reynolds
Metabolic disease	Obesity	FABP4	Microdontin B	Aloe adigratana Reynolds
Metabolic disease	Obesity	FABP4	Microdontin B	Aloe camperi Schweinf
Metabolic disease	Obesity	FABP4	Microdontin B	Aloe elegans Tod
Metabolic disease	Obesity	FABP4	Microdontin B	Aloe gilbertii Sebsebe and Brandham
Metabolic disease	Obesity	FABP4	Microdontin B	Aloe harlana Reynolds
Metabolic disease	Obesity	FABP4	Microdontin B	Aloe megalacantha Baker
Metabolic disease	Obesity	FABP4	Microdontin B	Aloe monticola Reynolds
Metabolic disease	Obesity	FABP4	Microdontin B	Aloe schelpei Reynolds
Metabolic disease	Obesity	HSD11B1	1-Hexadecanol	Aloe camperi Schweinf
Metabolic disease	Obesity	HSD11B1	Ar-Turmerone	Aloe adigratana Reynolds
Metabolic disease	Obesity	HSD11B1	Ar-Turmerone	Aloe elegans Tod
Metabolic disease	Obesity	HSD11B1	Methyl 9-methyltetradecanoate	Aloe elegans Tod
Metabolic disease	Obesity	HSD11B1	Methyl decanoate	Aloe adigratana Reynolds
Metabolic disease	Obesity	HSD11B1	Methyl decanoate	Aloe elegans Tod
Metabolic disease	Obesity	HSD11B1	Methyl dodecanoate	Aloe adigratana Reynolds
Metabolic disease	Obesity	HSD11B1	Methyl dodecanoate	Aloe elegans Tod
Metabolic disease	Obesity	HSD11B1	Methyl linoleate	Aloe adigratana Reynolds
Metabolic disease	Obesity	HSD11B1	Methyl linoleate	Aloe elegans Tod
Metabolic disease	Obesity	HSD11B1	Methyl palmitate	Aloe adigratana Reynolds
Metabolic disease	Obesity	HSD11B1	Methyl palmitate	Aloe camperi Schweinf
Metabolic disease	Obesity	HSD11B1	Methyl palmitate	Aloe elegans Tod
Metabolic disease	Obesity	HSD11B1	Methyl tetradecanoate	Aloe adigratana Reynolds
Metabolic disease	Obesity	HSD11B1	Methyl tetradecanoate	Aloe elegans Tod
Metabolic disease	Obesity	HSD11B1	Palmitic acid	Aloe adigratana Reynolds
Metabolic disease	Obesity	HSD11B1	Phytol	Aloe adigratana Reynolds
Metabolic disease	Obesity	HSD11B1	Phytol	Aloe elegans Tod
Metabolic disease	Obesity	HSD11B1	Turmerone	Aloe adigratana Reynolds
Immune system disease	Colitis	ACSM2A	(R)-Ar-Turmerone	Aloe adigratana Reynolds
Immune system disease	Colitis	ACSM2A	Ar-Turmerone	Aloe adigratana Reynolds
Immune system disease	Colitis	ACSM2A	Ar-Turmerone	Aloe elegans Tod
Immune system disease	Colitis	ITGAL	Methyl 9-methyltetradecanoate	Aloe elegans Tod
Immune system disease	Colitis	ITGAL	Methyl linoleate	Aloe adigratana Reynolds
Immune system disease	Colitis	ITGAL	Methyl linoleate	Aloe elegans Tod
Immune system disease	Colitis	RXRA	Methyl 9-methyltetradecanoate	Aloe elegans Tod
Immune system disease	Colitis	RXRA	Methyl linoleate	Aloe adigratana Reynolds
Immune system disease	Colitis	RXRA	Methyl linoleate	Aloe elegans Tod
Immune system disease	Colitis	RXRA	Palmitic acid	Aloe adigratana Reynolds
Immune system disease	Inflammatory Bowel Diseases	ACSM2A	(R)-Ar-Turmerone	Aloe adigratana Reynolds
Immune system disease	Inflammatory Bowel Diseases	ACSM2A	Ar-Turmerone	Aloe adigratana Reynolds
Immune system disease	Inflammatory Bowel Diseases	ACSM2A	Ar-Turmerone	Aloe elegans Tod
Immune system disease	Inflammatory Bowel Diseases	ITGAL	Methyl 9-methyltetradecanoate	Aloe elegans Tod
Immune system disease	Inflammatory Bowel Diseases	ITGAL	Methyl linoleate	Aloe adigratana Reynolds
Immune system disease	Inflammatory Bowel Diseases	ITGAL	Methyl linoleate	Aloe elegans Tod
Immune system disease	Inflammatory Bowel Diseases	RXRA	Methyl 9-methyltetradecanoate	Aloe elegans Tod
Immune system disease	Inflammatory Bowel Diseases	RXRA	Methyl linoleate	Aloe adigratana Reynolds
Immune system disease	Inflammatory Bowel Diseases	RXRA	Methyl linoleate	Aloe elegans Tod
Immune system disease	Inflammatory Bowel Diseases	RXRA	Palmitic acid	Aloe adigratana Reynolds
Immune system disease	Juvenile rheumatoid arthritis	HSPA8	7-O-Methylaloesin	Aloe gilbertii Sebsebe and Brandham
Immune system disease	Juvenile rheumatoid arthritis	HSPA8	7-O-Methylaloesin	Aloe monticola Reynolds
Immune system disease	Juvenile rheumatoid arthritis	HSPA8	Aloenin	Aloe monticola Reynolds
Immune system disease	Rheumatoid arthritis and related disease	LCK	Homonataloin	Aloe jacksonii Reynolds
Immune system disease	Ulcer	ACSM2A	(R)-Ar-Turmerone	Aloe adigratana Reynolds
Immune system disease	Ulcer	ACSM2A	Ar-Turmerone	Aloe adigratana Reynolds
Immune system disease	Ulcer	ACSM2A	Ar-Turmerone	Aloe elegans Tod
Immune system disease	Ulcer	ITGAL	Methyl 9-methyltetradecanoate	Aloe elegans Tod
Immune system disease	Ulcer	ITGAL	Methyl linoleate	Aloe adigratana Reynolds
Immune system disease	Ulcer	ITGAL	Methyl linoleate	Aloe elegans Tod
Immune system disease	Ulcer	RXRA	Methyl 9-methyltetradecanoate	Aloe elegans Tod
Immune system disease	Ulcer	RXRA	Methyl linoleate	Aloe adigratana Reynolds
Immune system disease	Ulcer	RXRA	Methyl linoleate	Aloe elegans Tod
Immune system disease	Ulcer	RXRA	Palmitic acid	Aloe adigratana Reynolds
Nervous system disease	Astrocytoma	ACVR1	Homonataloin	Aloe jacksonii Reynolds
Nervous system disease	Astrocytoma	AMD1	Homonataloin	Aloe jacksonii Reynolds
Nervous system disease	Astrocytoma	BACE1	Homonataloin	Aloe jacksonii Reynolds
Nervous system disease	Astrocytoma	CASK	Homonataloin	Aloe jacksonii Reynolds
Nervous system disease	Astrocytoma	CSNK1D	Homonataloin	Aloe jacksonii Reynolds
Nervous system disease	Astrocytoma	GABBR1	Homonataloin	Aloe jacksonii Reynolds
Nervous system disease	Astrocytoma	GCK	Homonataloin	Aloe jacksonii Reynolds
Nervous system disease	Astrocytoma	MMP3	Homonataloin	Aloe jacksonii Reynolds
Nervous system disease	Astrocytoma	ZADH2	Homonataloin	Aloe jacksonii Reynolds
Nervous system disease	Muscular Dystrophy	CASK	Aloenin	Aloe monticola Reynolds
Nervous system disease	Muscular Dystrophy	FKBP1A	Microdontin B	Aloe gilbertii Sebsebe and Brandham
Nervous system disease	Muscular Dystrophy	FKBP1A	Microdontin B	Aloe harlana Reynolds
Nervous system disease	Muscular Dystrophy	FKBP1A	Microdontin B	Aloe monticola Reynolds
Nervous system disease	Muscular Dystrophy	FKBP1A	Microdontin B	Aloe schelpei Reynolds
Nervous system disease	Muscular Dystrophy	HSPA8	7-O-Methylaloesin	Aloe gilbertii Sebsebe and Brandham
Nervous system disease	Muscular Dystrophy	HSPA8	7-O-Methylaloesin	Aloe monticola Reynolds
Nervous system disease	Muscular Dystrophy	HSPA8	Aloenin	Aloe monticola Reynolds
Nervous system disease	Muscular Dystrophy, Duchenne	FKBP1A	Microdontin B	Aloe harlana Reynolds
Nervous system disease	Muscular Dystrophy, Duchenne	FKBP1A	Microdontin B	Aloe schelpei Reynolds
Congenital disorder of metabolism	Muscular Dystrophy	CASK	Aloenin	Aloe monticola Reynolds
Congenital disorder of metabolism	Muscular Dystrophy	FKBP1A	Microdontin B	Aloe gilbertii Sebsebe and Brandham
Congenital disorder of metabolism	Muscular Dystrophy	FKBP1A	Microdontin B	Aloe harlana Reynolds
Congenital disorder of metabolism	Muscular Dystrophy	FKBP1A	Microdontin B	Aloe monticola Reynolds
Congenital disorder of metabolism	Muscular Dystrophy	FKBP1A	Microdontin B	Aloe schelpei Reynolds
Congenital disorder of metabolism	Muscular Dystrophy	HSPA8	7-O-Methylaloesin	Aloe gilbertii Sebsebe and Brandham
Congenital disorder of metabolism	Muscular Dystrophy	HSPA8	7-O-Methylaloesin	Aloe monticola Reynolds
Congenital disorder of metabolism	Muscular Dystrophy	HSPA8	Aloenin	Aloe monticola Reynolds
Musculoskeletal disease	Duchenne and Becker Muscular Dystrophy	FKBP1A	Microdontin B	Aloe harlana Reynolds
Musculoskeletal disease	Duchenne and Becker Muscular Dystrophy	FKBP1A	Microdontin B	Aloe schelpei Reynolds
Musculoskeletal disease	Muscular Dystrophy	CASK	Aloenin	Aloe monticola Reynolds
Musculoskeletal disease	Muscular Dystrophy	FKBP1A	Microdontin B	Aloe gilbertii Sebsebe and Brandham
Musculoskeletal disease	Muscular Dystrophy	FKBP1A	Microdontin B	Aloe harlana Reynolds
Musculoskeletal disease	Muscular Dystrophy	FKBP1A	Microdontin B	Aloe monticola Reynolds
Musculoskeletal disease	Muscular Dystrophy	FKBP1A	Microdontin B	Aloe schelpei Reynolds
Musculoskeletal disease	Muscular Dystrophy	HSPA8	7-O-Methylaloesin	Aloe gilbertii Sebsebe and Brandham
Musculoskeletal disease	Muscular Dystrophy	HSPA8	7-O-Methylaloesin	Aloe monticola Reynolds
Musculoskeletal disease	Muscular Dystrophy	HSPA8	Aloenin	Aloe monticola Reynolds
Musculoskeletal disease	Muscular Dystrophy, Duchenne	FKBP1A	Microdontin B	Aloe harlana Reynolds
Musculoskeletal disease	Muscular Dystrophy, Duchenne	FKBP1A	Microdontin B	Aloe schelpei Reynolds
Digestive system disease	Ulcer	ACSM2A	(R)-Ar-Turmerone	Aloe adigratana Reynolds
Digestive system disease	Ulcer	ACSM2A	Ar-Turmerone	Aloe adigratana Reynolds
Digestive system disease	Ulcer	ACSM2A	Ar-Turmerone	Aloe elegans Tod
Digestive system disease	Ulcer	ITGAL	Methyl 9-methyltetradecanoate	Aloe elegans Tod
Digestive system disease	Ulcer	ITGAL	Methyl linoleate	Aloe adigratana Reynolds
Digestive system disease	Ulcer	ITGAL	Methyl linoleate	Aloe elegans Tod
Digestive system disease	Ulcer	RXRA	Methyl 9-methyltetradecanoate	Aloe elegans Tod
Digestive system disease	Ulcer	RXRA	Methyl linoleate	Aloe adigratana Reynolds
Digestive system disease	Ulcer	RXRA	Methyl linoleate	Aloe elegans Tod
Digestive system disease	Ulcer	RXRA	Palmitic acid	Aloe adigratana Reynolds
Hematologic disease	Thromboembolism	F2	Microdontin A	Aloe harlana Reynolds
Hematologic disease	Thromboembolism	F2	Microdontin A	Aloe schelpei Reynolds
Hematologic disease	Thromboembolism	FKBP1A	Microdontin B	Aloe harlana Reynolds
Hematologic disease	Thromboembolism	FKBP1A	Microdontin B	Aloe schelpei Reynolds
Hematologic disease	Venous Thromboembolism	FKBP1A	Microdontin B	Aloe harlana Reynolds
Hematologic disease	Venous Thromboembolism	FKBP1A	Microdontin B	Aloe schelpei Reynolds
Infectious disease	Colitis	ACSM2A	(R)-Ar-Turmerone	Aloe adigratana Reynolds
Infectious disease	Colitis	ACSM2A	Ar-Turmerone	Aloe adigratana Reynolds
Infectious disease	Colitis	ACSM2A	Ar-Turmerone	Aloe elegans Tod
Infectious disease	Colitis	ITGAL	Methyl 9-methyltetradecanoate	Aloe elegans Tod
Infectious disease	Colitis	ITGAL	Methyl linoleate	Aloe adigratana Reynolds
Infectious disease	Colitis	ITGAL	Methyl linoleate	Aloe elegans Tod
Infectious disease	Colitis	RXRA	Methyl 9-methyltetradecanoate	Aloe elegans Tod
Infectious disease	Colitis	RXRA	Methyl linoleate	Aloe adigratana Reynolds
Infectious disease	Colitis	RXRA	Methyl linoleate	Aloe elegans Tod
Infectious disease	Colitis	RXRA	Palmitic acid	Aloe adigratana Reynolds
Infectious disease	Ulcer	ACSM2A	(R)-Ar-Turmerone	Aloe adigratana Reynolds
Infectious disease	Ulcer	ACSM2A	Ar-Turmerone	Aloe adigratana Reynolds
Infectious disease	Ulcer	ACSM2A	Ar-Turmerone	Aloe elegans Tod
Infectious disease	Ulcer	ITGAL	Methyl 9-methyltetradecanoate	Aloe elegans Tod
Infectious disease	Ulcer	ITGAL	Methyl linoleate	Aloe adigratana Reynolds
Infectious disease	Ulcer	ITGAL	Methyl linoleate	Aloe elegans Tod
Infectious disease	Ulcer	RXRA	Methyl 9-methyltetradecanoate	Aloe elegans Tod
Infectious disease	Ulcer	RXRA	Methyl linoleate	Aloe adigratana Reynolds
Infectious disease	Ulcer	RXRA	Methyl linoleate	Aloe elegans Tod
Infectious disease	Ulcer	RXRA	Palmitic acid	Aloe adigratana Reynolds
Mouth and dental disease	Amelogenesis Imperfecta	MMP20	7-O-Methylaloesin	Aloe gilbertii Sebsebe and Brandham
Mouth and dental disease	Amelogenesis Imperfecta	MMP20	7-O-Methylaloesin	Aloe monticola Reynolds
Mouth and dental disease	Dental Enamel Hypoplasia	MMP20	7-O-Methylaloesin	Aloe gilbertii Sebsebe and Brandham
Mouth and dental disease	Dental Enamel Hypoplasia	MMP20	7-O-Methylaloesin	Aloe monticola Reynolds
Mouth and dental disease	Tooth Diseases	MMP20	7-O-Methylaloesin	Aloe gilbertii Sebsebe and Brandham
Mouth and dental disease	Tooth Diseases	MMP20	7-O-Methylaloesin	Aloe monticola Reynolds
